# Supplementary material for: Drosophila melanogaster positive transcriptional elongation factors regulate metabolic and sex-biased expression in adults
Source: BMC Genomics. 2017 May 18;18:384. doi: 10.1186/s12864-017-3755-x (PMC5436443; doi:10.1186/s12864-017-3755-x)
Supplement: Supplementary file 1 — Summary of gene expression and k-means clustering. (XLS 10240 kb) [file 12864_2017_3755_MOESM1_ESM.xls]

## Sheet: README
FBgn_ID	FlayBase gene indentier number
gene_symbol	gene symbol
chromesome_arm_or_scaffold_ID	chromosome arm or scaffold ID
if_expressed_in_any_sample	if a gene is expressed in any samples (y = yes; n = no)
if_differentially_expressed_relative_to_sham	if a gene shows significant differential expression to sham in any sex, induction, and genotype (y = yes; n = no)
Fig2_clusterID	cluster ID in Fig. 2 (i.e., 1, 2, 3, or 4)
Fig4_clusterID	cluster ID in Fig. 4 (i.e., I, II, or III)
f_0d_Sham1	median normalized read counts for samples with sex, n day after induction, and genotype labeled
f_1d_Sham1
f_2d_Sham1
m_0d_Sham1
m_1d_Sham1
m_2d_Sham1
f_0d_Sham2
f_1d_Sham2
f_2d_Sham2
m_0d_Sham2
m_1d_Sham2
m_2d_Sham2
f_0d_lilliRNAi
f_1d_lilliRNAi
f_2d_lilliRNAi
m_0d_lilliRNAi
m_1d_lilliRNAi
m_2d_lilliRNAi
f_0d_Su(Tpl)RNAi
f_1d_Su(Tpl)RNAi
f_2d_Su(Tpl)RNAi
m_0d_Su(Tpl)RNAi
m_1d_Su(Tpl)RNAi
m_2d_Su(Tpl)RNAi
f_0d_Cdk9DN
f_1d_Cdk9DN
f_2d_Cdk9DN
m_0d_Cdk9DN
m_1d_Cdk9DN
m_2d_Cdk9DN

## Sheet: Additional file 1
FBgn_ID	gene_symbol	chromesome_arm_or_scaffold_ID	if_expressed_in_any_sample	if_differentially_expressed_relative_to_sham	Fig2_clusterID	Fig4_clusterID	f_0d_Sham1	f_1d_Sham1	f_2d_Sham1	m_0d_Sham1	m_1d_Sham1	m_2d_Sham1	f_0d_Sham2	f_1d_Sham2	f_2d_Sham2	m_0d_Sham2	m_1d_Sham2	m_2d_Sham2	f_0d_lilliRNAi	f_1d_lilliRNAi	f_2d_lilliRNAi	m_0d_lilliRNAi	m_1d_lilliRNAi	m_2d_lilliRNAi	f_0d_Su(Tpl)RNAi	f_1d_Su(Tpl)RNAi	f_2d_Su(Tpl)RNAi	m_0d_Su(Tpl)RNAi	m_1d_Su(Tpl)RNAi	m_2d_Su(Tpl)RNAi	f_0d_Cdk9DN	f_1d_Cdk9DN	f_2d_Cdk9DN	m_0d_Cdk9DN	m_1d_Cdk9DN	m_2d_Cdk9DN
FBgn0000003	7SLRNA:CR32864	3R	n	n	-	-	0	0	0	0	0	0	0	0	0	0	0	0	0	0	0	0	0	0	0	0	0	0	0	0	0	0	0	0	0	0
FBgn0000008	a	2R	y	y	-	-	88.9175	89.057	93.9467	92.1679	96.4021	88.8141	108.842	79.5735	82.723	111.208	90.6021	105.711	106.761	66.9299	66.0859	85.4182	77.7237	85.7112	99.673	83.1119	73.1992	70.0577	81.9081	74.7385	94.6867	83.9662	83.9119	95.7778	79.8424	83.8298
FBgn0000014	abd-A	3R	y	n	-	-	160.335	200.623	170.278	116.26	115.665	103.616	195.226	192.159	134.698	113.709	135.762	99.668	148.688	174.763	123.655	126.412	121.664	105.05	172.812	165.69	157.11	110.356	128.945	102.641	149.532	123.881	97.2729	112.404	119.063	93.2786
FBgn0000015	Abd-B	3R	y	y	-	-	71.9975	110.807	91.598	203.043	148.174	196.242	113.882	115.669	44.8994	227.159	194.535	185.521	78.6341	79.5474	69.2897	208.734	206.972	185.16	92.2496	75.8525	90.1599	221.92	226.085	191.564	71.222	82.3044	31.1273	208.838	180.56	181.024
FBgn0000017	Abl	3L	y	n	-	-	356.345	312.127	264.846	392.596	384.716	359.92	382.016	341.306	307.649	427.795	401.068	407.918	374.744	335.508	298.452	404.463	372.15	363.012	347.987	342.42	320.619	393.723	370.331	384.541	371.141	405.169	291.484	416.075	409.069	352.328
FBgn0000018	abo	2L	y	n	-	-	32.1856	37.8151	37.5787	34.4202	37.4897	43.9087	45.1912	46.3502	62.7245	38.7812	42.8655	54.2746	42.651	47.1466	45.8338	44.5028	52.398	40.3347	37.173	44.8367	49.629	31.2544	53.6412	45.5096	34.3479	36.2207	40.2061	38.3663	40.239	45.1017
FBgn0000022	ac	X	n	n	-	-	0	0	0	0	0	0	0	0	0	0	0	0	0	0	0	0	0	0	0	0	0	0	0	0	0	0	0	0	0	0
FBgn0000024	Ace	3R	y	y	-	-	444.849	530.616	447.689	575.133	739.082	742.305	641.112	626.744	610.632	812.237	890.404	788.574	650.062	604.135	557.466	696.487	765.771	818.938	572.37	645.83	588.458	713.134	853.559	776.838	590.564	758.989	373.923	701.763	834.45	752.038
FBgn0000028	acj6	X	y	n	-	-	31.6803	42.2882	32.6625	39.3749	47.3084	43.9087	42.3274	32.8138	38.1645	41.5616	44.3112	40.4593	37.1769	34.9526	34.1151	33.8469	40.1718	39.7722	34.0786	24.0587	27.5717	41.229	42.5292	38.101	37.3026	48.4098	30.9149	40.2294	38.4426	35.7657
FBgn0000032	Acph-1	3R	y	n	-	-	103.287	97.8648	93.9467	109.911	99.9725	105.215	108.842	75.4718	80.8189	108.744	94.268	113.086	100.859	109.201	114.332	114.981	105.329	120.163	106.211	97.955	99.258	120.347	110.608	101.644	109.441	92.6101	114.134	112.651	111.431	108.654
FBgn0000036	nAChRalpha1	3R	y	n	-	-	170.911	193.317	139.836	234.715	262.117	266.766	165.098	173.913	172.863	286.663	279.066	290.793	201.053	173.236	111.92	236.253	245.768	237.307	176.735	172.984	152.038	254.766	299.824	253.114	158.566	192.628	128.076	237.17	257.942	227.191
FBgn0000037	mAChR-A	2R	y	n	-	-	90.9511	93.6381	91.8634	123.244	121.489	147.467	105.098	112.87	109.519	124.878	139.313	148.426	118.181	96.4861	108.722	125.559	126.776	138.29	105.292	121.387	105.164	116.003	155.129	154.459	97.0899	126.773	91.2726	131.064	153.369	138.38
FBgn0000038	nAChRbeta1	3L	y	n	-	-	543.164	447.047	472.586	623.171	599.835	660.819	481.437	480.722	503.996	627.269	623.883	651.255	515.761	479.141	395.449	551.5	517.643	588.121	480.211	488.829	419.877	628.878	608.798	631.842	471.605	618.804	345.953	560.195	699.243	580.327
FBgn0000039	nAChRalpha2	3R	y	n	-	-	43.4678	31.6591	29.3583	60.4045	54.4493	61.3065	43.9861	29.4956	37.8338	61.9618	44.5631	60.2651	37.8262	30.7001	29.505	47.9018	50.0971	41.7752	33.981	34.6754	26.0199	47.1426	53.5553	59.3925	30.8559	39.9907	13.2493	45.6815	47.314	44.0767
FBgn0000042	Act5C	X	y	y	-	-	8345.94	6945.33	12017	7110.34	5286.94	6522.26	9826.37	8021.23	8880.43	4994.05	5121.46	6054.15	6267.04	4799.09	8376.92	5121.54	4152.85	5018.07	7183.35	4578.81	7257.38	5715.65	4519.91	5612.09	7155.6	5731.11	8977.64	5748.23	4970.03	5354.81
FBgn0000043	Act42A	2R	y	y	-	-	402.767	284.942	685.811	662.631	522.178	471.561	387.812	473.339	296.336	196.21	259.267	308.241	172.979	218.19	308.045	256.312	219.814	199.513	175.06	199.036	201.654	189.864	237.216	220.229	225.875	270.009	270.874	164.435	294.631	235.759
FBgn0000044	Act57B	2R	y	y	2	I	8852.84	18434.8	14040.3	8366.22	11406.7	10062.4	9490.15	17635.8	11832.1	8636.73	12773.3	9174.13	9923.99	13376.3	8762.98	8061.63	10431.5	6090.54	9321.81	11299.9	10010.9	8045.09	10846.9	7709.95	9692.59	15068.5	14589.6	8842.79	12393.6	11546
FBgn0000045	Act79B	3L	y	y	2	-	6594.52	18862.7	6187.87	12623.2	32228	10864.9	7526.07	21554.4	6591.01	12231.9	27987.3	10758.3	7141.39	14629.5	4664.38	11188.2	21299.5	8037.37	6614.3	13408.6	4878.61	11380.5	23180.8	9130.33	8180.75	21652.9	9121.38	13485.3	22705.8	13148.2
FBgn0000046	Act87E	3R	y	y	-	-	2399.55	7045.04	3998.6	2523.97	4627.3	2997.62	2802.68	7151.85	3441.88	2741.22	5083.53	3008.32	3020.02	5276.89	2883.19	2658.53	4004.95	2202.7	3088.94	5070.92	3355.48	2740.24	4730.4	2974.66	2584.55	5797.79	3845.52	2586.39	4295.35	3208.37
FBgn0000047	Act88F	3R	y	y	-	II	1752.98	6150.92	877.227	1689.39	9109.21	1028.76	2031.8	7102.55	1172.65	2662.97	6233.73	996.68	1590.72	5429.71	1131.99	1326	2994.23	660.895	1323.79	4893.57	943.739	1522.18	4957.02	853.015	1954.39	5047.25	2530.39	2130.79	3558.41	1458.32
FBgn0000052	ade2	2L	y	y	-	-	316.812	401.738	639.981	446.331	416.059	550.163	371.17	328.349	710.971	433.766	400.403	774.647	378.718	333.858	716.349	546.987	499.949	769.24	350.421	414.746	622.193	618.309	489.874	694.59	440.621	370.794	999.966	469.389	386.45	728.803
FBgn0000053	ade3	2L	y	y	-	-	568.875	421.875	617.526	489.937	226.723	287.936	449.82	292.849	429.115	534.507	219.67	342.288	719.198	306.468	678.614	594.982	212.657	410.549	687.2	428.293	542.768	430.13	260.868	368.71	576.36	364.126	667.941	570.322	233.081	328.03
FBgn0000054	Adf1	2R	y	n	-	-	136.595	204.538	160.251	154.73	186.556	173.399	149.432	181.296	178.475	164.226	206.471	171.904	148.526	225.448	193.994	157.487	198.239	183.667	160.359	188.548	186.476	143.204	202.433	182.204	138.292	207.446	185.49	158.251	193.199	161.956
FBgn0000055	Adh	2L	y	y	-	I	130.382	120.823	181.735	206.987	156.438	317.929	65.6779	50.5639	90.602	104.442	127.69	146.406	47.8878	47.0053	47.0236	129.595	135.361	100.837	87.0477	90.767	121.426	136.66	182.587	222.222	57.7993	57.8813	61.8299	99.5815	141.352	159.155
FBgn0000056	Adhr	2L	n	n	-	-	0	0	0	0	0	0	0	0	0	0	0	0	0	0	0	0	0	0	0	0	0	0	0	0	0	0	0	0	0	0
FBgn0000057	adp	2R	y	n	-	-	152.194	152.669	198.357	168.958	204.408	197.175	139.076	161.608	186.686	170.117	205.676	199.566	165.021	180.535	259.091	193.801	217.452	254.69	161.476	189.189	249.357	190.103	190.594	229.665	172.306	146.529	188.434	171.542	177.586	169.132
FBgn0000061	al	2L	y	n	-	-	4.65638	7.91478	5.54071	2.9066	5.82483	7.71257	7.35686	7.46248	6.73491	5.04887	8.48512	7.90362	9.59947	8.43684	4.26361	2.95368	9.20152	5.92352	9.40447	3.25082	6.50497	5.02674	4.86953	4.98256	4.05712	5.93949	4.65091	8.21122	6.19062	4.10016
FBgn0000063	ald	3R	y	n	-	-	7.04522	16.1098	8.22033	4.03511	16.6424	7.71257	5.2549	5.59686	8.96064	5.59759	5.8453	9.08728	4.80349	8.77146	8.52721	6.74079	4.08956	7.61595	2.47523	2.16721	5.42081	3.14124	6.18937	4.23345	5.24583	16.8382	9.07881	1.56373	7.22239	7.17528
FBgn0000064	Ald	3R	y	y	-	-	25035.7	29457.9	23423.2	24844	30678.6	25097.5	27678.6	30041	26335.3	27665.7	30013.2	24150	30519.7	27488.4	23607.6	23713.9	26565.4	21959.3	28353.1	29847.1	26412.4	26789	27987.3	26563	28411.8	30798.1	27361.2	26576.5	28000.2	25804.4
FBgn0000071	Ama	3R	y	n	-	-	0.725697	0	0	0	1.75187	2.11462	0.602549	1.64069	0	1.28987	0.942791	0	3.75035	0.880657	1.0659	0.527987	1.8005	0.720262	1.44285	1.04207	0.892673	1.66828	1.03156	0.996513	2.38842	0.848499	0	0.467137	0	0
FBgn0000075	amd	2L	y	n	-	-	22.1338	17.5884	19.9637	21.8547	17.5187	16.917	22.0706	14.7662	17.9213	16.3441	22.627	18.7494	20.243	15.3501	10.66	12.96	14.404	12.6933	18.9024	16.4037	11.9258	19.8276	18.0868	14.9477	22.935	17.2872	19.4546	16.5277	19.7142	23.0836
FBgn0000077	amx	X	y	n	-	-	44.8346	46.9751	39.9273	42.7178	38.2775	41.1337	33.1402	44.7749	44.7151	41.1241	49.9679	45.4364	39.2812	58.1109	59.0099	45.5769	48.6134	50.773	38.1187	60.1468	49.8715	40.9767	44.5214	48.8291	48.5656	46.0991	60.4618	45.6598	50.4504	41.3074
FBgn0000078	Amy-d	2R	y	y	3	-	1061.38	1198.17	1353.45	1314.12	1232.37	1554.2	1900.44	1040.08	2141.86	2216.43	2534.91	2006.19	652.2	504.616	488.226	1154.36	1062.81	472.347	625.313	528.332	636.476	1018.2	628.222	731.836	1176.05	561.421	1197.11	1740.8	1089.73	1113.19
FBgn0000079	Amy-p	2R	y	y	2	-	907.336	1130.93	1374.89	1130.83	1747.73	1903.81	1799.81	1428.13	2224.58	2443.7	2896.25	2315.06	968.512	886.821	786.492	2190.57	2173.64	790.366	810.705	898.921	942.163	1590.15	1036.72	1264.57	2124.68	1438.61	2855.93	3482.97	2395.39	2453.99
FBgn0000083	AnxB9	3R	y	y	-	I	1032.02	995.504	1036.94	1191.56	1026.83	1077.01	1093.02	988.779	860.767	1114.89	1102.12	1008.69	1021.49	925.57	968.904	1196.93	1108.21	1027.31	1065.18	913.899	943.739	1174.42	1138.05	1075.1	993.778	837.701	913.068	1131.6	1066.52	1118.32
FBgn0000084	AnxB10	X	y	n	-	-	365.527	241.841	249.052	405.017	269.607	265.109	350.713	224.775	232.977	410.019	267.753	261.512	320.269	255.39	244.338	412.127	279.077	239.574	346.726	258.982	234.179	399.39	269.238	263.743	320.399	248.606	228.267	367.671	264.36	272.281
FBgn0000092	CG2650	X	y	n	-	-	1.21849	6.04117	6.12422	6.47638	21.4227	27.4225	3.15294	4.66405	2.98688	5.17207	11.1408	28.6175	4.31771	7.67503	2.1318	2.58928	9.20152	5.92352	5.75904	7.65504	3.93881	2.48064	7.0882	9.96513	2.76071	3.394	1.47214	2.57891	9.85708	22.5509
FBgn0000094	Anp	3R	y	y	-	-	1.75324	5.27652	3.523	3386.21	714.089	3195.39	12.0935	5.59686	0	1692.42	1503.15	1962.07	0.694963	5.48216	1.0659	2687.55	2905.47	2336.53	1.0479	6.56147	3.25249	2504.21	3010.76	1505.95	1.50716	6.78799	7.78183	3237.45	3284.32	3348.8
FBgn0000097	aop	2L	y	n	-	-	401.966	310.113	299.066	355.326	318.662	267.369	413.349	339.543	309.652	429.364	324.796	282.554	412.324	314.394	302.743	344.79	288.189	262.896	406.065	268.735	296.986	363	307.155	301.633	414.937	335.157	303.492	357.193	274.45	253.919
FBgn0000100	RpLP0	3L	y	y	-	-	5726.87	7128.58	7281.6	3683.98	4270.43	4847.78	5826.06	7701.28	7579.22	3786.13	4608.36	4872.88	5910.42	7315.61	7667.7	3824.57	4632.45	4642.61	6113.54	7734.88	7828.73	3704.75	4651.44	5165.92	5827.57	7835.04	7704.02	4043.89	5005.43	5504.46
FBgn0000108	Appl	X	y	y	-	-	1389.5	1483.58	1232.25	1961.2	1954.65	1849.24	1563.01	1630.03	1588.32	2160.11	1991.63	1891.16	1792.73	1505.4	1301.47	1776.02	1670.59	1856.6	1555.36	1559.99	1408.64	1991.85	2015.29	1902.57	1654.46	1899.12	1313.15	1957.79	1989.16	1934.25
FBgn0000109	Aprt	3L	y	y	-	I	77.3286	73.5009	88.6514	55.2056	50.8789	69.7825	71.4667	84.2732	99.4912	64.1119	71.9865	82.8922	85.8498	75.9316	131.117	60.2387	69.5226	102.998	96.1217	78.0197	105.335	82.1014	85.5646	89.9608	66.641	46.6674	59.6607	52.7528	55.1997	57.1014
FBgn0000114	aret	2L	y	y	-	-	554.497	848.488	546.314	488.84	1065.94	546.735	651.036	625.923	647.157	495.295	588.747	495.952	677.741	913.329	756.987	568.12	537.953	547.502	598.79	664.251	798.049	583.392	575.996	558.047	638.047	937.677	764.04	506.917	652.539	580.172
FBgn0000115	Arl1	3L	y	y	-	-	161.647	128.395	180.665	150.334	123.507	173.104	162.255	150.638	168.8	149.429	185.108	170.718	134.825	142.536	184.401	155.148	171.047	182.893	176.315	138.884	204.422	164.884	160.924	163.078	134.451	138.305	207.516	166.106	167.57	166.445
FBgn0000116	Argk	3L	y	y	-	I	14038.8	16294.8	11959.1	21369.3	19441.6	14799.6	14603	16487.4	11467.2	20398.5	21316.8	14599.9	14709	12743.2	8923.73	18244.9	17373.5	10109.7	14537	12860.3	10307.9	19510.3	17434.6	14222.2	15383.5	13798.9	12063.1	21938.2	19931	16714.1
FBgn0000117	arm	X	y	n	-	-	948.703	987.589	963.545	1071.6	1042.65	1084.9	1093.63	1003.28	1007.99	1100.48	1065.35	1015.62	1003.61	1024.07	1060.57	1041.96	1079.4	1084.71	976.782	1057.49	1080.02	983.561	1093.56	1054.13	1057.18	1064.4	1055.52	1096.94	1090.58	1048.48
FBgn0000119	arr	2R	y	n	-	-	167.555	131.899	139.836	169.655	153.942	154.095	180.395	151.692	139.388	160.569	152.732	152.145	204.375	134.989	139.633	181.9	155.743	140.472	178.545	158.569	145.736	167.489	165.05	145.491	168.461	124.303	120.715	158.396	154.765	138.448
FBgn0000120	Arr1	2L	y	y	-	-	2554.07	1872.15	1915.98	2964.26	2236.74	2351.46	2609.58	1983.59	2188.39	2915.58	2154.97	2569.68	2009.54	1817.89	2012.42	2897.64	2143.95	2372.79	2349.1	2318.38	2304.93	2741.51	2450.07	2758.35	2727.46	2238.28	2761.73	3194.06	2997.29	3627.33
FBgn0000121	Arr2	3L	y	y	-	-	4054.42	3670.91	4307.37	3908.13	3915.12	4723.08	4238.6	4110.89	5179.25	4110.89	3873.48	4709.23	3104.96	3434.03	4181.53	3686.53	3436.43	4338.55	3882.67	4054.71	4432.05	3789.42	3602.38	4521.32	4583.55	4299.57	4828.62	4363.63	4868.41	6159.78
FBgn0000137	ase	X	n	n	-	-	0	0	1.0207	0.568733	0	0	0	0.820345	0	0.454884	0	0.987953	0	0	0	0	1.02239	0	0.528343	0	0	0	0	0	0	0	1.29697	0	0	0
FBgn0000139	ash2	3R	y	n	-	-	99.5651	218.489	161.789	87.3926	154.422	157.679	100.894	187.859	164.278	93.5301	150.029	138.329	112.07	198.148	189.73	85.7373	169.717	142.164	91.7218	219.809	161.574	80.9115	164.018	134.891	92.4202	197.568	142.798	81.9536	147.856	123.922
FBgn0000140	asp	3R	y	y	-	-	17.9419	69.4734	7.757	7.3849	40.7738	2.4854	10.078	11.4848	12.9431	5.33541	3.77116	3.95181	11.6844	37.2787	20.2847	14.2139	4.3665	9.30838	9.71151	2.08415	7.08986	5.01579	1.57516	2.0133	18.4206	67.3528	19.1378	6.5248	4.92854	1.02504
FBgn0000146	aub	2L	y	n	-	-	9.40243	27.4022	1.17433	4.1295	14.9781	5.99867	7.35686	10.5341	14.9344	7.45499	5.99887	5.92772	3.13705	29.9423	8.52796	10.9079	4.3665	7.92289	2.41087	7.58525	8.92673	6.48922	5.51305	2.0133	9.15011	17.8906	13.2493	2.65155	2.06354	4.8597
FBgn0000147	aurA	3R	y	y	-	-	7.34742	18.5943	3.523	1.18243	28.292	2.57086	7.83314	4.10173	5.97376	2.72402	3.89687	7.90362	2.92734	10.5679	2.13199	12.309	2.70075	5.7621	2.41087	1.04207	3.57069	2.79507	1.39129	4.02661	6.01304	16.8382	7.3607	2.66032	4.92854	4.10016
FBgn0000150	awd	3R	y	y	-	-	2319.57	1664.74	2075.55	2032.05	1396.94	1640.21	2282.46	1777.94	2029.45	1910.94	1414.02	1541.21	2320.07	1791.57	2196.28	2163.41	1629.45	1670.98	2467.55	1763.94	1973.17	2130.65	1469.98	1802.39	2058.87	1627.46	1955.71	1938.87	1325.82	1654.73
FBgn0000152	Axs	X	y	n	-	-	96.8619	115.481	73.983	114.437	109.84	102.559	91.7094	87.4334	71.6851	111.265	118.854	111.51	79.48	99.7754	73.5537	88.8498	111.441	102.027	80.4017	102.123	75.8772	92.0511	113.472	90.6827	89.2394	93.3349	61.8299	103.689	111.431	88.8374
FBgn0000153	b	2L	y	y	-	-	637.183	450.263	392.227	714.955	518.554	416.479	829.108	548.811	403.554	848.957	722.869	502.83	680.346	410.066	299.66	674.596	513.142	376.697	602.942	422.04	356.689	767.079	514.75	447.434	725.576	531.786	499.055	758.889	768.865	564.94
FBgn0000157	Dll	2R	y	n	-	-	114.913	116.083	108.039	133.344	126.135	136.393	101.945	111.567	94.2887	136.7	138.339	132.27	105.575	84.4253	88.5149	121.03	126.035	109.162	106.306	111.612	100.872	121.903	124.437	136.529	111.496	121.833	116.728	120.727	136.216	142.48
FBgn0000158	bam	3R	y	n	-	-	1.02754	3.02058	0	0	3.32848	0	1.0078	0	0.995627	0	0	0.987953	0	1.20526	2.76609	0	0	1.51151	0.519554	0	0.787762	0	0	0	4.18568	3.15716	0	0	0	1.02504
FBgn0000163	baz	X	y	n	-	-	464.347	403.203	388.888	565.825	521.182	523.598	496.843	406.071	431.034	560.669	555.304	495.379	477.46	408.584	396.55	511.051	465.188	432.417	449.056	430.377	398.132	563.442	547.367	518.187	486.97	452.527	388.645	536.49	506.654	491.49
FBgn0000166	bcd	3R	y	y	-	-	1.34552	7.04803	0	0	0.875936	0	3.6153	2.10683	1.12248	0	0	0	0	22.0164	5.53218	1.17259	0	0.720262	0	0	3.25249	1.51106	0	0	3.58263	16.8382	20.61	0.629454	0	0
FBgn0000173	ben	X	y	y	-	-	721.399	764.216	780.932	553.329	455.487	396.835	627.254	835.358	736.764	380.497	495.336	546.694	744.382	723.019	850.112	597.487	445.383	661.201	638.119	698.19	742.704	449.516	437.106	466.738	623.234	707.951	815.796	377.378	606.68	470.723
FBgn0000179	bi	X	y	n	-	-	84.2176	95.9075	70.46	88.628	97.3579	94.4451	95.6392	100.074	93.1662	92.4709	88.2691	94.9116	93.4032	73.461	76.5285	94.9717	89.0766	89.9349	88.2773	91.023	89.8048	84.8584	100.173	86.5721	83.2249	88.4006	80.9677	95.2015	85.6369	84.0532
FBgn0000180	bib	2L	y	n	-	-	22.5223	13.1913	11.7433	24.7659	21.0225	16.5693	36.2806	21.329	13.9388	38.2104	32.9977	24.2327	20.9368	10.5679	12.7908	23.9161	26.5822	22.3281	20.6976	15.1705	8.92673	24.4499	25.9901	25.1663	24.9795	22.061	14.2667	29.642	28.2522	16.4006
FBgn0000181	bic	2R	y	y	-	-	2016.26	2986.51	2709.19	1802.27	2247.6	2196.37	2339.09	3180.48	2857.85	2077.07	2160.45	2132.5	2329.24	3143.06	3099.64	2006.99	2373.05	2276.75	2273.34	3036.87	3009.25	1902.11	2265.72	2179.17	2208.1	3270.57	3254.09	1955.03	2135.76	2201.78
FBgn0000182	BicC	2L	y	n	-	-	0	0	0	0	0.832119	0	0	0	0	0	0	0	0	0	0	1.75244	0	0	0	0	0	1.69019	0	0	0	0	0	0	0	0
FBgn0000183	BicD	2L	y	n	-	-	533.668	444.107	476.779	565.07	462.658	501.222	484.75	435.622	484.913	493.814	502.507	483.645	481.76	424.32	381.626	489.806	469.835	405.338	510.14	455.386	451.692	566.388	525.065	486.213	524.328	507.402	560.885	536.216	539.82	519.988
FBgn0000206	boss	3R	y	y	-	-	136.759	115.481	103.091	160.97	149.781	141.668	190.473	100.743	150.34	174.119	170.539	137.319	114.303	110.74	103.392	149.748	111.631	107.317	132.028	131.229	118.952	142.731	120.499	112.186	164.596	146.529	104.522	182.869	157.713	171.304
FBgn0000210	br	X	y	n	-	-	53.2624	57.7403	61.0653	73.5168	92.3652	101.901	72.9085	76.4904	81.6414	76.9037	80.1372	107.028	64.3207	61.646	57.5638	62.915	76.6793	79.3543	50.1632	71.0826	61.5944	58.0235	98.4473	97.6583	72.8467	92.1982	60.9577	67.4621	96.9863	89.9044
FBgn0000212	brm	3L	y	y	-	-	331.439	403.654	384.007	325.569	353.474	435.773	322.651	374.99	401.318	322.534	390.784	386.83	297.265	383.274	406.615	296.863	397.91	399.025	318.883	424.308	401.758	304.667	374.258	418.767	317.804	433.002	431.337	340.557	413.694	444.867
FBgn0000216	Brd	3L	n	n	-	-	0	0	0	0	0	0	0	0	0	0	0	0	0	0	0	0	0	0	0	0	0	0	0	0	0	0	0	0	0	0
FBgn0000221	brn	X	y	n	-	-	20.0241	14.6797	17.352	12.9938	19.1387	25.6824	17.8667	21.0683	19.0039	10.9982	15.0847	14.8193	15.0646	20.8322	23.0508	15.6598	18.9052	15.1255	9.95643	20.778	20.5991	10.3175	15.4734	17.9372	15.7404	20.58	27.1303	12.5342	12.8142	15.794
FBgn0000227	Bsg25A	2L	n	n	-	-	0	0	0	0	0	0	0	0	0	0	0	0	0	0	0	0	0	0	0	0	0	0	0	0	0	0	0	0	0	0
FBgn0000228	Bsg25D	2L	y	n	-	-	295.522	313.074	267.062	323.555	294.314	316.136	288.019	310.757	293.71	321.31	317.72	328.988	286.438	306.468	282.141	291.739	315.987	312.127	263.371	311.58	299.229	317.238	308.437	313.275	269.919	343.274	258.097	308.487	342.547	302.278
FBgn0000229	bsk	2L	y	n	-	-	313.817	236.833	252.114	344.328	252.964	257.086	317.543	249.06	226.742	353.419	265.664	257.558	318.66	254.51	246.245	312.43	282.076	292.791	310.452	238.635	252.626	325.781	257.891	270.055	279.311	251.521	225.237	316.899	271.423	293.048
FBgn0000233	btd	X	y	n	-	-	11.1238	20.5516	13.2977	11.5191	5.82483	6.85562	14.1091	11.5876	7.82515	8.41846	6.81952	4.93976	13.178	16.8737	15.6745	6.55739	7.20199	11.0008	10.479	13.1229	13.3901	9.45723	10.2385	6.97559	9.31602	13.9944	8.52666	4.28285	8.87137	8.07612
FBgn0000239	bur	2L	y	n	-	-	555.378	498.132	529.745	460.109	439.165	456.756	494.693	485.994	554.468	502.647	410.494	456.383	540.548	443.537	564.978	473.801	444.74	483.19	545.483	514.785	601.71	509.601	435.531	495.273	567.397	450.553	592.716	470.297	425.089	485.97
FBgn0000241	bw	2R	y	n	-	-	30.1069	53.3637	62.2397	25.9954	53.5567	43.0802	40.3118	48.4571	55.8939	30.6617	64.2983	47.367	23.7621	42.7609	67.1577	26.4272	44.5383	45.6957	25.1128	53.1458	47.2657	23.2125	51.1926	36.871	30.2556	43.6295	44.1642	19.6464	56.7473	55.3791
FBgn0000244	by	3R	y	n	-	-	720.938	656.673	624.992	834.019	727.272	637.572	807.153	680.066	565.516	865.776	794.773	675.966	849.178	644.641	596.957	901.296	743.278	665.126	820.567	627.409	617.73	799.713	726.147	721.77	744.516	666.161	485.068	851.097	723.459	579.519
FBgn0000246	c(3)G	3R	y	n	-	-	24.6209	45.0178	30.5327	18.9571	33.2848	38.0632	23.1216	38.5562	48.7857	18.7717	25.3296	38.4857	20.4201	35.0859	40.5078	21.079	33.1854	38.1739	16.3314	38.2752	33.0289	20.0632	33.01	29.8954	26.008	44.2003	36.8035	16.6762	30.9531	25.5134
FBgn0000247	ca	3R	y	n	-	-	415.866	402.775	415.427	459.233	408.57	430.19	464.594	403.907	377.843	451.876	441.226	426.093	428.027	403.487	424.229	398.894	424.017	406.184	418.867	430.377	430.412	427.129	466.266	434.48	427.541	381.964	389.901	414.43	453.979	423.42
FBgn0000250	cact	2L	y	n	-	-	945.65	1108.81	941.921	1099.82	962.762	893.801	1024.93	1007.43	903.033	1036.14	1020	900.651	1033.64	937.019	810.156	1003.31	905.838	798.833	914.658	966.003	907.444	1013.57	965.558	974.439	1019.91	960.83	912.726	995.407	913.752	935.492
FBgn0000251	cad	2L	y	n	-	-	299.912	247.117	205.508	274.344	197.962	183.972	311.409	260.87	228.994	225.413	202.248	186.723	223.803	241.3	195.06	244	176.874	187.427	281.737	215.709	238.692	217.505	201.62	180.369	340.889	208.269	247.319	287.024	241.434	187.098
FBgn0000253	Cam	2R	y	y	-	-	10318.8	9639.69	8987.17	10005.2	10961.5	9913.42	9616.69	9681.72	8856.4	10118	10598.9	9198.35	10835.5	7736.43	7493.29	9506.57	8480.34	8618.66	9891.25	7588.34	8784.33	10788.6	9201.54	8815.25	9110.41	8573.8	7890.67	8886.01	8603.82	8896.32
FBgn0000256	capu	2L	y	y	-	-	399.236	401.738	400.448	381.693	690.659	387.722	401.103	402.041	320.592	389.079	357.537	396.169	438.366	403.341	426.9	424.079	381.632	401.953	440.469	434.15	390.991	379.171	386.701	386.647	432.902	394.552	286.031	504.891	411.676	363.426
FBgn0000257	car	X	y	n	-	-	108.172	81.2278	105.274	110.494	92.3652	94.4451	104.811	88.617	98.3733	96.5575	101.124	106.576	118.01	94.2303	110.854	99.7002	89.9704	92.9138	114.848	94.0477	104.443	96.6102	96.0845	100.665	136.253	80.6074	104.522	124.193	96.5994	90.2035
FBgn0000259	CkIIbeta	X	y	n	-	-	731.038	816.102	735.133	656.625	720.338	740.648	733.584	784.794	736.682	680.889	727.74	685.585	739.536	776.275	662.991	624.187	713.629	690.76	716.747	676.171	734.194	656.599	726.147	672.444	723.22	796.856	722.414	624.996	648.983	654.844
FBgn0000261	Cat	3L	y	y	-	I	3903.3	3689.5	4789.39	4251.57	4600.79	4661.82	4173.28	4319	4579.74	4700.74	4967.56	4658.75	3217.45	3401.98	4228.8	4468.3	3861.73	4833.06	3294.06	3767.38	3988.63	3806.5	4378.98	5129.05	4056.61	3022.46	3567.97	5073.47	4416.43	5045.24
FBgn0000273	Pka-C1	2L	y	y	-	-	2253.06	2053.2	1851.92	2701.16	2554.23	2179.69	1981.1	1888.43	1682.6	2537.12	2556.38	2230.42	2383.24	1893.41	1695.61	2675.16	2426.03	2278.86	2382.71	1954.22	1852.03	3015.18	2598.24	2360.74	2105.9	1866.94	1581.08	2568.35	2173.41	2085.96
FBgn0000274	Pka-C2	3R	y	y	-	-	0.51377	1.00686	0	2.3064	64.0732	0	2.01559	1.05341	0	0	0.974216	0	0.674546	0	0	6.62417	0.8733	0	0.519554	0	0	1.63588	0.787578	0	1.31146	1.697	0	0	1.97142	1.15373
FBgn0000276	CecA1	3R	y	y	-	-	6.75459	7.82919	8.16563	228.812	83.9055	234.456	5.03898	6.32049	3.36745	207.184	162.694	215.066	4.26318	12.3292	6.45421	258.947	157.194	250.48	37.7617	16.6732	10.2409	217.289	118.26	135.47	1.29641	1.697	3.10061	272.174	141.352	293.161
FBgn0000277	CecA2	3R	y	n	-	-	0	0	1.10814	16.7631	1.66424	7.40117	1.0078	0.820345	0	13.3726	9.4268	8.88131	0	0	0	16.2661	3.60099	9.82482	1.03911	0	1.78535	8.4489	3.47824	4.02661	0.663254	0	1.47214	14.8403	2.95712	7.28954
FBgn0000278	CecB	3R	y	n	-	-	1.34552	0	3.32443	0.600198	0	1.05731	1.0078	0.820345	0.995627	0.937826	0	0	0	0	1.84406	0	0	0	0.472849	0	0.787762	0	0	0	1.19421	0	1.29697	0	0	0
FBgn0000279	CecC	3R	y	n	-	-	2.44756	1.00686	4.43257	1.4613	0.892612	1.05731	3.02339	0.820345	1.12248	1.09982	0.856982	0.986812	1.20063	0	2.76609	1.05597	1.8005	0.720262	0	1.08361	4.46336	0.563396	0.787578	0	0.488101	1.05239	3.89092	0	2.01802	2.42985
FBgn0000280	Cec-Psi1	3R	n	n	-	-	0	0	0	0	0	0	0	0	0	0	0	0	0	0	0	0	0	0	0	0	0	0	0	0	0	0	0	0	0	0
FBgn0000281	Cec2	3R	n	n	-	-	0	0.87942	0	0	0	0	0.602549	0	0.995627	0.482942	0	0	0	0	0	1.70601	0.8733	0	0	0	0	0	0	0	0	0	0	1.42072	0	0
FBgn0000283	Cp190	3R	y	n	-	-	469.184	422.882	444.006	438.407	373.112	396.769	459.745	407.712	465.831	441.533	382.214	428.276	469.333	476.079	453.639	395.503	368.532	401.906	451.172	453.835	441.934	424.652	396.519	406.687	443.831	487.256	473.395	435.807	423.855	436.667
FBgn0000286	Cf2	2L	y	n	-	-	637.754	568.595	552.963	718.023	605.191	672.45	701.004	549.882	545.528	811.668	687.797	636.494	736.646	618.3	598.023	676.78	612.183	676.127	658.855	628.807	620.141	730.679	605.909	677.477	700.515	661.028	674.24	772.138	688.144	761.604
FBgn0000287	salr	2L	y	n	-	-	74.9256	77.3132	63.2837	103.435	123.154	82.2674	78.3314	65.3117	68.4716	98.021	89.1261	92.7603	81.1973	78.3784	61.776	124.719	82.8136	85.7112	62.2879	80.9248	51.2045	118.863	75.6075	80.5322	67.8553	75.7343	47.988	124.283	92.8592	73.8388
FBgn0000289	cg	2R	y	y	-	-	656.647	598.076	597.289	749.961	698.915	633.288	766.932	648.073	653.959	793.126	690.727	669.832	669.454	662.246	625.739	705.607	634.675	662.588	633.462	637.749	585.447	704.683	626.158	614.058	756.798	748.248	723.711	775.103	732.381	724.095
FBgn0000299	Cg25C	2L	y	y	-	-	2818.41	3515.92	3188.13	1638.9	2223.42	1708.76	2479.18	3682.73	3381.58	1839.87	2259.86	1763.43	3533.56	3320.5	3201.29	1877.92	2190.24	1741.26	3454.45	3880.68	3952.2	2260.87	2547.82	2205.63	3196.82	3278.19	3459.03	1698.24	2073.86	1837.9
FBgn0000303	Cha	3R	y	n	-	-	150.059	132.792	104.112	196.946	166.918	137.45	118.702	124.692	125.449	210.786	158.797	157.513	139.296	121.704	92.203	164.841	149.334	150.627	148.229	124.668	108.013	198.737	175.63	146.971	122.86	135.758	85.3841	184.384	165.599	140.43
FBgn0000307	chif	2L	y	n	-	-	332.736	286.956	265.383	322.878	332.856	302.39	357.767	283.369	307.417	397.547	322.434	325.123	348.361	332.219	299.545	325.137	324.098	277.362	337.139	316.791	297.774	326.342	312.669	320.115	378.348	322.031	304.788	376.677	325.284	287.279
FBgn0000308	chic	2L	y	y	-	-	2206.95	2684.29	2746.77	2328.8	2537.96	2889.69	2454.79	2954.21	2684.03	2131.14	2768.03	2593.91	2325.86	2403.31	2746.83	2271.04	2527.9	2718.89	2379.99	2306.11	2709.26	2273.36	2728.48	2790.44	2174.91	2587.31	3010.27	2236.97	2336.86	2653.83
FBgn0000316	cin	X	y	n	-	-	159.521	178.114	156.248	128.045	143.124	125.098	165.701	156.959	172.243	144.353	137.365	138.313	159.065	149.712	190.86	130.97	141.09	137.57	159.586	156.311	174.883	139.109	134.103	139.704	154.416	171.539	159.528	131.797	125.185	117.681
FBgn0000317	ck	2L	y	y	-	-	297.915	260.32	314.712	318.629	296.234	342.781	315.133	304.437	305.181	359.306	329.938	349.735	342.931	318.798	352.216	346.934	345.827	371.832	318.583	307.744	361.026	353.175	342.258	353.335	324.86	284.145	300.316	395.765	347.706	358.811
FBgn0000318	cl	2L	y	y	-	-	330.105	314.833	406.319	291.539	300.81	323.93	339.467	378.721	399.083	287.351	349.775	325.648	296.749	328.485	426.398	324.764	303.65	339.964	343.396	329.167	375.12	286.055	315.031	325.149	276.181	270.671	402.061	289.347	269.292	391.206
FBgn0000319	Chc	X	y	y	-	-	1849.66	1670.55	1934.23	2035.18	1789.89	1987.49	1837.21	1683.72	1888.7	1900.61	1846.14	1804.88	1814.04	1735.65	1932.65	1888.05	1936.43	1998.01	1910.19	1852.52	2008.79	1946.68	1934.29	1944.85	1949.03	1751.17	2000.64	1983.82	2013.8	1952.38
FBgn0000320	eya	2L	y	n	-	-	61.464	63.6121	54.0193	63.7503	88.4695	58.8211	56.6396	67.4185	55.8939	65.7349	81.8342	63.156	50.0707	59.0579	39.4383	64.7048	60.3166	47.3881	61.712	49.211	45.5348	61.7697	65.3908	64.4257	58.9166	62.5631	51.5249	67.8084	54.214	61.5024
FBgn0000326	clt	2R	y	y	-	-	143.149	102.892	137.795	89.8465	89.8688	108.833	97.7412	100.074	84.9588	91.184	72.8435	90.8728	141.589	123.897	168.412	119.344	105.669	128.625	135.17	125.049	155.325	120.356	121.724	119.595	120.548	94.7149	104.522	100.32	94.8468	105.579
FBgn0000330	cm	X	y	n	-	-	85.3469	94.9774	90.8677	71.4702	83.2119	103.691	94.7328	93.281	94.2887	90.0593	93.5248	86.9398	83.2118	89.827	100.195	75.1689	105.669	97.2354	87.3362	107.171	111.584	72.1738	91.1298	83.5521	93.9841	96.3142	93.382	79.5976	93.6423	91.1448
FBgn0000337	cn	2R	n	n	-	-	0	0	0	0	0.892612	0	0	0.93281	0	0	0.856982	1.0097	0	1.09643	0	0	0.8733	0.846217	0	0	0	0.563396	0	0.996513	1.17916	0	0	1.85521	0	0
FBgn0000339	cni	2L	y	y	-	-	205.244	153.019	173.52	183.625	181.402	179.777	200.649	191.226	170.618	192.681	188.558	167.758	230.854	178.773	235.564	196.28	189.952	216.631	203.521	176.628	203.243	193.425	189.807	179.372	203.594	162.993	184.17	215.45	159.685	221.517
FBgn0000346	comt	X	y	n	-	-	289.898	266.464	241.907	469.738	388.04	351.027	315.294	255.127	254.88	484.519	350.506	364.554	320.87	273.012	277.134	488.962	374.646	352.872	299.906	278.234	232.988	453.906	360.015	325.976	322.985	270.009	200.211	451.077	406.631	386.5
FBgn0000351	cort	2L	y	n	-	-	2.78078	5.03431	3.06211	5.25151	4.99271	5.79926	4.21784	0.93281	5.61242	2.34391	3.42793	2.96386	1.87517	7.67503	4.26398	3.76555	5.2398	4.32157	4.20038	2.16721	2.67802	1.04271	8.66336	3.17509	2.62292	7.36671	2.94428	2.82213	5.04504	4.10016
FBgn0000352	cos	2R	y	n	-	-	92.2853	89.057	64.5883	72.6742	79.8834	71.2481	89.3333	59.8852	86.6195	72.5477	79.1944	82.8922	79.8611	85.5218	64.5421	75.7339	65.433	73.3083	89.7161	76.5504	69.323	72.8213	71.6696	73.7419	73.3815	98.9244	83.9119	84.8639	76.3509	69.7027
FBgn0000355	Cp15	3L	y	y	-	-	15.34	45.0178	1.10814	13.2657	9.81873	0	24.1726	2.10683	2.23576	10.4781	9.74216	0	46.7314	3.52263	0.92203	11.7803	2.6199	13.5395	25.132	1.04207	0.892673	10.4527	1.39129	1.05836	19.8112	63.6374	156.934	13.3172	14.4448	0
FBgn0000356	Cp16	3L	y	n	-	-	1.83831	1.00686	0	2.33786	2.67784	0	8.43569	4.21366	2.98688	1.68296	15.5875	0	9.57852	2.41053	0	2.234	0	0.720262	3.90724	0	0	2.949	0	0	3.27112	4.93919	1.29697	3.99963	11.0991	0
FBgn0000357	Cp18	3L	y	y	-	-	5.98541	5.03431	4.69733	4.02161	2.49636	3.42781	16.2688	10.5341	7.85739	3.29946	30.1693	7.06789	21.381	6.1646	3.1977	4.59006	4.50124	6.04604	3.00358	5.41804	7.08986	5.42132	3.15031	3.01996	4.54522	31.2815	10.3758	3.99963	13.7999	6.07462
FBgn0000358	Cp19	3L	y	y	-	-	6.72759	5.87189	0	2.79215	0.892612	0	9.64079	3.16024	8.97988	4.65883	12.2563	0	6.92085	1.20526	0	2.39161	0	0.720262	5.4036	0	0	2.65406	0	0.996513	5.23078	5.76239	5.18789	10.6522	16.5083	0
FBgn0000359	Cp36	X	y	y	-	-	29.2793	106.727	0	6.31004	3.57045	0	24.1726	17.7234	11.2248	14.3372	21.6842	0	10.6516	8.77146	0.92203	5.11804	2.70075	3.02302	89.4303	0	0	12.2521	1.39129	0	21.6014	15.273	2.59394	12.6483	20.6999	0
FBgn0000360	Cp38	X	y	y	-	-	73.2345	187.276	1.10814	12.1951	12.4966	1.65693	32.2494	48.5061	11.9475	16.272	31.1749	0.987953	15.5358	5.48216	1.84406	13.705	1.02239	3.38487	149.89	2.16721	0.787762	19.53	0.787578	0	26.9827	17.8185	2.94428	20.3866	35.4855	1.02504
FBgn0000370	crc	2L	y	y	-	-	4037.06	5267.9	5735.74	4538.44	6098.6	6586.3	4186.38	5152.84	5378.95	4780.04	6261.11	6158.15	4172.1	5376.41	5991.35	4514.76	6198.68	6564.95	4276.8	5816.86	5995.19	4450.84	6369.35	6453.89	4114.57	5184.06	5650.07	4634.3	6653.53	7513.09
FBgn0000376	crm	X	y	n	-	-	182.973	152.036	129.177	174.916	119.825	106.044	195.512	139.922	102.845	158.028	102.293	96.931	167.81	113.605	104.458	165.022	98.1495	93.9301	161.801	114.862	94.3221	144.834	95.9353	115.361	187.271	183.115	117.771	191.189	111.431	96.3537
FBgn0000377	crn	X	y	n	-	-	102.562	97.6157	116.259	75.9371	79.8834	100.445	102.795	97.6211	108.881	95.007	70.1436	83.976	98.1675	107.45	118.315	88.3918	87.33	82.083	102.031	118.796	100.046	89.2341	79.3038	82.7106	95.3946	106.291	100.105	108.527	86.7748	88.1534
FBgn0000382	csw	X	y	y	-	-	1356.42	1363.26	1240.16	1314.57	1169.32	1145.75	1291.26	1144.38	1049.52	1379.54	1263.56	1159.86	1516.56	1382.6	1174.62	1351.8	1211.53	1177.63	1398.13	1401.59	1270.27	1303.35	1299.5	1161.68	1147.81	1249.18	919.33	1115.32	1270.58	1048.48
FBgn0000384	cta	2L	y	n	-	-	111.122	109.928	110.236	103.004	110.368	106.872	107.834	100.902	105.081	94.2629	103.707	125.203	118.184	109.643	118.02	106.67	112.531	115.631	90.6563	96.2348	104.772	103.693	119.712	102.641	111.786	105.214	130.994	99.4556	117.045	89.1784
FBgn0000392	cup	2L	n	n	-	-	0	0	0	0	0	0	0	0	0	0	0	0	0	0	0	0	0	0	0	0	0	0	0	0	0	0	0	0	0	0
FBgn0000394	cv	X	y	n	-	-	196.41	239.202	228.277	251.492	243.51	203.004	221.715	240.179	220.222	235.908	241.606	211.422	207.226	211.612	221.287	233.789	255.598	239.479	225.242	205.885	215.059	236.822	253.6	217.437	216.69	240.997	236.049	219.244	247.413	256.26
FBgn0000395	cv-2	2R	y	n	-	-	173.105	130.16	138.571	156.989	149.066	123.401	154.494	162.226	126.841	186.856	136.705	127.446	155.961	151.308	123.552	183.403	131.888	135.409	176.697	156.382	139.434	152.857	130.738	140.508	151.328	159.963	154.575	166.788	152.785	144.531
FBgn0000404	CycA	3L	y	y	-	-	82.1654	264.235	22.1628	20.6475	86.5404	13.2555	52.549	64.8073	75.6676	17.4404	12.2563	8.07758	61.7913	151.308	57.1659	30.6591	6.30174	23.6941	55.5735	22.9651	37.4923	18.7956	6.95647	5.03326	111.806	213.635	111.883	26.3273	13.7999	8.07612
FBgn0000405	CycB	2R	y	y	-	-	172.165	636.121	19.9466	42.5855	107.343	22.3686	148.188	127.974	179.213	35.914	31.7083	16.7952	83.9901	281.783	160.433	66.7082	30.6084	62.62	76.2945	26.0519	76.7699	39.1186	18.9019	26.9058	186.559	463.051	238.487	65.9915	32.5284	19.6134
FBgn0000406	Cyt-b5-r	2L	y	y	-	II	1957.48	1935.77	2662.21	2502.76	2752.65	2876.79	2202.92	1985.95	2595.71	2756.47	2672.28	2424.28	2952.27	1731.37	2071.05	3315.61	2178.6	2041.92	3072.12	2615.83	2619.1	2564.16	1710.6	1951.9	2264.96	2362.61	3881.84	2788.23	2499.98	3416.37
FBgn0000409	Cyt-c-p	2L	y	y	-	-	4378.74	7806.68	4483.54	4616.3	8039.1	4696.57	4669.12	7689.1	4912.42	5301.22	7916.48	4188.03	5495.71	6600.02	4869.47	4310.09	6419.59	3694.13	5508.69	6273	4513.37	4994.67	6683.39	4391.63	5489.01	6366.95	5680.74	5420.51	6748.8	5188.75
FBgn0000411	D	3L	y	n	-	-	34.5831	33.2264	27.0097	35.672	43.7968	33.9671	39.304	45.2968	33.5364	39.7033	43.8397	43.4699	42.2299	35.0859	28.5829	43.6806	28.6269	46.817	27.9224	39.3688	28.1882	38.8543	35.478	40.857	30.386	27.1655	22.0485	40.1135	31.5427	31.7762
FBgn0000412	D1	3R	y	n	-	-	311.697	321.975	347.957	325.849	349.49	360.543	327.533	305.168	371.136	326.055	324.32	340.844	336.358	354.148	363.504	378.403	333.299	340.179	325.228	294.907	328.501	348.759	310.306	301.943	320.071	342.026	490.222	330.995	303.598	386.346
FBgn0000414	Dab	3L	y	n	-	-	429.606	410.054	396.033	539.76	507.003	490.452	435.643	427.686	376.725	573.871	480.823	486.498	505.939	446.248	409.381	570.31	516.12	504.904	463.15	489.775	469.442	461.65	506.431	548.625	493.68	512.853	407.249	572.267	563.346	546.346
FBgn0000416	Sap-r	3R	y	y	-	-	5500.53	5449.11	6000.84	6064.43	5613.47	5583.04	5480.79	4886.99	5180.27	6119.88	5269.58	4958.73	6164.49	5562.2	6846.89	6083.2	6260.33	6609.84	5760.28	6239.95	6324.59	5696.01	5934.4	5960.7	5971.26	4885.18	5346.12	6001.34	5808.78	5680.98
FBgn0000422	Ddc	2L	y	n	-	-	423.282	271.086	257.217	497.626	406.906	328.213	447.694	273.175	285.745	480.641	377.022	326.024	406.806	280.687	236.651	490.055	339.434	307.552	433.838	299.076	262.446	523.539	313.595	320.684	528.664	358.914	281.179	579.135	441.946	400.79
FBgn0000426	SmF	2R	y	n	-	-	25.1247	21.1061	26.5954	18.0398	16.6428	19.8832	22.1715	24.2285	29.0648	22.1091	16.2827	19.7362	16.7569	24.1215	27.6609	19.7008	19.2126	20.3092	24.4267	17.4972	23.8516	16.0873	15.9999	16.9338	25.7434	25.5191	41.5031	22.8203	19.7142	20.6537
FBgn0000427	dec-1	X	y	y	-	-	51.8106	19.3472	0	39.4037	14.146	0.856952	131.373	2.46104	289.601	36.4539	2.57095	1.97591	42.4752	35.0859	8.52721	35.1894	1.7466	5.04184	59.6477	1.08361	3.57069	34.0714	3.47824	0.996513	121.557	580.918	44.0971	53.9157	7.88567	3.4612
FBgn0000439	Dfd	3R	y	n	-	-	26.1187	23.4876	22.3123	41.8565	30.3488	28.1678	44.1412	26.1187	24.5933	37.693	29.2265	27.6307	29.8047	19.7358	15.9899	27.4844	18.005	18.8939	31.956	42.2607	24.9357	27.705	26.7777	22.2256	37.5336	29.4669	19.1378	36.4767	31.2793	27.9433
FBgn0000442	Pkg21D	2L	y	y	-	I	90.327	83.5695	82.2033	93.9938	79.4424	85.6952	90.7016	83.0201	102.845	73.1441	81.4133	92.8922	85.7029	103.917	102.345	92.3386	105.306	96.5151	89.124	125.049	109.5	74.6862	94.9037	114.758	87.8828	65.248	92.085	89.1673	80.8281	105.579
FBgn0000447	Dhod	3R	y	n	-	-	127.973	125.858	123.305	119.2	175.845	140.011	130.006	120.591	140.311	96.0851	118.854	127.446	113.033	124.173	128.162	143.824	116.132	143.011	129.345	138.596	132.344	132.188	107.825	134.891	119.241	111.132	147.279	118.863	117.299	139.405
FBgn0000448	Hr46	2R	y	n	-	-	74.9101	82.6655	56.368	82.7698	104.015	92.7882	65.5067	75.5576	77.6589	76.9184	111.249	84.8658	70.7287	83.3289	56.4928	77.6296	86.4239	83.8889	63.0751	78.7376	69.323	98.7508	96.695	88.6896	68.026	81.0339	44.1642	68.6783	92.8288	82.0032
FBgn0000449	dib	3L	n	n	-	-	0.51377	0	0	0	0	0	0	0	0	0.482942	0	0	0	1.09643	0	1.1024	0	0	0.472849	0	0	1.06153	0	0	0	0	0	0	0	0
FBgn0000451	ect	3L	y	n	-	-	87.2639	89.057	57.5423	76.2724	60.7447	55.7019	101.945	85.8185	39.1258	107.522	75.0147	72.1205	91.1223	66.0492	52.2292	84.4972	88.2033	67.2622	85.5231	67.7348	56.7188	86.9677	73.2409	71.4723	88.7175	68.4052	41.5031	94.4098	112.463	87.6836
FBgn0000454	Dip-B	3R	y	y	-	-	657.617	641.993	750.399	510.686	636.432	614.435	682.086	579.275	716.56	510.183	636.738	511.168	533.554	634.835	698.165	562.011	624.772	612.918	619.656	723.948	668.928	560.466	596.984	566.224	595.12	592.703	817.037	560.252	576.144	612.632
FBgn0000455	Dip-C	3R	y	n	-	-	305.834	216.475	331.162	250.577	178.906	220.978	328.541	236.259	236.959	250.361	214.245	209.007	264.336	213.804	295.972	254.643	203.479	209.862	294.277	249.23	270.202	247.727	185.681	196.297	294.846	181.011	274.958	250.759	173.55	203.983
FBgn0000459	disco	X	y	n	-	-	84.0077	84.5764	66.4885	85.1441	66.0533	71.2481	117.71	85.3266	74.084	83.1299	76.366	70.0636	94.566	79.5474	87.4039	76.1407	63.0174	64.2392	93.2013	75.8525	89.9854	75.8206	60.5213	52.8152	96.4648	82.0862	86.8971	85.922	71.6396	59.9941
FBgn0000463	Dl	3R	y	n	-	-	108.336	134.551	92.7723	105.085	94.6168	84.5035	96.6902	111.567	117.377	87.7414	112.192	93.9019	134.559	111.843	77.8108	100.341	102.239	72.0262	97.4017	92.7446	82.715	85.367	85.0584	79.5255	93.7166	152.596	100.105	93.6326	94.9228	80.9781
FBgn0000464	Lar	2L	y	n	-	-	38.5257	41.3328	39.8931	35.0975	39.2749	50.7509	38.5631	35.2748	39.287	46.3083	46.7624	45.4364	35.9381	37.3632	30.427	40.6207	44.1122	49.0806	39.5684	39.5988	41.1982	42.3557	43.1301	43.286	32.1131	36.8336	35.0183	38.1986	42.3784	41.5344
FBgn0000473	Cyp6a2	2R	y	y	2	-	128.75	43.0605	166.755	103.062	41.9528	71.2481	445.616	208.576	506.774	550.858	158.797	282.554	73.0898	108.474	72.8404	266.861	48.0315	86.9119	232.315	135.604	204.907	333.885	59.8306	96.6617	561.455	148.999	533.056	649.87	234.212	245.745
FBgn0000477	DNaseII	3R	y	y	-	-	315.807	267.825	405.145	265.822	312.709	340.21	360.791	273.995	385.012	320.932	340.347	339.258	332.853	352.263	484.066	438.239	431.449	495.037	412.197	480.081	467.761	336.04	400.693	468.361	356.677	288.354	426.704	307.835	321.912	300.337
FBgn0000479	dnc	X	y	y	-	-	2317.51	2513.38	1950.57	2803.17	3179.65	2741.39	2087.23	2568.23	2082.21	2825.69	3028.57	2569.68	2970.29	2439.56	1956.1	2670.48	2770.11	2425.26	2671.7	2426.65	2229.37	2880.67	2844.5	2635.42	2355.8	2402.6	1785.71	2637.28	2746.57	2233.56
FBgn0000482	dor	X	y	n	-	-	86.2037	91.0143	96.4084	105.872	89.0367	96.102	82.6392	92.699	97.2554	123.778	89.1261	96.7076	86.2355	88.8111	105.524	121.008	108.373	84.2707	87.1495	106.194	93.2379	105.419	100.81	105.63	88.0168	97.8721	96.8939	101.548	96.8649	90.2035
FBgn0000489	Pka-C3	3L	y	y	-	-	1127.87	888.613	692.857	941.199	921.156	774.685	1117.19	907.624	657.313	1001.6	863.596	794.632	1151.41	715.974	563.912	966.205	741.431	693.783	1154.75	753.107	764.129	996.96	807.713	805.322	1025.44	811.391	574.559	975.74	780.973	708.301
FBgn0000490	dpp	2L	y	n	-	-	176.383	212.367	158.464	230.72	182.234	165.998	254.972	209.882	179.598	237.703	180.23	180.587	214.264	191.983	148.16	195.891	197.366	169.262	208.83	212.583	186.7	219.856	212.502	164.425	210.793	218.064	171.2	241.179	206.847	168.874
FBgn0000492	Dr	3R	y	y	-	I	47.9415	87.942	63.1641	125.152	88.3686	74.5548	67.2627	62.3462	95.4112	88.6844	73.5377	74.0964	54.7157	51.8263	61.776	80.9124	75.1038	98.6759	64.0524	74.3633	83.5027	75.5421	91.8091	101.672	59.5933	59.9861	58.3638	95.8964	75.8995	82.6148
FBgn0000497	ds	2L	y	y	-	-	56.211	72.494	71.4493	95.0554	128.536	93.0433	87.2314	120.089	87.5538	114.265	152.732	118.135	115.112	116.911	106.6	93.4276	162.434	110.92	79.3296	95.8708	93.7436	109.176	175.303	123.818	78.9386	124.182	86.8562	111.661	151.351	140.755
FBgn0000499	dsh	X	y	n	-	-	116.425	133.913	140.857	135.46	160.599	149.081	156.208	125.356	118.48	120.344	137.365	131.398	118.628	129.457	122.63	135.277	135.037	130.367	128.072	131.301	118.164	140.787	136.166	112.745	120.75	146.529	131.02	153.421	144.899	124.03
FBgn0000500	Dsk	3R	y	n	-	-	35.7005	21.5303	24.661	28.0177	34.8119	47.9893	27.7173	22.1217	29.8688	33.8178	40.2782	51.3735	21.2172	24.1215	19.3626	29.666	25.207	26.2327	19.515	11.4628	18.4308	25.794	25.2025	31.7509	27.7883	20.58	45.394	37.8459	38.3423	59.9941
FBgn0000504	dsx	3R	y	y	-	I	503.312	467.794	475.605	812.931	907.842	1043.87	476.014	448.755	459.448	762.072	960.704	1031.42	484.845	431.522	404.012	844.998	1126.67	1123.78	601.221	567.567	511.257	1020.89	1251.29	1236.67	541.394	420.654	444.586	902.531	1117.98	1336.65
FBgn0000520	dwg	X	y	n	-	-	37.18	44.3019	44.911	41.3394	43.7968	42.8476	43.3352	49.4389	47.7901	49.4616	53.7391	41.3976	40.9628	58.1109	43.3354	40.1921	48.0315	37.2335	47.1378	41.1771	33.086	38.1017	42.5292	42.8501	40.1143	45.2527	51.8789	47.2079	44.3964	34.0179
FBgn0000524	dx	X	y	n	-	-	96.3702	96.7362	68.1113	77.2676	79.0513	79.6966	99.7717	89.5498	106.532	90.2151	84.7568	69.6692	104.021	93.3496	94.0471	83.697	78.7241	80.3906	100.332	104.983	101.621	82.9961	83.4833	79.5255	112.665	121.025	105.994	70.0586	80.478	80.7612
FBgn0000527	e	3R	y	y	-	-	142.4	198.666	109.706	180.299	255.287	168.82	163.953	176.374	136.401	192.911	235.76	139.301	123.843	160.079	94.9691	144.225	180.963	150.627	138	175.544	124.466	170.138	196.172	132.878	156.591	148.387	107.466	179.215	197.766	184.507
FBgn0000529	bsh	2L	y	n	-	-	5.00584	6.15594	5.87167	11.8243	7.48907	5.99867	5.2549	4.21366	6.73491	6.08184	6.81952	6.05819	4.29827	4.40328	4.61015	3.60372	8.17912	4.53453	2.86813	4.33443	3.15105	7.39812	4.86953	4.02661	3.93438	6.58559	2.94428	4.6489	8.07207	8.07612
FBgn0000533	ea	3R	y	n	-	-	57.2739	53.6446	48.9938	62.1114	49.9284	42.8476	69.2932	55.831	53.6582	64.0888	49.0251	47.367	70.422	66.0492	59.6957	67.5535	52.2144	52.1471	81.2653	58.5148	57.1311	57.9712	43.3256	49.8256	74.175	58.9337	57.4134	57.0707	46.3283	58.4272
FBgn0000535	eag	X	y	n	-	-	240.487	289.68	252.114	247.209	332.944	347.956	251.263	308.45	296.238	265.227	335.937	341.278	225.523	290.555	245.157	231.904	295.471	272.259	234.734	317.833	266.909	256.035	334.606	310.912	256.443	352.55	185.49	258.89	379.387	313.815
FBgn0000536	eas	X	y	y	-	I	1602.42	1082.39	1376.93	1189.81	805.491	838.447	1325.25	1035.28	1210.04	1179.59	723.293	858.526	1474.5	844.253	1163.6	1043.52	794.397	736.209	1581.27	1003.42	1291.24	1279.37	922.428	793.242	1548.52	870.325	1180.24	1060.79	759.981	813.381
FBgn0000541	E(bx)	3L	y	y	-	-	895.739	738.713	720.292	845.333	833.015	777.256	881.773	740.651	847.278	918.922	766.489	771.687	942.632	750.319	723.811	835.244	703.094	720.235	876.662	770.445	761.45	817.053	736.69	732.843	954.067	840.858	785.965	914.965	787.581	694.977
FBgn0000542	ec	X	y	n	-	-	54.079	71.4872	50.0145	58.8446	96.5258	81.4105	60.2549	67.1623	51.4224	65.0869	89.6279	68.09	50.7058	77.4978	57.5587	64.7509	95.4263	76.1595	54.767	78.7376	44.4506	68.3961	95.9353	83.7071	52.598	83.1386	57.4134	62.4791	94.8468	81.915
FBgn0000543	ecd	3L	y	n	-	-	110.852	127.224	110.236	98.5684	108.175	108.903	127.138	130.593	118.48	95.8683	125.976	106.018	119.168	154.115	127.24	107.823	119.62	102.783	124.318	152.143	107.923	107.812	132.04	99.6586	116.175	144.883	119.243	116.297	145.297	105.579
FBgn0000546	EcR	2R	y	y	-	-	270.924	253.273	267.424	251.256	238.327	245.226	270.545	274.816	270.527	257.869	247.668	230.914	326.064	262.436	264.344	260.156	246.668	263.173	283.526	284.989	256.81	254.349	248.346	258.097	411.75	275.726	256.801	261.378	260.006	266.51
FBgn0000547	ed	2L	y	y	-	-	520.31	569.864	450.944	639.508	676.513	575.015	575.451	570.88	583.692	726.68	699.551	571.489	775.277	612.937	526.555	713.545	680.3	564.549	641.072	620.034	544.249	653.156	675.473	609.617	537.88	598.465	521.137	643.021	651.046	567.872
FBgn0000551	Edg78E	3L	n	n	-	-	0.51377	0.87942	1.0207	1.15096	0	1.05731	0.602549	1.05341	1.11788	1.12788	1.94843	1.0097	0	4.40328	1.84406	0	0	1.69243	0	1.08361	1.08416	1.11584	2.08694	1.05836	0	2.4696	2.59394	0	1.03177	1.21492
FBgn0000552	Edg84A	3R	n	n	-	-	0	0	0	0	0	0	0	0	0	0	0	0	0	0	0	0	0	0	0	0	0	0	0	0	0	0	0	0	0	0
FBgn0000556	Ef1alpha48D	2R	y	y	-	-	31691.1	37101.9	39828.7	24339.8	23081.3	28939.3	37505.1	37613.7	40637.5	27632.8	26202	27767.9	39491.6	39548.5	43429.7	28913.5	30242	30875.5	39600.3	43602	45838.4	26011.9	29615.3	29678.6	37890.4	42514.1	47834.2	27933	28458.3	30505.8
FBgn0000557	Ef1alpha100E	3R	y	y	-	-	989.241	1387.46	1175.51	1400.67	1907.22	1661.07	1125.6	1268.25	1363.01	1503.78	1734.53	1498.39	1160.71	1369.44	1271.62	1343.36	1702.06	1675.51	1157.67	1422.43	1414.03	1474.21	1811.42	1765.82	1233.51	1583.84	1349.95	1522	1906.71	1910.67
FBgn0000559	EF2	2L	y	y	-	-	18998.9	20326.5	20571.6	16216.6	15633.9	17358.8	20668.9	20916.4	20592.5	17163.6	16342.3	16272.3	21215.4	21283.7	22442.4	17069.8	17615.2	17011.2	21762.3	23553.5	23288.9	16698.5	17727.2	17684.2	21263.5	21535	24850	18154.5	18945.3	19731.1
FBgn0000560	eg	3L	y	n	-	-	5.45586	7.03536	2.34867	2.3064	2.67784	2.11462	4.20392	4.66405	2.98688	3.7513	1.94843	1.97591	3.43398	1.09643	1.84406	4.78321	3.06717	3.77878	2.01592	1.04207	3.93881	3.04404	3.09469	1.05836	3.53747	2.10478	4.41642	2.82213	3.02703	1.21492
FBgn0000562	egl	2R	y	n	-	-	645.99	734.316	609.479	733.43	708.734	626.985	689.443	719.197	681.009	790.565	711.295	669.43	726.719	746.671	622.371	715.018	728.332	628.069	658.079	648.17	598.457	656.296	661.56	676.632	684.438	768.243	638.908	752.505	734.353	689.852
FBgn0000564	Eh	3R	y	n	-	-	0	0	0	0	0	0	2.10196	3.73124	1.99125	0.454884	0.856982	0	4.80349	8.80657	3.1977	0	1.7466	0	3.02391	5.41804	6.30209	0	3.09469	5.29181	3.91933	4.24249	4.65091	0.710359	0	1.15373
FBgn0000565	Eip71CD	3L	y	y	4	-	394.986	272.064	629.774	333.399	335.622	271.654	398.285	306.809	900.233	308.668	328.091	294.832	421.789	295.901	595.839	309.898	240.157	197.169	495.797	322.605	607.91	422.035	253.216	234.956	526.373	211.53	366.563	320.387	262.069	210.133
FBgn0000566	Eip55E	2R	y	y	4	-	293.926	229.529	380.723	261.551	216.905	269.94	330.557	266.612	349.093	301.613	282.804	339.463	252.493	274.108	406.144	298.035	328.361	354.449	297.367	249.056	299.938	278.894	242.781	315.895	260.952	185.821	231.126	260.221	173.337	199.248
FBgn0000567	Eip74EF	3L	y	n	-	-	195.932	225.132	201.079	200.795	247.139	193.033	171.325	213.29	187.804	183.668	216.842	197.591	174.258	220.164	192.945	192.312	214.832	193.03	179.187	214.667	196.388	178.413	232.102	227.503	205.544	212.125	148.686	170.138	212.544	180.407
FBgn0000568	Eip75B	3L	y	y	-	I	927.908	1164.59	950.276	1402.63	1011.33	936.777	1097.49	1159.15	991.644	1156.12	994.644	925.893	1108.84	936.489	764.251	1139.89	931.811	916.174	973.652	1160.54	1007.19	1197.73	992.688	1043.9	1099.21	1109.22	868.562	1092.78	1020.42	1088.57
FBgn0000575	emc	3L	y	y	-	-	811.228	809.946	670.544	759.482	783.024	775.542	803.801	788.352	766.657	806.498	789.115	736.07	825.23	673.742	586.246	697.381	638.382	656.879	749.329	695.515	661.72	729.826	693.21	699.552	807.181	766.195	523.227	720.734	710.696	656.025
FBgn0000576	ems	3R	y	n	-	-	17.359	20.1372	27.559	20.1216	17.8522	21.5401	21.6918	20.0149	28.0621	21.8638	26.3038	24.6703	23.557	16.4465	20.2847	18.2335	21.606	18.7268	23.4448	21.8836	23.6329	19.6433	20.1738	16.9338	24.1505	22.2264	12.9697	30.0553	27.2432	25.626
FBgn0000577	en	2R	y	n	-	-	9.90067	17.5884	15.3106	43.1855	26.7784	46.5217	14.4612	14.925	12.2967	36.1293	32.9977	42.482	21.633	17.5429	13.8579	40.2837	47.03	41.0549	15.3545	13.1229	13.3901	41.6165	32.6954	39.1594	13.2908	17.8906	10.3758	35.1346	45.3979	60.7462
FBgn0000578	ena	2R	y	n	-	-	246.07	275	247.784	241.693	299.563	260.098	242.776	291.223	260.854	241.875	296.516	257.856	242.464	263.316	210.223	230.856	249.369	260.015	223.66	243.812	246.378	214.635	285.103	269.783	240.63	327.633	238.643	211.931	291.604	277.003
FBgn0000579	Eno	2L	y	y	-	-	7795.88	9703.53	7415.42	8302.41	10501.3	7432.99	8584.4	9269.33	7270.07	9615.08	10170.8	7168.2	8479.43	9393.82	6965.66	7755.28	8639.68	6037.76	8790.47	9100.43	7577.48	8925.32	9230.42	7785.75	8253.88	8844.27	6972.52	9485.29	9293.98	6976.62
FBgn0000581	E(Pc)	2R	y	n	-	-	528.245	421.875	376.768	505.823	431.038	406.195	528.085	404.511	462.966	546.63	405.4	470.265	494.291	459.405	378.428	490.697	393.409	425.49	514.914	400.935	416.726	469.569	390.258	408.528	527.176	530.403	391.686	561.074	439.626	436.158
FBgn0000588	esc	2L	y	y	-	-	32.1483	42.2882	39.8075	24.0656	41.6059	33.9671	24.1726	36.9155	27.8775	17.4819	29.2265	29.6386	22.0447	28.9263	22.3839	20.7864	21.606	20.1673	23.0362	37.1816	27.1041	21.3334	29.1404	18.1197	27.4654	50.9099	27.9706	16.7693	34.0484	25.626
FBgn0000591	E(spl)m8-HLH	3R	n	n	-	-	0	0	0	0	0	0	0	0	0	0	0	0	0	0	0	0	0	0	0	0	0	0	0	0	0	0	0	0	0	0
FBgn0000592	Est-6	3L	y	y	-	-	1465.87	2219.66	2334.57	14000.6	4230.98	10743.5	1256.32	1559.66	1977.82	9062.72	6927.84	8487.52	886.997	814.65	1307.44	11533.1	9555.26	7012.6	1025.69	1375.54	1565.53	9228	7864.29	5318.14	1362.96	1414.41	2374.76	9837.2	8638.75	8748.71
FBgn0000594	Est-P	3L	y	n	-	-	7.86112	3.02058	3.32443	15.3176	3.57045	9.94159	3.15294	1.64069	3.36745	9.11346	8.48512	5.04849	2.96817	2.19287	4.26361	10.3581	8.10224	10.0837	4.6441	7.29452	7.87762	17.8753	9.73906	5.03326	3.05717	0	2.59394	6.84842	8.87137	8.20032
FBgn0000606	eve	2R	n	n	-	-	0	0.87942	0	1.16893	0.892612	1.05731	0	0	1.11788	0.482942	0	1.0097	0	0	0	0	0	1.44052	1.00119	0	0	0	0.787578	2.0133	0.648204	0.823198	1.29697	0.629454	0	1.02504
FBgn0000611	exd	X	y	n	-	-	670.357	533.363	540.773	757.845	589.14	564.185	682.277	550.936	553.385	722.998	587.033	588.82	741.023	556.575	560.664	684.455	600.143	606.872	711.39	564.804	548.282	757.331	622.604	601.978	658.003	569.342	545.707	676.09	590.172	581.949
FBgn0000615	exu	2R	y	y	-	-	59.232	128.878	47.6501	61.0414	1161.64	28.1678	73.511	45.119	63.7201	38.192	42.4256	19.1843	35.5868	54.8216	59.6957	292.756	55.0179	35.5411	45.8477	26.0066	37.9457	137.342	26.8206	29.6341	60.3754	122.077	69.1905	63.3541	65.0567	87.6836
FBgn0000617	e(y)1	X	y	n	-	-	40.1422	55.4035	50.0145	50.8939	39.9417	54.8449	40.3708	57.9378	51.6343	49.1045	59.3958	49.4752	34.1437	52.6288	55.3218	46.6329	50.0971	51.6192	43.8729	48.9775	50.9556	43.5176	51.5781	57.3792	45.8559	62.0909	55.7698	43.0359	43.3343	56.5329
FBgn0000618	e(y)2	X	y	n	-	-	19.2232	25.4449	33.2443	28.8719	25.4021	33.4211	26.5122	28.7121	32.4185	27.873	37.0202	27.2618	26.2069	25.3105	35.9592	33.3619	29.7082	31.7417	24.1116	29.1781	31.4407	25.011	29.9153	27.5174	23.5762	33.7511	38.2756	23.4063	32.5284	27.6761
FBgn0000625	eyg	3L	y	n	-	-	32.1856	36.247	32.1361	72.2838	45.5487	48.051	41.3196	42.658	27.8775	66.0528	41.9921	41.4461	34.2446	35.0859	31.977	78.3232	48.9048	51.3914	40.8824	40.0935	38.3849	78.1305	52.7677	50.8222	40.6402	30.4583	32.4243	73.8425	64.071	58.3164
FBgn0000629	E(z)	3L	y	n	-	-	135.828	126.246	112.736	117.542	107.74	120.128	123.959	123.872	134.698	109.984	116.55	101.759	121.357	134.861	127.908	109.891	114.332	112.547	131.19	119.2	121.426	109.922	119.712	116.42	139.265	130.669	128.076	124.77	110.399	111.912
FBgn0000633	fas	2R	y	n	-	-	73.797	71.2331	77.5735	105.085	108.175	116.545	110.353	74.6248	82.637	134.203	100.879	103.999	110.141	76.7503	84.8268	108.745	96.9363	105.158	71.2131	88.8558	82.715	111.54	107.825	128.062	85.8178	97.9606	48.5806	118.811	107.964	96.3537
FBgn0000635	Fas2	X	y	n	-	-	768.713	688.693	674.067	861.772	737.257	772.971	838.146	657.917	653.286	890.176	706.15	779.495	797.77	644.703	561.73	806.535	662.583	692.892	820.068	664.251	660.932	827.714	746.851	711.703	770.948	635.642	683.504	888.967	685.067	714.375
FBgn0000636	Fas3	2L	y	n	-	-	352.531	303.381	310.024	400.752	390.264	431.047	339.467	353.947	268.291	378.775	397.858	320.097	353.395	338.679	273.937	357.646	344.795	313.314	357.59	313.857	282.977	372.087	351.302	297.957	320.633	278.883	273.661	357.982	336.127	373.114
FBgn0000639	Fbp1	3L	n	n	-	-	0.51377	0.87942	1.10814	0.568733	2.49636	0	0	0	0	0	0	0	0	0	0	0	0	0	0	0	0	0	0	0	0	0	0	0	2.06354	0
FBgn0000640	Fbp2	2L	n	n	-	-	0.619822	1.00686	0	0.600198	0.892612	0.828466	1.05098	1.64069	1.12248	0	1.71396	1.0097	0.553345	0.880657	0	0.527987	0	0.846217	1.98481	1.04207	0.892673	0	1.39129	0	1.63946	1.05239	2.59394	0	1.00901	1.21492
FBgn0000644	Fcp3C	X	y	y	-	-	4.91036	1.9573	3.32443	2.43685	5.35567	4.22924	4.20392	4.66405	29.1846	2.35859	4.28491	6.91567	1.22789	4.40328	4.61015	2.95368	6.13434	6.48236	1.90011	6.56147	4.33665	2.08541	4.86953	4.23345	6.10334	34.7885	4.41642	3.38999	5.91425	3.4612
FBgn0000658	fj	2R	y	n	-	-	19.3512	16.637	13.2977	16.9338	43.738	17.139	27.2105	24.2285	16.8373	23.1995	44.5631	14.8022	25.3802	28.5073	21.3199	19.7824	32.7165	19.463	25.5581	29.1781	14.0941	18.4058	28.3528	11.9582	34.7461	32.9279	12.9697	26.596	34.4998	18.4507
FBgn0000659	fkh	3R	y	n	-	-	433.525	324.911	331.729	391.731	279.387	292.221	494.09	388.71	309.806	438.702	332.208	324.048	467.215	373.632	330.429	386.844	364.993	334.8	428.687	327.249	345.464	396.901	381.678	393.623	430.158	336.854	345.953	447.356	343.579	326.815
FBgn0000662	fl(2)d	2R	y	n	-	-	346.747	340.57	317.439	383.554	359.723	360.383	350.713	334.986	352.452	399.379	353.547	365.12	345.432	343.184	320.836	338.244	344.795	329.509	355.182	341.336	359.942	344.175	356.921	378.675	369.977	369.616	343.698	365.827	369.373	335.319
FBgn0000667	Actn	X	y	y	-	-	2865.85	4008.32	2120	4277.16	4908.67	2981.65	2995.29	4245.22	2200.33	4414.33	4409.3	2677.72	3084.91	3426.63	1978.31	3754.12	3804.97	2162.08	3155.8	3314.75	2076.36	4088.62	4331.68	2885.06	2997.61	4047.48	2202.26	4428.92	4360.94	2599.5
FBgn0000709	fliI	X	y	n	-	-	245.94	199.628	218.431	199.627	178.522	181.434	212.645	210.815	212.15	196.18	178.282	171.904	219.741	186.816	206.803	170.8	184.03	156.441	235.316	185.489	194.603	182.964	184.293	182.362	226.908	199.214	228.182	179.338	186.75	164.015
FBgn0000711	flw	X	y	n	-	-	617.187	600.644	496.743	734.045	753.9	741.264	681.483	632.486	667.878	807.659	787.566	723.953	691.975	596.46	569.191	735.042	686.024	719.479	641.576	578.351	610.383	774.702	711.647	706.986	669.608	641.957	549.108	696.091	714.378	696.002
FBgn0000715	FMRFa	2R	y	n	-	-	31.6803	24.4662	29.9198	28.1648	32.4096	29.1364	25.9096	26.3354	29.8688	30.5775	30.1693	22.6967	30.17	24.6584	27.7134	34.1628	22.7058	22.3281	36.65	28.136	30.3509	32.2683	27.5652	28.5758	40.4725	41.9831	28.5334	30.7244	41.3997	34.612
FBgn0000719	fog	X	y	n	-	-	268.049	264.805	226.061	276.786	248.766	223.665	317.456	263.052	241.462	291.417	267.753	241.318	323.583	286.213	233.432	260.882	243.967	214.939	268.104	247.062	228.758	281.035	281.041	228.201	271.754	293.616	266.457	296.762	234.09	213.208
FBgn0000721	for	2L	y	y	-	-	1344.64	1209.24	1434.09	1315.44	1025.17	1072.11	1326.34	1168.24	1240.55	1406.54	1155.21	1137.79	1614.8	1209.37	1488.13	1297.12	1197.22	1155.09	1429.42	1222.62	1448.81	1311.6	1181.14	1190.83	1368.68	1113.79	1232.18	1393.26	1156.61	1084.49
FBgn0000723	FER	3R	y	y	-	-	535.168	494.217	451.151	614.643	521.285	515.885	550.127	579.164	498.383	627.843	510.489	544.227	659.829	581.109	560.664	673.171	591.463	513.654	577.834	618.965	587.67	647.496	564.694	563.03	639.766	638.802	373.923	734.712	644.653	528.92
FBgn0000808	gd	X	y	n	-	-	1.13359	0.978648	0	1.18243	4.99271	1.65693	0	0	0.995627	2.72402	0.974216	5.92087	0	0	1.84406	1.1958	2.6199	6.76973	0	0	0	0	2.78259	3.98605	0.530954	2.10478	5.88856	2.05017	0.985708	4.61493
FBgn0000810	fs(1)K10	X	y	y	-	-	145.544	376.566	384.805	120.906	140.628	135.336	121.112	149.303	148.168	122.653	132.933	136.337	121.149	165.561	143.897	113.284	115.232	120.921	124.161	148.454	152.647	116.674	137.198	133.354	414.941	1223.54	903.894	334.369	1162.8	1173.67
FBgn0000826	png	X	y	n	-	-	3.20463	5.03431	0	1.73766	0.875936	1.7139	3.15294	3.28138	5.61242	1.36201	2.82837	4.93406	1.36951	4.38573	2.76609	3.40116	1.02239	1.51151	0.945698	0	3.25249	3.22795	2.36273	3.17509	2.78707	11.5763	11.7771	3.99963	2.06354	2.05008
FBgn0000927	fs(1)Ya	X	y	n	-	-	18.8634	56.7616	2.21628	13.9694	11.6497	5.28655	13.6627	13.9459	17.9213	6.05248	4.87108	7.89449	4.12796	35.0859	22.1287	7.68015	6.9864	5.29029	7.41952	3.28073	8.03405	8.40555	9.28406	5.03326	14.3959	53.6718	20.61	8.61042	4.92854	9.22535
FBgn0000928	fs(1)Yb	X	y	n	-	-	0	0	1.17433	3.89815	9.81873	7.40117	1.0078	0.93281	0	1.91709	6.85586	5.04849	0	1.20526	0	4.68981	4.50124	5.7621	0	0	0	3.89405	5.15781	8.4669	0	1.6464	2.59394	2.82264	6.05405	4.61493
FBgn0000964	tj	2L	y	n	-	-	134.127	69.484	124.526	16.0399	17.4745	12.6877	97.7412	48.5061	91.5977	19.9613	11.3135	14.8193	81.1489	74.5574	95.9311	14.8672	9.6063	19.6496	121.784	91.8605	106.348	16.8515	19.5997	12.9547	156.763	60.9167	93.382	16.1245	12.3812	18.2239
FBgn0000996	dup	2R	y	n	-	-	40.5685	62.4254	34.3524	25.9594	35.0374	25.6824	49.409	45.9393	27.8775	29.6547	29.2265	26.6439	41.1261	41.6645	47.9698	32.3715	26.1072	34.7647	33.0948	23.9677	33.086	29.9753	27.8522	29.8954	39.6224	72.6148	48.5806	29.3605	28.5855	22.5509
FBgn0001075	ft	2L	y	n	-	-	27.541	27.4022	24.4969	33.2044	37.4454	31.4817	31.9351	25.1859	19.0039	33.9953	39.9429	37.4988	30.8833	36.1823	25.5816	42.4487	36.0099	35.2929	39.9821	37.9263	28.5655	41.7726	43.3168	30.8919	29.0597	40.3367	33.8592	33.0403	37.4569	33.8263
FBgn0001077	ftz	3R	y	y	-	-	0	0	0	0	0.875936	0.856952	0	0	0	0	0	0.987953	1.05216	7.67503	2.1318	0	7.8597	3.38487	2.03151	7.29452	10.2409	0	9.73906	4.02661	0.530954	1.05239	0	0.629454	1.00901	0
FBgn0001078	ftz-f1	3L	y	n	-	-	316.442	315.712	268.17	319.499	321.198	289.703	319.954	326.484	333.128	324.226	288.803	270.599	320.822	317.036	248.377	291.816	294.381	244.169	305.926	312.763	266.704	303.94	283.824	255.065	285.142	323.517	319.055	271.513	298.181	241.13
FBgn0001079	fu	X	y	n	-	-	65.7287	55.783	54.299	45.7186	47.3084	41.1337	62.0078	42.9093	45.7988	59.2916	44.814	46.3802	57.2591	53.0316	56.2439	54.3523	43.9628	38.926	54.7636	48.9775	48.8412	45.4664	43.1301	47.6263	56.9814	55.1543	42.8001	54.3598	46.4144	40.0925
FBgn0001083	fw	X	y	n	-	-	33.786	71.4413	42.276	43.2819	103.543	61.324	33.2572	65.3117	42.8119	53.7707	82.8084	59.2087	41.1423	82.2325	55.3218	54.1173	101.303	65.7507	41.068	72.9452	52.78	48.4896	96.8721	69.8519	35.8263	69.4576	39.7478	44.3555	80.7207	68.6776
FBgn0001084	fy	2L	y	n	-	-	16.0404	13.1913	16.4407	9.88872	19.9709	14.5682	13.1013	13.6944	14.5324	13.2148	16.2827	17.7626	16.6397	22.8971	18.4406	13.8524	13.2911	14.4052	12.0552	16.2541	14.0941	15.3053	13.3888	11.642	13.3844	19.7568	16.1935	14.4952	15.1351	17.306
FBgn0001085	fz	3L	y	n	-	-	36.5482	44.3019	26.5383	60.2857	54.308	43.7046	50.6141	35.2748	38.0079	54.7345	47.991	48.4655	46.0814	47.5555	30.9111	54.3859	74.2305	47.5373	47.1905	37.1816	32.1362	51.2737	45.9127	53.9765	40.0221	33.6764	22.0485	49.6785	49.4414	38.0732
FBgn0001086	fzy	2L	y	y	-	-	2.88701	16.1098	2.21628	2.53125	24.9636	4.97079	3.02339	5.74242	5.61242	0.965884	4.71395	2.0194	8.97473	7.67503	6.39541	11.253	2.6199	2.53865	5.52742	2.16721	6.24871	3.34751	1.57516	0.996513	5.84889	22.1001	22.0821	1.85521	3.94283	1.02504
FBgn0001087	g	X	y	n	-	-	371.866	332.421	302.523	334.469	338.987	297.362	371.773	340.253	322.153	361.851	345.364	310.217	411.935	340.814	345.761	343.177	320.488	317.636	371.86	309.483	355.281	326.226	352.835	323.135	365.847	384.434	335.916	335.712	334.293	296.441
FBgn0001089	Gal	2L	y	y	4	-	234.513	348.25	348.777	294.023	295.402	403.463	281.39	313.918	297.356	414.267	358.512	400.85	303.271	436.806	614.013	348.165	435.72	550.28	319.887	483.361	486.049	335.197	435.531	473.088	186.571	166.277	134.885	374.166	281.673	215.258
FBgn0001090	bnb	X	y	y	-	-	1144.9	1664.34	1191.95	1278.8	1645.08	1515.09	1510.69	1608.7	1330.16	1341.81	1662.14	1445.89	1207.44	1143.58	934.795	1244.13	1360.8	1286.25	1102.84	1149.41	1008.27	1214.94	1498.76	1481.71	1271.11	1599.63	1230.71	1193.79	1441.38	1528.33
FBgn0001091	Gapdh1	2R	y	y	-	-	12333.9	18365.3	11724.8	12146.9	19161.2	11823	13001.6	18930.3	10564.6	14602.7	17560.4	10271.7	15753.6	16473.9	11683.3	12002.7	15379.8	8127.39	14018.5	15689.5	10328.3	12492.6	15465.7	10596.9	13896.6	17644.4	10301.9	14310	16652.8	10501.3
FBgn0001092	Gapdh2	X	y	y	-	-	4713.87	4626.07	4164.4	4746.1	4976.9	4115.05	5431.01	4401	4440.5	5542.84	5179.91	4317.3	4414.63	4322.14	3802.07	4505.71	4264.32	3465.14	4774.68	4832.1	4267.31	4715.09	4776.13	4364.73	4674.08	3860.16	4134.75	5002.37	4415.42	3693.1
FBgn0001098	Gdh	3R	y	y	-	-	2280.44	3897.56	3526.53	3132.62	4537.15	3865.53	2448.94	3768.06	3160.92	3045.79	5007.16	3600.88	2170.25	2811.25	2891.49	2844.39	3644.82	3102.23	2700.39	2974.5	2994.28	2943.45	4403.35	3876.62	2615.97	3217.51	3627.35	3418.19	4677.77	4372.64
FBgn0001099	gdl	3L	y	n	-	-	2.69104	5.87189	3.523	2.96505	16.6424	7.71257	3.01275	1.05341	3.35364	2.33054	1.94843	5.92772	3.56247	4.40328	1.066	6.39094	2.6199	5.7621	2.00238	4.37431	1.08416	3.65033	6.18937	3.01996	4.71663	3.15716	3.87576	1.85521	3.94283	3.4612
FBgn0001104	Galphai	3L	y	n	-	-	318.075	246.619	253.135	274.349	232.079	220.978	227.012	254.926	228.047	221.565	230.984	194.872	274.929	254.372	278.225	237.515	209.59	201.031	257.774	196.844	227.674	245.331	208.376	213.41	233.307	228.368	238.487	198.839	166.486	196.818
FBgn0001105	Gbeta13F	X	y	n	-	-	2051.57	1934.79	1910.64	2008.42	2168.5	1920.08	1952.1	2025.72	1898.16	1938.47	2246.67	2007.18	2243.24	1969.15	1916.66	1961.32	2255.73	2220.57	2079.01	1853.85	1889.84	2097.56	2172.14	1985.05	1898.14	1862.73	2075.72	1933.86	2055.28	2080.18
FBgn0001108	Gl	3L	y	n	-	-	479.655	422.122	429.959	442.86	422.716	419.907	433.352	390.817	438.208	445.928	424.256	435.18	442.25	453.923	406.144	411.111	449.224	410.415	431.822	469.145	424.02	417.713	406.436	403.667	473.678	423.124	459.307	443.823	445.54	462.293
FBgn0001112	Gld	3R	y	y	-	-	71.7015	52.847	47.9731	1621.74	256.649	1302.35	83.647	45.7077	41.5319	814.372	505.619	1076.61	95.7023	80.7526	76.7517	1367.68	1006.03	1432.64	96.5483	82.0183	65.1651	1329.65	926.192	986.519	88.5721	61.7399	55.9413	1418.87	809.267	1215.7
FBgn0001114	Glt	2L	y	y	-	-	3059.8	2341.96	3602.06	1547.35	1932.18	1880.15	3141.09	2254.6	3377.11	1969.26	2126.71	2021.98	3233.17	2476.84	3812.6	1972.63	2138.09	2250.09	3209.48	3310.67	4187.53	1631.03	1938.31	2157.45	3022.08	2058.47	3962.25	1760.04	1642.58	1862.12
FBgn0001120	gnu	3L	y	y	-	-	9.82671	55.783	2.21628	0.568733	3.32848	0	9.07016	8.20345	17.9213	0.454884	0.974216	0	3.39315	26.3144	26.7389	0	1.7466	2.88105	3.32538	1.08361	2.36329	1.03175	0	0	12.4398	38.9383	19.1378	2.40376	1.97142	0
FBgn0001122	Galphao	2R	y	n	-	-	890.375	858.314	741.004	922.292	962.762	923.739	867.068	780.148	791.352	1000.42	1028.38	868.34	994.959	790.528	735.472	874.565	845.517	856.392	907.313	794.284	765.704	951.579	957.906	865.97	866.914	866.115	656.574	873.25	960.08	801.581
FBgn0001123	Galphas	2R	y	n	-	-	382.945	378.737	359.288	388.811	396.921	407.909	362.132	384.742	344.603	424.426	407.923	385.705	374.224	353.142	354.982	408.499	399.098	397.585	402.184	380.565	361.026	447.213	431.301	408.57	375.53	353.152	291.484	394.276	398.263	438.717
FBgn0001124	Got1	2R	y	y	-	I	804.482	666.542	933.595	1025.15	758.06	876.51	833.428	641.51	883.124	1081.62	756.118	903.977	705.026	578.917	880.539	1101.68	844.433	1141.62	828.949	708.679	942.137	1100.07	806.255	1062.02	871.692	576.708	1185.07	1230.68	854.305	1224.92
FBgn0001125	Got2	2L	y	y	-	-	1063.06	821.599	1241.12	1374.92	946.119	1304.01	971.515	586.547	887.103	1300.82	917.712	1103.54	1025.41	741.189	1195.94	1496.64	1136.11	1567.29	979.295	730.351	950.81	1208.42	845.881	1268.98	984.867	563.027	1720.93	1552.86	997.721	1781.08
FBgn0001128	Gpdh	2L	y	y	-	-	7845.46	5908.83	6410.6	6018.57	7101.3	5407.37	7215.53	6455.3	6104.07	6913.97	6312.53	5273.52	8495.85	5154.33	5497.15	6462.79	5393.11	4431.75	8737.8	6130.52	6220.92	6903.83	6118.2	5573.5	6890.37	4767.32	7693.4	6078.7	4472.16	5674.91
FBgn0001133	grau	2R	y	n	-	-	97.0648	116.083	104.165	74.2032	95.5095	102.834	71.5535	101.676	103.269	86.2239	115.693	109.663	84.1408	124.173	109.798	78.4559	109.162	101.557	85.315	128.175	118.952	85.9278	100.81	100.665	87.4436	99.9768	113.355	90.027	121.081	100.454
FBgn0001134	Grd	3L	y	n	-	-	20.4047	17.6157	8.22033	22.3344	20.5301	24.0255	11.0857	13.1255	14.5923	27.1681	12.6648	14.8193	21.0352	18.4938	13.8579	19.7008	17.3806	15.1255	15.0991	20.5885	16.0681	20.7862	25.0433	17.9922	20.7815	15.273	14.7214	22.0665	29.2613	17.0089
FBgn0001137	grk	2L	y	n	-	-	226.058	107.734	118.571	237.996	78.2192	100.263	244.894	114.736	101.024	286.614	114.078	112.627	188.384	98.679	102.327	235.523	90.9251	89.3125	224.456	100.039	108.711	262.908	102.26	104.634	201.426	106.911	83.9119	207.645	78.8567	79.9531
FBgn0001138	grn	3R	y	n	-	-	34.5216	27.262	26.5954	48.3268	39.9417	37.281	33.1402	26.3354	26.8291	37.055	42.8491	35.5252	31.804	25.218	26.6475	32.8107	37.8104	31.7417	34.096	30.6202	20.5315	40.8085	29.9153	40.2661	30.1184	35.7812	26.4985	41.9181	31.5427	33.8263
FBgn0001139	gro	3R	y	n	-	-	518.625	465.837	425.634	502.97	473.084	460.987	555.295	461.034	445.045	599.776	455.368	463.35	546.407	471.258	474.326	533.947	440.65	438.338	534.119	457.282	466.19	576.213	469.361	449.427	566.647	470.417	531.442	560.456	490.09	445.877
FBgn0001142	Gs1	2L	y	y	-	-	877.44	703.796	725.738	716.055	547.171	614.297	873.696	552.092	702.675	769.708	541.162	502.287	1118.77	916.764	1087.07	855.871	693.191	812.368	1065.68	818.123	860.236	756.156	639.569	720.763	841.822	657.587	789.067	801.186	492.396	543.408
FBgn0001145	Gs2	X	y	y	2	-	5764.3	6774.18	6645.8	6572.09	6961.48	5887.08	5841.18	6973.69	6220.81	6430.16	7411.84	5976.4	4929.2	4565.55	4596.17	5740.97	4961.27	4143.08	5875.32	5259.35	5265.4	6377.53	5790.16	5042.32	6747.84	6316.43	7434.3	6415.32	6626.02	6168.17
FBgn0001147	gsb-n	2R	y	n	-	-	0	0.87942	1.10814	58.9209	22.3153	34.2781	2.4102	0	1.12248	53.3252	47.1395	35.3394	2.15885	0	0.92203	39.3444	49.5137	36.2763	1.00119	2.16721	1.78535	46.3237	40.9541	40.857	1.31146	1.05239	0	48.5436	45.3979	45.1017
FBgn0001148	gsb	2R	y	n	-	-	0.609246	0	0	21.8839	9.6353	9.51579	1.05098	0	0	17.4819	16.0274	11.8417	0.674546	0	0	15.4762	12.6035	11.5242	0	0	0	18.4251	15.4734	11.642	0	0	0	17.9291	15.7713	19.4388
FBgn0001149	GstD1	3R	y	y	2	-	1218.11	1614	2594.1	1632.09	1614.73	2293.2	1406.95	1753.9	2411.41	1494.52	2100.54	2639.72	1112.42	1277.58	1665.08	1804.26	1664.56	1824.39	1172.63	1232.46	1569.22	1337.73	1486.16	1791.73	1196.9	1452.3	2502.64	1658.73	2121.24	3057.39
FBgn0001150	gt	X	y	n	-	-	10.9433	30.3381	35.7246	2.38282	16.067	23.9947	6.04677	23.1751	26.8819	8.53374	26.3981	20.723	13.0584	39.7737	33.0429	9.30216	12.2687	28.8105	8.39633	32.5082	34.6932	3.9536	31.3041	32.8849	7.86875	41.1599	25.0264	9.88711	29.5712	31.1508
FBgn0001168	h	3L	y	y	-	I	842.949	1001.16	923.737	1774.66	1205.03	903.028	748.366	936.014	822.781	986.861	1158.34	907.928	778.29	769.694	686.44	1245.41	1088.85	1212.2	838.665	848.616	873.034	1323.88	1076.95	1032.96	833.197	844.015	1106.32	932.836	1303.12	988.748
FBgn0001169	H	3R	y	n	-	-	142.8	142.974	130.761	159.988	138.355	158.237	157.868	142.211	154.267	158.296	133.689	150.169	166.609	149.453	146.028	161.433	141.475	150.535	164.893	128.175	145.736	158.594	149.577	147.484	170.511	170.487	135.437	163	147.543	142.146
FBgn0001170	H2.0	2L	y	n	-	-	4.89512	4.89324	3.06211	7.14662	8.92612	5.99867	7.23059	4.66405	3.36745	10.2854	8.48512	3.02909	6.94811	4.38573	2.1318	9.67548	8.17912	0.846217	4.8686	5.41804	3.15105	7.14914	5.51305	4.02661	5.93193	7.36671	5.18789	8.67836	3.02703	1.21492
FBgn0001174	halo	2L	n	n	-	-	0	0	0	0	0	0	0	0	0	0	0	0.987953	0	0	0	0	0	0	0	0	0	0	0	0.996513	0	0	0	0	0	1.02504
FBgn0001179	hay	3L	y	n	-	-	63.3606	77.5283	83.1107	60.6452	81.5477	86.1604	49.3961	76.2921	87.1945	62.0796	78.9115	75.0844	73.9739	78.3421	87.4039	69.6192	82.8229	83.1331	64.9073	89.6184	78.0597	59.7381	70.1462	69.459	73.891	74.9111	91.2726	72.4411	69.6216	73.8028
FBgn0001180	hb	3R	y	n	-	-	64.9734	80.5489	46.9733	64.6898	63.0674	56.3357	66.2804	61.5655	49.3893	75.7675	58.453	61.1823	70.3334	76.6171	61.776	61.7975	57.2539	43.936	51.891	65.0164	39.2776	70.784	52.8692	56.8012	66.9295	69.4576	64.7741	73.8992	63.0853	48.4567
FBgn0001185	her	2L	y	n	-	-	87.3022	108.63	108.195	93.1858	111.576	96.2153	78.608	94.2138	106.636	84.8031	104.241	93.9019	94.9432	104.161	101.423	74.0464	106.543	107.47	73.3379	82.0183	102.995	96.7612	105.043	106.895	89.8575	95.491	115.431	79.0528	99.8919	108.451
FBgn0001186	Hex-A	X	y	y	-	-	2856.54	2997.6	1958.79	3776.64	3607.24	2877.65	3298.51	3137.82	2273.03	3981.8	3484.49	2615.12	3306.79	2575.92	2109.42	3624.56	2975.33	2489.23	3318.8	2533.28	2270.96	3856.71	3230.85	2755.36	3045.57	2888.8	2300.83	3739.58	3152.06	2744.51
FBgn0001187	Hex-C	2R	y	y	-	-	639.468	316.155	603.236	888.601	567.505	648.713	507.346	365.054	532.66	886.037	549.458	582.596	689.927	423.596	479.656	931.438	709.539	614.353	702.722	517.262	508.823	928.682	575.612	721.77	698.108	313.639	540.837	911.598	690.254	649.984
FBgn0001189	hfw	X	y	n	-	-	271.254	380.694	358.172	330.194	329.374	363.348	294.276	377.359	370.373	283.005	339.365	315.78	308.119	389.25	372.032	286.838	358.859	344.624	285.999	363.068	351.713	270.775	366.205	363.401	311.788	383.069	387.173	324.87	319.856	325.352
FBgn0001197	His2Av	3R	y	y	-	-	228.717	300.445	242.683	166.736	234.751	192.814	229.114	240.179	250.898	151.968	208.357	223.143	199.192	262.047	260.013	179.361	172.913	195.476	192.593	192.47	222.253	190.193	205.216	194.284	239.213	280.988	287.928	157.383	179.604	229.593
FBgn0001202	hk	2L	y	n	-	-	224.061	185.263	184.37	232.266	194.458	179.103	244.032	194.957	194.19	261.583	207.508	189.823	231.828	190.779	188.681	212.267	181.646	198.015	223.828	189.658	191.032	232.023	189.912	205.282	206.206	167.932	191.952	232.766	206.013	210.133
FBgn0001206	Hmr	X	y	n	-	-	31.5583	38.6945	31.028	29.5067	44.6306	48.051	36.7555	35.8161	45.7988	35.3356	35.826	39.4725	38.4696	42.7609	38.3758	40.3883	39.2985	43.1571	32.476	40.4624	32.5249	29.5971	35.441	40.2661	33.6649	51.567	41.2199	45.3293	42.3784	41.0016
FBgn0001208	Hn	3L	y	y	-	-	858.04	758.167	1175.51	811.118	795.506	766.972	908.024	782.687	913.702	1040.36	844.646	789.449	982.738	701.717	845.502	805.45	691.391	726.054	832.443	762.86	879.283	702.655	625.127	710.161	899.949	663.004	948.087	911.669	718.111	749.926
FBgn0001215	Hrb98DE	3R	y	y	-	-	880.956	1061.46	1036.11	826.563	1175.78	1067.89	918.557	1090.45	1097.76	844.227	1002.19	1104.53	922.15	1017.24	918.807	838.163	951.023	998.536	919.658	1018.59	1013.18	876.859	967.606	966.386	908.263	1054.52	918.256	769.427	934.783	946.111
FBgn0001216	Hsc70-1	3L	y	y	-	-	943.22	1045.2	861.027	1112.7	1321.96	1089.19	851.294	949.601	884.518	1070.78	1221.67	1119.04	972.904	900.031	727.482	1042.78	1050.58	865.34	965.436	954.658	827.216	1196.62	1154.08	996.977	995.413	898.109	830.287	1084.39	1041.06	984.038
FBgn0001217	Hsc70-2	3R	y	y	-	-	17.3056	13.1913	16.6221	17.7927	306.22	13.2555	19.1481	13.9922	14.9344	14.5223	18.5101	16.7952	15.221	12.3292	14.9226	76.8056	15.7194	15.2319	22.3057	11.9197	16.9608	38.0809	17.5366	14.0931	17.6485	9.05518	12.9697	20.6333	27.8578	35.7657
FBgn0001218	Hsc70-3	X	y	y	-	-	5545.19	3362.92	5897.5	6022.61	4351.65	7144.25	4652.28	5261.69	6758.69	4235.9	6487.35	8055.34	3423.45	3769.21	4744.33	5851.38	5817.4	6813.74	4784.36	3573.81	5051.92	6027.34	6203.78	7128.1	4653.47	3267.27	7076.57	5348.67	5071.28	7464.49
FBgn0001220	Hsc70-5	2R	y	y	-	-	1237.33	1402.68	1845.06	1340.96	1564.75	1710.48	1339.47	1399.99	1838.63	1244.68	1462.01	1739.71	1185.73	1484.57	1828.18	1366.3	1633.95	1919.62	1229.14	1532.1	1660.6	1474.66	1477.5	1712.01	1228.64	1356.53	1885.81	1270.81	1437.16	1721.37
FBgn0001222	Hsf	2R	y	n	-	-	249.332	218.096	223.534	243.693	204.093	199.66	252.235	200.985	233.477	243.813	216.842	215.374	232.952	226.962	224.925	238.124	206.972	224.459	244.376	213.471	215.134	239.976	219.824	222.47	257.307	232.142	266.457	236.705	216.937	234.734
FBgn0001223	Hsp22	3L	n	n	-	-	0	0	0	0	0	0	0	0	0	0	0	0	0	0	0	0	0	0	0	0	0	0	0	0	0	0	0	0	0	0
FBgn0001224	Hsp23	3L	y	y	3	-	56.5781	64.5908	68.1113	35.0301	146.388	67.9342	19.1481	210.815	42.8119	26.8697	69.1694	69.1567	8.21706	31.7036	15.9899	34.1685	18.005	28.7714	16.6951	30.341	17.3466	28.0055	43.1301	35.9843	9.95232	52.6847	76.5512	18.6222	156.829	78.9701
FBgn0001225	Hsp26	3L	y	y	-	-	205.392	384.307	154.126	83.4999	329.374	107.119	87.6782	206.151	147.353	229.173	162.694	132.386	132.334	196.386	88.5149	198.138	87.9256	155.686	109.28	73.9873	75.8772	109.615	102.956	93.1359	75.3639	307.297	192.85	118.147	535.488	130.18
FBgn0001226	Hsp27	3L	y	y	-	-	46.0659	45.7299	24.3791	18.6085	74.8907	21.4238	36.2806	20.5218	33.8513	55.5931	30.2007	23.2231	34.5181	31.7966	24.5179	52.8863	30.6717	58.1932	37.4514	26.2459	23.2095	26.2284	29.928	44.4512	26.8774	79.9815	39.7478	32.7846	156.829	17.0089
FBgn0001227	Hsp67Ba	3L	y	n	-	-	23.4279	29.0209	19.9466	29.8575	37.6652	25.3755	18.0765	31.6024	23.4755	29.125	34.8833	35.3394	12.4831	22.9	18.1219	28.6059	27.9077	31.31	18.3402	26.0519	16.543	30.5511	29.1404	34.8779	17.7692	23.8728	29.8304	26.5767	40.239	42.6881
FBgn0001228	Hsp67Bb	3L	y	n	-	-	0	0	0	0	3.57045	0	0	0	0	0	0	0	1.22789	0	0	1.17259	0	2.53865	0	0	0	1.12679	0.695647	0	0	0	0	0	0.985708	1.02504
FBgn0001229	Hsp67Bc	3L	y	n	-	-	12.9211	12.7224	12.2484	21.6095	26.2781	14.9124	15.1169	13.0593	8.96064	20.6258	23.9955	16.7758	17.0693	12.0608	13.8305	17.7253	20.9592	18.1381	13.4787	15.6311	15.1754	17.3119	24.3476	20.1089	6.11433	12.7275	7.3607	15.9619	23.2072	10.9343
FBgn0001230	Hsp68	3R	y	y	-	-	141.107	168.328	255.981	117.367	226.723	168.82	72.5613	193.828	153.78	173.742	222.121	186.794	61.3578	94.2303	72.8404	167.855	77.7017	102.998	75.9219	112.544	106.228	129.667	91.8254	79.721	50.0262	75.7343	129.697	109.298	615.966	182.457
FBgn0001233	Hsp83	3L	y	y	-	-	4249.2	2859.49	4031.49	4024.23	3057.2	3596.97	4170.26	3301.07	6120.91	3529.24	3603.63	3953.17	2451.82	3352.66	2670.08	4493.65	2503.83	3004.07	3087.54	3770.95	3385.01	4664.69	2531.46	3212.13	3577.41	3042.45	5302.02	2942.96	3855.72	5212.56
FBgn0001234	Hsromega	3R	y	y	-	I	747.585	1198.65	1127.36	1059.81	1433.53	1024.53	714.021	1219.18	860.946	948.632	1048.38	841.078	686.472	923.231	743.999	1065.47	984.562	866.476	671.448	862.551	733.777	879.065	871.849	792.235	782.848	1083.96	722.82	763.714	1735.44	1131.64
FBgn0001235	hth	3R	y	y	-	-	2210.77	2399.65	1948.22	2068.81	2244.22	1894.7	2414.41	2331.42	2169.76	2147.74	2235.87	2062.81	2636.83	2016.34	1885.75	1946.86	1959.68	1888.53	2317.13	2065.77	2078.9	2224.73	2074.48	1925.73	2315.54	2267.9	2108.1	1930.35	1932.5	1795.87
FBgn0001247	Ide	3L	y	n	-	-	431.104	373.844	411.017	491.016	414.172	438.784	479.027	416.966	395.729	518.608	468.769	432.151	456.686	406.777	450.916	522.622	435.72	478.112	479.241	408.52	423.127	509.33	469.562	469.913	452.354	350.445	412.199	511.207	449.851	484.844
FBgn0001248	Idh	3L	y	y	-	-	2992.83	2592.53	3308.1	3798.05	2998.12	3566.54	2754.85	2863.83	4035.33	4026.76	3552.44	3674.2	2833.81	2658.7	4144.22	3963.57	3793.61	4159.16	3435.63	3004.06	4346.87	4151.68	3910.93	4044.73	3011.33	2164.76	3772.89	4231.02	2995.75	3690.14
FBgn0001250	if	X	y	n	-	-	993.912	861.832	834.936	1129.27	994.382	987.531	1012.09	895.817	893.077	1171.7	1079.43	937	1009.35	828.698	771.739	1189.41	985.955	904.606	1039.44	895.142	872.141	1172.24	967.606	998.036	971.814	878.744	843.032	1179.97	972.894	969.687
FBgn0001253	ImpE1	3L	y	y	-	-	44.5985	20.5516	19.9637	47.8792	20.803	26.5655	39.304	14.7662	13.4698	57.7955	28.2523	23.6835	24.8246	15.6684	13.8305	32.6463	13.5037	11.847	22.5266	13.1229	15.1783	32.4664	16.505	22.1463	29.0968	22.1001	17.6657	42.6953	20.1802	21.5258
FBgn0001254	ImpE2	3L	n	n	-	-	0	0.87942	0	0	0	0	0.602549	0	0	0	0	0	0	0	0	0	0	0	0	0	0	0	0	0	0	0	0	0	0	0
FBgn0001255	ImpE3	3R	y	n	-	-	4.65638	2.93594	4.43257	3.89815	3.57045	3.17193	2.4102	2.79843	5.97376	3.60004	5.99887	3.95181	2.10433	3.52263	5.32951	1.70601	3.4932	3.02302	2.33306	4.1683	5.42081	4.24613	5.51305	4.98256	5.03332	5.76239	2.32545	5.01582	3.09531	3.64477
FBgn0001256	ImpL1	3L	y	n	-	-	1.64736	1.75884	1.17433	3.1675	2.62781	5.14171	3.02339	3.16024	3.36745	5.65501	4.87108	4.03879	0.694963	0	1.066	1.70058	1.8005	2.16079	1.51196	0	3.15105	1.58419	1.03156	1.05836	1.31146	1.6464	1.29697	3.75691	2.95712	2.42985
FBgn0001257	ImpL2	3L	y	y	2	-	627.138	1011.9	971.841	1441.49	1573.54	1282.46	739.93	1291.49	909.953	921.924	1239.2	1097.33	620.234	658.956	564.283	1436.09	757.591	584.736	493.455	569.754	523.106	1653.61	761.038	851.022	596.376	832.439	808.205	911.907	1117.41	1347.93
FBgn0001258	ImpL3	3L	y	y	-	I	207.628	210.409	220.775	429.821	159.777	207.233	228.969	209.882	177.222	417.905	172.531	195.389	180.391	102.447	156.687	328.508	190.379	172.863	219.09	152.789	162.279	347.449	161.955	180.191	212.145	113.658	134.885	341.131	199.131	240.884
FBgn0001259	in	3L	y	n	-	-	8.85664	11.7438	8.22033	11.2337	8.75936	14.9124	10.5098	17.7234	12.9431	15.6283	16.2827	14.1358	10.2409	18.0789	12.7908	14.2411	26.199	11.847	12.9946	17.3377	11.8164	8.49225	14.6086	13.7587	13.1146	14.8176	9.07881	13.0496	14.1261	17.0089
FBgn0001263	inaD	2R	y	y	-	-	438.26	395.374	388.958	457.731	470.979	425.003	622.18	379.229	419.809	548.087	427.681	424.073	418.935	337.701	369.734	407.584	345.695	398.568	510.918	358.674	342.595	443.408	368.587	429.497	493.998	325.163	396.005	484.878	437.47	504.194
FBgn0001269	inv	2R	y	n	-	-	15.2085	15.8296	12.1896	48.9226	55.184	56.5588	17.8667	17.2273	14.5923	53.1653	42.4256	47.4558	14.0015	15.8518	14.9239	65.9941	51.3142	37.4536	13.3741	15.3101	9.8194	69.8877	58.4344	53.3526	13.8215	9.33349	7.78183	58.4771	55.1997	68.0358
FBgn0001276	ix	2R	y	n	-	-	24.1135	37.1886	27.559	28.747	23.6503	27.4901	26.2027	34.514	24.6947	30.5246	34.8833	35.5252	22.7397	35.2263	30.427	26.6819	29.6493	29.5308	19.8574	24.0587	26.0199	19.6509	34.0416	25.9093	23.8282	32.243	37.6122	23.9559	33.0166	27.6761
FBgn0001280	janA	3R	y	n	-	-	48.8468	64.4391	71.6343	52.4611	94.0294	69.5911	54.4209	57.4242	63.7201	47.5261	60.8457	70.1446	59.2594	65.1686	70.9963	63.0032	51.3142	59.7818	54.6814	59.3982	67.7475	59.4415	55.7044	64.4257	61.2082	68.4052	86.8971	57.1736	78.8567	69.7027
FBgn0001281	janB	3R	y	y	-	-	0	0.87942	2.04141	4.58133	124.073	0.856952	2.10196	0	0	0.644937	1.88558	0.987953	0.694963	0	0	21.395	1.8005	0.720262	1.40295	0	0	20.2275	1.03156	1.05836	0.648204	0	0	1.40141	4.92854	12.6911
FBgn0001285	Jon44E	2R	y	y	-	-	216.99	103.737	169.437	56.3053	35.7045	47.579	204.264	168.546	208.782	70.6712	46.1967	77.7467	340.21	196.262	331.009	117.482	55.8154	77.0681	158.717	69.989	131.223	60.0592	25.7389	53.3526	628.669	238.892	306.085	283.361	71.1921	77.3
FBgn0001291	Jra	2R	y	n	-	-	234.763	225.089	204.334	233.186	205.301	191.1	245.84	222.009	198.13	214.999	201.663	195.389	216.084	185.819	181.203	252.623	195.619	185.828	194.038	196.844	193.71	208.006	182.587	186.272	214.416	183.573	191.462	194.912	171.274	179.809
FBgn0001296	kar	3R	y	n	-	-	271.034	348.25	296.982	226.753	245.262	189.259	253.071	369.155	275.009	192.375	259.267	189.823	263.335	332.219	251.575	176.786	202.556	178.552	205.963	354.319	247.189	196.354	237.061	198.306	247.785	356.445	217.891	167.408	234.599	182.239
FBgn0001297	kay	3R	y	y	-	-	2074.3	2237.19	1810.82	2350.48	2413.14	2125.19	2011.31	2227.55	1888.7	2291.04	2419.26	1936.6	2724.73	2352.95	1949.71	2390	2589.33	2201.01	2535.38	2482.22	2018.71	2472.77	2621.2	2401.6	2661.84	2453.12	2081.64	2720.17	2772.8	2490.59
FBgn0001301	kel	2L	y	y	-	-	182.475	196.99	126.328	274.208	252.609	245.945	207.606	168.546	125.718	319.546	244.528	190.455	272.41	221.479	136.447	312.813	266.844	202.246	208.166	203.405	146.362	232.873	237.911	197.304	164.651	174.696	116.299	278.668	223.894	170.752
FBgn0001308	Khc	2R	y	y	-	-	769.365	645.398	785.629	708.301	625.721	636.715	695.342	637.408	702.028	693.745	668.446	618.731	683.484	616.195	735.78	720.289	712.097	653.279	703.319	650.679	734.194	725.048	694.242	727.095	676.551	651.428	780.777	735.74	688.024	741.104
FBgn0001311	kkv	3R	y	n	-	-	18.6513	58.7189	16.4407	12.0244	80.5861	15.7408	15.7647	59.0649	11.1788	15.1454	75.0147	17.7626	22.8944	71.3332	26.6475	20.0969	62.3658	17.2863	10.7763	57.9596	13.3901	14.4514	83.4777	23.153	12.7168	69.1487	20.61	14.1107	65.5856	12.6911
FBgn0001313	kl-2	Y	y	n	-	-	0.51377	0	0	1.76465	16.9596	0.828466	1.05098	0	0	0	0	0	0	0.880657	0	1.93381	0	1.69243	0	0	0.787762	3.34751	0.695647	0	1.06191	0	0	1.1775	0.985708	1.15373
FBgn0001316	klar	3L	y	y	-	-	1032.1	939.221	894.842	950.854	981.873	910.083	1043.07	1015.49	894.62	956.327	1020	938.458	1127.44	1021.56	849.19	940.832	905.612	817.727	1057.21	938.404	889.013	928.358	919.891	936.722	948.073	932.416	688.692	957.47	835.881	725.697
FBgn0001319	kn	2R	y	n	-	-	27.3707	21.9855	17.7303	25.2806	24.1005	18.8529	26.2745	20.0149	15.6503	30.0297	23.9955	24.6703	21.2172	16.8737	12.7908	29.0844	27.0075	20.4054	21.4392	21.8716	19.694	27.7217	18.1143	25.9093	27.3362	18.667	11.7771	21.5315	25.2252	19.6134
FBgn0001320	kni	3L	y	n	-	-	75.6513	64.1977	77.506	92.1882	82.338	81.1896	84.0784	63.1666	68.1906	83.1253	84.8412	74.9977	73.4704	72.3158	55.3218	82.4376	90.0248	64.995	79.1909	67.7348	64.5965	85.9304	70.882	80.4355	65.7076	63.1433	51.5249	90.1128	84.7567	86.2596
FBgn0001321	knk	3R	y	y	-	I	29.669	18.1235	15.3106	29.7624	28.5636	25.7086	19.2816	20.5218	15.7148	32.2344	30.1693	14.8193	35.6345	24.6584	15.9885	39.8088	44.1122	33.8487	35.3481	27.0939	18.4308	47.0542	37.8037	30.1996	25.1547	13.576	15.5637	46.6751	40.239	42.6881
FBgn0001323	knrl	3L	y	n	-	-	120.609	145.819	117.381	136.373	114	121.784	134.525	118.13	96.5337	144.997	137.974	115.106	134.096	122.411	100.204	143.804	121.389	115.932	137.546	103.89	112.65	140.707	118.924	124.887	141.965	121.335	108.946	140.114	121.749	117.681
FBgn0001324	kto	3L	y	n	-	-	181.373	206.664	200.811	167.467	208.862	218.523	169.316	196.989	224.694	194.928	208.482	219.104	193.925	217.522	212.133	189.02	218.76	217.519	169.014	205.885	227.632	166.253	218.433	234.55	189.073	222.054	209.044	183.509	202.07	219.209
FBgn0001325	Kr	2R	y	n	-	-	5.04814	3.91459	2.34867	3.73623	3.57045	6.62773	3.15294	4.10173	6.73491	3.75435	9.4268	2.96044	6.60991	3.61579	4.61015	7.12325	6.1131	7.61595	3.94239	4.37431	1.57552	4.34425	9.28406	4.98256	2.25612	5.09099	1.5503	6.58183	4.92854	1.15373
FBgn0001330	kz	X	y	n	-	-	59.4608	68.5948	57.5423	54.6234	46.5987	42.2924	52.4218	77.9328	61.7367	40.2797	44.814	42.4329	48.7994	54.2368	42.4134	45.2505	39.6109	44.0033	50.5658	48.7623	55.1433	51.4996	38.1678	38.864	65.4934	87.259	61.8299	50.3252	41.3694	42.6881
FBgn0001341	l(1)1Bi	X	y	n	-	-	64.597	60.4117	37.6768	48.963	43.738	33.9671	65.0753	53.3224	45.833	60.2642	29.9944	47.4217	49.3023	47.1466	33.0459	42.5708	25.5598	35.5411	48.7052	34.9945	30.7227	47.2329	35.441	32.2129	76.9603	67.5023	38.2756	52.577	39.2072	37.6626
FBgn0001404	egh	X	y	n	-	-	1257.09	906.228	937.118	1350.07	1121.7	1114.89	1366.27	1091.39	938.397	1464.78	1166.35	1033.93	1164.71	1079.92	871.984	1233.09	1022.63	1032.86	1185.45	941.655	830.301	1269.31	1357.9	1331.34	1325.92	1001.87	962.353	1276.58	1109.15	1002.49
FBgn0001491	l(1)10Bb	X	y	n	-	-	87.3089	86.1832	87.7806	67.568	74.9794	59.6495	96.4079	94.8073	100.609	71.5416	71.1178	74.0109	92.9478	90.3947	106.59	78.2851	63.0174	68.4249	97.1402	86.4922	87.8171	79.7221	66.02	67.7629	93.2482	83.1386	120.715	66.5781	61.5495	63.5524
FBgn0001565	Hlc	X	y	n	-	-	351.567	639.057	463.203	372.482	517.578	439.616	403.708	648.303	462.464	369.811	450.088	417.005	424.398	618.388	486.051	363.4	530.246	422.794	368.339	663.802	509.682	325.199	505.466	434.48	430.058	616.699	507.888	378.27	540.829	422.794
FBgn0001612	Grip91	X	y	n	-	-	62.667	42.0819	52.0559	56.2014	68.7311	65.4488	58.8549	55.831	58.3692	57.2009	55.5303	62.6013	42.9443	50.4359	59.0099	52.6564	49.5137	55.8503	50.5191	50.3046	37.9457	56.6402	50.7822	41.8535	54.0057	67.8799	52.997	57.3693	63.9697	57.4022
FBgn0001624	dlg1	X	y	n	-	-	1497.98	1545.14	1320.91	1871.83	2197.63	1840.02	1416.59	1484.82	1275.5	1791.5	2089.32	1752.84	1693.03	1446.2	1282.39	1758.31	1868.92	1718.67	1515.32	1433.89	1363.11	1864.36	1956.16	1716.34	1554.94	1423.88	1260.15	1737.66	1963.53	1850.2
FBgn0001941	ifc	2L	y	n	-	-	613.131	446.264	605.956	568.511	439.165	407.909	681.035	561.116	575.472	438.111	397.858	419.025	509.034	485.72	520.206	398.982	377.265	396.029	543.213	467.891	483.829	412.223	399.215	434.48	588.776	426.795	609.466	457.183	412.685	485.721
FBgn0001942	eIF-4a	2L	y	y	-	-	6175.43	8046.84	8198.04	5574.3	6346.57	7110.13	6871.15	8438.2	8037.55	5899.89	6610.85	6900.28	6880.66	7739.21	8333.95	5698.93	6459.28	6661.42	7193.9	8339.62	8689.28	5414.32	6600.69	6953.95	6679.32	8402.68	9278.54	5606.43	7065.56	7623.65
FBgn0001961	Arpc1	2L	y	y	-	-	368.65	364.484	529.624	357.204	378.467	415.89	422.99	451.48	438.208	306.07	384.659	423.832	294.2	394.534	464.733	299.297	364.601	393.983	316.641	394.433	436.917	273.063	365.91	373.692	337.191	429.34	552.51	331.127	433.874	488.944
FBgn0001965	Sos	2L	y	n	-	-	208.941	251.513	247.784	223.803	271.354	277.536	229.571	235.068	256.872	216.843	273.409	284.735	216.073	240.419	253.558	216.189	247.568	242.008	212.754	248.242	242.852	214.028	258.085	279.849	220.669	261.777	247.319	216.056	251.243	239.976
FBgn0001967	NimC3	2L	y	n	-	-	0	0.87942	1.10814	0	0.832119	1.7139	0	0	2.24497	1.36201	1.71396	0.987953	0.553345	1.20526	1.84406	0	1.02239	1.51151	0.472849	1.08361	1.78535	1.63588	2.36273	4.23345	0	0	0	0	2.01802	0
FBgn0001970	Pgant35A	2L	y	n	-	-	33.7957	24.4662	39.8075	36.1675	43.2702	44.7371	41.3196	37.3124	35.7721	35.3033	31.1121	41.3976	33.6912	39.7737	38.3758	40.7894	50.6514	40.3347	32.7687	34.6754	29.9349	36.8935	38.2606	47.3126	35.5384	32.1047	32.3871	37.0872	50.4504	31.588
FBgn0001974	l(2)35Bd	2L	y	n	-	-	43.3493	29.9003	37.5787	30.4937	32.4526	28.2794	36.2806	23.1751	38.0079	33.6444	32.0549	27.6307	38.3463	32.5843	28.7819	34.9499	25.3257	22.6727	36.2585	38.5567	25.8875	43.2456	22.8398	33.8814	36.0926	31.5716	29.8304	32.7041	34.3063	28.8433
FBgn0001977	CIAPIN1	2L	y	n	-	-	149.401	128.395	193.765	148.203	143.654	151.609	141.091	148.317	141.379	121.075	148.081	157.513	142.157	121.704	157.667	139.177	147.224	149.094	131.43	126.782	154.432	132.187	135.463	152.466	139.633	124.729	143.964	128.404	151.67	188.058
FBgn0001978	stc	2L	y	y	-	-	329.681	310.232	270.487	274.605	274.599	300.79	266.058	324.452	333.128	250.511	272.52	299.35	254.525	308.23	305.192	279.316	250.637	266.497	250.271	291.781	258.875	250.31	229.185	255.69	285.612	322.031	303.261	259.084	276.514	326.988
FBgn0001981	esg	2L	y	n	-	-	26.0788	24.4662	37.5787	29.4656	33.9192	29.6047	42.781	24.6104	34.8469	32.5994	29.2265	24.6988	28.8005	28.5073	21.318	26.2296	21.606	16.9243	34.1678	27.3394	28.3594	28.5483	18.0868	18.1197	35.5617	21.0478	20.61	25.8114	23.7307	14.9985
FBgn0001983	wor	2L	n	n	-	-	0	0	0	0	0	0	0	0.820345	0	0	0	0	0	0	0	0	0	0	0	0	0	0	0	0	0	0	0	0	0	0
FBgn0001986	l(2)35Df	2L	y	n	-	-	93.143	104.715	96.4084	70.8736	89.8688	81.4105	97.7412	110.747	122.967	72.5072	85.794	79.7661	99.8384	106.354	90.6096	70.8376	77.4214	87.1603	82.8306	109.358	97.5746	81.7804	88.9963	87.6931	102.809	123.129	119.243	89.3543	82.7387	82.6148
FBgn0001987	Gli	2L	y	n	-	-	293.367	184.256	273.62	338.779	209.764	212.519	254.972	254.657	217.986	244.629	226.27	207.47	251.012	177.893	185.467	237.871	201.732	204.784	226.163	188.095	184.783	242.036	197.028	190.334	268.726	173.644	257.624	238.928	204.29	225.509
FBgn0001989	ND-B17	2L	y	y	-	-	694.917	810.524	633.857	658.174	777.199	558.733	677.882	804.809	651.723	702.005	787.566	604.916	744.498	885.918	767.517	674.813	822.827	588.121	831.088	895.06	738.92	746.831	781.277	718.75	749.592	836.37	651.08	640.421	858.667	674.476
FBgn0001990	wek	2L	y	n	-	-	44.0845	51.8858	66.4885	45.5883	55.752	50.7509	42.3274	54.1428	58.1297	41.361	43.8397	51.4946	57.2675	65.1686	60.854	48.0762	52.398	46.1011	54.5537	62.8492	65.1651	47.4176	63.0062	58.2099	48.2207	57.6239	64.8486	51.9045	55.7155	35.7657
FBgn0001991	Ca-alpha1D	2L	y	y	-	-	758.346	885.576	843.296	1031.41	1130.83	1099.37	762.225	915.505	791.352	966.388	1148.6	1098.55	816.553	757.635	599.089	868.457	1018.27	885.923	814.495	930.635	815.333	1017.68	1145.04	1048.93	729.533	936.8	665.407	943.396	1174.15	1145.67
FBgn0001992	Cyp303a1	2L	n	n	-	-	2.24603	0	0	2.36485	0.875936	1.05731	1.2051	0	0	1.62684	0	0	0.553345	0	0	3.65613	0.900248	0	1.44285	0	0	2.00658	0.695647	0	0	0	0	2.66032	0	1.21492
FBgn0001994	crp	2L	y	n	-	-	716.319	618.506	467.636	720.633	520.906	458.142	659.098	591.469	468.391	662.923	514.386	460.422	716.581	604.135	442.388	663.344	478.479	402.627	675.911	522.299	474.233	656.829	452.866	432.487	697.743	649.95	451.947	638.999	552.937	429.188
FBgn0001995	mRpL4	2L	y	n	-	-	114.229	152.14	136.301	92.6725	143.957	119.299	112.873	158.327	166.128	108.306	146.544	130.251	122.52	177.622	166.281	118.485	140.439	156.55	116.72	146.539	147.311	108.786	132.173	136.905	99.7058	116.815	139.527	87.1809	118.054	125.757
FBgn0002021	l(2)37Bb	2L	y	n	-	-	96.2225	103.772	109.215	101.258	103.183	100.445	94.5882	94.3397	99.5627	96.9786	86.7053	98.6812	108.13	107.268	115.117	114.606	103.923	104.438	117.697	109.358	95.516	105.683	102.385	87.5787	112.182	114.425	120.148	103.057	114.018	125.757
FBgn0002022	Catsup	2L	y	y	-	-	412.317	287.962	372.557	365.75	272.247	365.062	362.806	287.121	334.531	349.074	330.795	374.598	360.692	281.783	423.212	344.055	356.814	391.102	395.907	311.67	404.381	369.464	416.693	425.814	338.296	260.489	316.51	350.55	325.007	370.552
FBgn0002023	Lim3	2L	y	n	-	-	37.2889	37.2539	37.6768	40.3124	56.2345	45.5656	54.4209	32.6559	45.7988	41.7285	44.5631	46.4461	40.8546	36.1069	44.7679	47.3765	42.9404	42.4955	40.4441	43.3443	55.2923	40.8085	47.4519	42.3345	43.5455	49.4622	26.4985	49.5941	50.5567	31.588
FBgn0002031	l(2)37Cc	2L	y	y	-	-	369.983	441.469	435.5	304.422	313.709	331.386	316.345	407.672	457.974	291.999	307.852	336.229	330.052	366.209	471.17	329.394	337.593	346.892	371.662	393.904	411.982	342.42	286.774	337.618	291.552	347.39	490.222	273.681	267.387	334.104
FBgn0002036	CG10561	2L	y	n	-	-	191.547	183.986	167.329	192.959	284.743	193.033	190.406	206.727	197.557	226.025	231.864	198.578	212.376	219.358	220.642	264.895	237.666	250.651	237.19	228.641	200.091	223.94	198.47	201.33	191.266	178.634	177.685	187.637	236.108	229.593
FBgn0002044	swm	2L	y	n	-	-	576.068	600.09	622.397	613.776	615.009	558.386	586.537	632.486	644.306	587.594	642.983	599.982	581.301	633.738	604.366	582.024	622.636	595.657	602.122	612.404	641.824	624.835	593.148	639.224	627.198	676.669	630.329	573.746	609.776	615.967
FBgn0002069	Aats-asp	2R	y	n	-	-	453.021	443.228	494.394	355.525	309.736	359.063	430.902	501.852	501.928	332.639	402.572	398.145	396.662	464.026	528.323	293.284	428.382	422.074	455.111	494.985	537.389	326.929	390.962	388.64	458.399	406.66	487.662	303.459	332.23	335.736
FBgn0002121	l(2)gl	2L	y	n	-	-	964.653	521.62	551.937	866.077	484.688	499.565	899.961	582.445	526.687	766.33	471.395	491.723	1049.68	602.369	522.338	719.701	476.231	491.219	864.134	497.069	496.326	735.078	444.194	412.761	795.732	624.066	631.626	721.477	494.218	505.408
FBgn0002174	l(2)tid	2R	y	y	-	-	212.047	276.138	287.712	201.251	349.49	261.37	252.957	292.849	279.47	216.721	245.097	248.964	214.275	224.769	236.04	218.106	226.863	229.764	252.932	313.162	280.798	235.487	256.859	280.02	239.555	260.131	238.643	216.569	253.815	255.235
FBgn0002183	dre4	3L	y	n	-	-	185.598	241.726	203.898	192.063	195.334	183.919	204.867	238.072	233.972	156.785	184.127	177.626	179.352	253.276	198.258	167.403	180.95	189.553	169.847	194.868	191.897	159.349	173.912	163.428	200.636	271.516	207.516	172.074	184.687	181.024
FBgn0002283	l(3)73Ah	3L	y	n	-	-	81.7807	88.0783	78.6781	82.8368	82.3798	79.6966	79.8745	86.38	84.6283	77.5624	77.9373	91.8796	90.3876	106.354	80.2166	91.9414	83.836	74.9073	84.1674	80.1869	91.9453	92.2727	84.2709	79.5255	86.34	84.191	84.3032	74.638	94.628	77.7551
FBgn0002284	Prosbeta6	3L	y	y	-	-	367.704	349.13	432.175	482.865	414.172	496.936	357.767	359.214	353.583	476.758	425.92	486.073	362.95	337.701	495.644	550.314	469.277	625.01	332.606	352.132	425.391	531.45	425.004	567.016	391.463	342.026	466.91	544.27	434.697	656.025
FBgn0002306	sas	3R	y	n	-	-	161.787	225.089	191.416	226.972	305.273	286.649	196.52	229.697	195.312	241.775	318.569	281.241	196.769	224.179	220.642	236.048	326.614	294.745	185.865	222.139	207.181	238.182	315.819	311.909	187.674	226.263	216.404	234.45	291.991	316.123
FBgn0002354	l(3)87Df	3R	y	n	-	-	47.4915	60.6762	54.0973	39.112	59.0804	49.7079	45.3508	55.9686	46.7945	50.7829	59.3958	49.3976	42.9236	57.0145	57.1659	49.0771	50.4139	44.0033	46.6896	61.2404	43.3665	47.9226	61.4311	54.8082	44.3198	54.3311	42.692	48.6974	57.5135	47.1518
FBgn0002413	dco	3R	y	n	-	-	503.869	478.259	420.53	546.043	489.151	450.757	531.108	462.449	446.041	554.061	480.767	439.639	528.015	479.077	444.481	531.441	442.922	451.604	493.286	439.945	437.995	573.766	447.698	436.473	555.859	537.77	449.003	532.725	484.324	495.094
FBgn0002431	hyd	3R	y	n	-	-	1009.66	968.862	1023.77	1059.91	1013.46	1041.45	1030.36	921.616	994.521	1025.65	928.428	999.601	1127.12	967.826	1029.66	982.884	967.181	1052.3	1046.92	998.437	1060.5	1071.1	1003.37	1047.33	1072.18	983.983	1115.4	1019.38	924.594	1080.39
FBgn0002440	l(3)mbn	3L	n	n	-	-	0	1.9573	0	0.582227	0	0.856952	1.05098	0	0	0	0	0.987953	0	0	0	0	0	0	0	0	0	0	0	0.996513	0.488101	1.05239	0	0.710359	0.985708	0
FBgn0002441	l(3)mbt	3R	y	n	-	-	218.622	274.022	299.455	210.156	320.366	291.818	227.161	263.052	276.116	194.301	294.213	266.56	197.453	316.156	264.367	233.748	306.717	278.405	219.046	286.517	263.9	207.463	299.153	294.968	205.899	303.763	312.094	246.733	307.748	284.972
FBgn0002466	sti	3L	y	n	-	-	5.59382	4.02745	8.86514	5.30739	14.146	4.14233	10.078	9.84414	5.97376	6.40888	4.71395	4.03879	7.08443	13.1572	6.39597	9.43582	1.8005	5.92352	4.48909	3.12622	2.16832	5.0377	1.57516	0	16.3707	13.681	10.305	4.99321	4.92854	3.4612
FBgn0002521	pho	4	y	n	-	-	276.466	236.564	227.617	284.992	256.18	245.226	265.122	234.135	214.633	320.654	284.518	237.822	271.879	222.576	247.104	259.627	220.945	266.026	274.029	217.805	262.446	328.013	274.865	249.65	260.78	226.38	271.067	264.647	265.165	255.235
FBgn0002522	lab	3R	y	n	-	-	30.005	25.4449	28.184	12.0918	12.4966	14.8023	28.3765	37.9229	39.1258	15.0965	12.8547	15.789	25.6614	26.4197	24.5157	14.1183	8.733	10.8039	23.4411	26.2459	25.2084	11.6335	10.3156	10.9616	34.6338	38.9383	26.4985	15.7746	12.8142	16.4006
FBgn0002524	lace	2L	y	n	-	-	221.619	185.263	241.913	248.921	157.992	193.488	260.643	216.412	228.994	203.34	196.1	190.455	190.128	189.683	189.938	218.176	180.963	167.778	205.838	154.956	184.783	222.826	175.366	184.355	208.692	174.518	200.211	194.192	182.623	162.676
FBgn0002525	Lam	2L	y	n	-	-	162.067	204.538	220.52	169.526	206.366	192.814	187.995	209.882	207.09	171.813	198.929	216.112	156.482	215.761	189.938	172.062	171.167	194.471	170.593	173.377	183.891	156.875	167.113	189.447	186.046	220.617	201.031	172.384	187.285	201.933
FBgn0002526	LanA	3L	y	y	-	-	426.331	765.215	662.324	394.708	602.454	508.173	436.375	437.167	435.524	328.385	391.258	373.446	406.025	468.847	396.55	379.044	351.702	312.254	361.213	434.545	421.453	362.16	399.997	331.189	408.56	450.553	557.941	376.822	400.327	538.793
FBgn0002531	Lcp1	2R	y	y	-	I	2.34151	21.9855	8.86514	1.71969	19.6375	8.28466	1.80765	5.59686	1.99125	0	6.59953	1.0097	0.526081	3.52263	1.0659	1.70601	10.4796	2.53865	0.976809	8.74862	0.787762	0.479311	8.2525	2.11672	0	2.5455	0.775151	1.1775	4.03604	1.21492
FBgn0002533	Lcp2	2R	n	n	-	-	0	0	0	0	0	0	0	0	0	0	0.856982	0	0	0	0	0	0	0	0	0	0	0	0	0	0	0	0	0	0	0
FBgn0002534	Lcp3	2R	y	n	-	-	2.69104	1.75884	0	1.80059	0	0	10.078	4.92207	1.99125	8.1342	0	0	2.45578	1.20526	0	0.644603	0	0	3.72042	1.09358	3.15105	6.17216	1.03156	0	7.57864	7.40879	1.29697	5.19643	1.00901	1.02504
FBgn0002535	Lcp4	2R	n	n	-	-	0	0	0	0	0	0	0	0	0	0	0	0	0	0	0	0	0	0	0	0	0	0	0	0	0	0	0	0	0	0
FBgn0002542	lds	3R	y	n	-	-	29.1779	51.8684	23.271	20.1216	39.1096	14.0839	22.1715	32.8138	34.8469	18.2637	9.42791	21.2037	26.863	42.7609	31.349	28.8449	17.1047	16.566	23.6308	22.9256	27.1041	14.8519	12.6012	15.8754	29.4237	47.3574	42.692	21.2752	24.6427	14.5791
FBgn0002543	robo2	2L	y	n	-	-	79.9106	52.847	67.5967	71.3083	64.8193	49.7079	80.6236	59.0649	55.0017	69.7665	64.1098	44.4065	100.015	61.646	66.0917	59.2255	59.2987	54.4144	89.6491	75.0293	73.2618	62.9227	66.7821	55.0348	69.441	48.4098	45.6363	68.8218	44.3964	33.4582
FBgn0002552	lin	2R	y	n	-	-	109.369	101.693	101.05	127.589	108.899	101.502	121.112	105.004	114.497	117.284	112.192	99.9601	102.295	108.474	99.1288	113.748	90.0248	103.538	117.114	108.264	89.2673	107.996	92.1466	97.6583	106.927	134.706	108.938	130.285	107.442	108.654
FBgn0002561	l(1)sc	X	n	n	-	-	0	0	0	0	0	0	0	0	0	0	0	0	0.526081	0	0	0	0	0	0	0	0	0	0	0	0	0	0	0	0	0
FBgn0002562	Lsp1alpha	X	y	n	-	-	0	2.01372	1.0207	0	0.892612	1.05731	1.2051	0	0	0	3.42793	2.0194	0	0	0	1.1958	3.4932	2.53865	0	0	0.892673	0	2.06312	0.996513	0	0.823198	0	0	1.00901	2.42985
FBgn0002563	Lsp1beta	2L	y	y	-	III	10.6209	36.9357	2358.06	8.27698	515.05	1612.4	11.4484	23.3203	982.615	14.6064	546.535	1496.37	20.9534	175.251	493.512	69.2197	2007.72	3379.79	27.716	216.751	1433.63	24.6129	847.434	3996.38	6.98573	14.7334	1015.78	12.205	227.699	1871.72
FBgn0002564	Lsp1gamma	3L	y	y	-	-	48.4216	25.1715	31.6418	50.5208	54.9199	37.7059	39.9373	42.658	38.0079	50.8869	80.1372	37.5422	53.1239	72.3158	39.6473	42.8621	81.2169	38.926	60.1261	56.866	44.4506	52.5558	85.5646	50.8222	76.2988	133.358	26.3551	73.8992	108.973	67.6526
FBgn0002565	Lsp2	3L	y	y	4	III	238.116	101.779	6809.96	56.4544	926.148	1380.55	191.481	43.4783	2021.12	112.353	1293.76	1109.47	431.38	96.421	206.785	400.579	2186.74	1931.07	658.493	141.722	820.366	112.251	462.308	1361.05	152.306	8.48499	925.976	50.5893	172.499	1969.39
FBgn0002566	lt	2L	y	n	-	-	380.841	308.274	398.931	405.906	377.528	407.065	360.324	305.989	363.404	423.513	371.46	430.747	400.361	346.979	383.758	401.903	381.352	422.262	360.709	328.253	403.488	432.473	407.649	402.178	371.154	269.186	332.703	400.514	394.522	394.85
FBgn0002567	ltd	2R	y	y	-	-	544.309	437.985	476.501	549.958	527.534	468.083	532.847	501.852	495.22	559.205	493.928	460.386	438.247	408.584	381.593	474.109	424.017	375.977	499.626	478.987	420.655	515.383	440.477	384.186	548.161	439.898	446.058	566.241	485.963	529.563
FBgn0002569	Mal-A2	2R	y	y	-	-	344.919	183.249	368.474	526.775	361.508	489.535	466.635	277.277	369.297	528.456	468.567	511.917	345.215	328.93	903.59	457.036	709.396	1009.69	348.777	263.552	431.161	369.322	419.846	528.152	345.049	77.2134	329.759	548.432	416.835	323.045
FBgn0002570	Mal-A1	2R	y	y	1	-	1099.99	1329.06	2972.29	5103.91	3725.76	5795.12	2397.54	990.977	1151.67	5817.64	4646.07	4332.61	963.93	637.595	892.159	4314.33	2790.77	1641.48	1258.29	695.515	964.22	2776.62	1812.46	2397.85	651.492	86.5469	455.237	5537.83	3570.95	3657.34
FBgn0002571	Mal-A3	2R	y	y	-	-	195.243	122.331	314.721	287.144	246.138	370.324	197.636	136.998	236.844	402.256	422.492	490.445	133.379	110.963	262.235	305.671	330.107	284.329	145.062	117.013	220.573	301.345	237.061	341.804	184.011	25.455	930.392	482.216	249.225	591.865
FBgn0002573	sens	3L	y	n	-	-	14.4498	11.0755	12.1896	8.21398	12.2631	10.5731	13.8586	13.6944	20.1218	8.60852	7.71284	7.06789	10.8205	13.1572	11.0644	9.51107	7.15673	9.36341	10.4293	9.8422	14.9675	5.22095	9.73906	10.9616	15.3291	9.47149	6.48486	8.77273	10.3177	13.8448
FBgn0002576	lz	X	y	n	-	-	26.8569	29.9003	22.4555	18.5173	17.5187	15.8597	36.2806	27.3888	30.3071	22.4108	19.4843	17.7626	24.4403	43.8573	27.7159	17.47	18.3393	13.685	21.9883	37.1816	27.1041	13.8972	15.9999	19.0505	26.8861	31.5716	32.4243	19.3059	24.2162	23.0746
FBgn0002577	m	X	y	y	-	-	0.725697	5.87189	3.523	3.93864	2.49636	9.51579	9.64079	7.3739	7.85739	2.7387	8.76795	7.06789	2.355	6.1646	10.1423	6.55739	12.6035	9.82482	0.457255	4.1683	8.66538	2.48589	7.22094	9.96513	2.30271	6.78799	2.94428	4.5201	9.08108	5.76866
FBgn0002578	Kaz-m1	3R	y	y	4	-	391.293	362.1	360.309	121.664	142.292	126.877	341.043	356.333	363.311	131.651	171.588	155.493	328.969	303.712	512.649	132.666	115.232	136.792	381.699	302.921	482.043	162.923	145.702	177.171	315.353	219.794	118.024	170.705	87.7004	54.6716
FBgn0002579	RpL36	X	y	n	-	-	2636.81	3272.32	3379.83	1859.51	2256.52	2392.69	2904.47	3407.56	3378.23	1986.62	2427.83	2327.62	2568.25	3208.16	3437.84	1964.71	2265.03	2124	2846.75	3403.21	3512.68	1774.29	2352.5	2437.1	2731.8	3626.19	3763.81	1992.87	2349.98	2546.29
FBgn0002590	RpS5a	X	y	y	-	-	4033.42	4732.25	4844.26	2574.55	2814.4	3169.82	4299.25	5205.08	4901.9	2793.29	3145.15	3092.29	4283.15	4741.5	4858.38	2849.96	3186.79	2994.3	4509.21	4994.37	5143.26	2619.1	2997.72	3175.99	4272.73	4975.69	5641.83	2811.14	3292.38	3370.05
FBgn0002592	E(spl)m2-BFM	3R	y	n	-	-	4.91627	6.85054	3.32443	5.31193	6.24828	5.28655	7.05457	4.92207	3.98251	5.95399	5.65674	2.96044	4.79037	3.61579	4.26361	5.45499	3.06717	1.69243	4.30219	2.08415	6.24871	3.69368	5.51305	5.03326	4.64453	5.26194	3.10061	5.66496	5.04504	3.4612
FBgn0002593	RpLP1	2L	y	y	-	-	7553.55	7158.48	7578.73	4599.67	4450.56	4883.72	8615.64	8638.75	8935.2	4997.15	5037.67	4918.27	7169.44	7655.3	8026.95	5064.43	4187.71	4094.84	8679.88	8173.4	8525.85	4413.09	4637.26	4985.95	8098.09	9792.77	9675.41	4862.05	4960.75	6324.9
FBgn0002607	RpL19	2R	y	y	-	-	5103.73	4930.03	5082.51	3612.83	3117	3313.03	5354.42	5181.76	5003.62	3819.72	3400.02	3237.09	5466.39	4935.2	5065.61	3737.86	3339.13	2910.99	5669.39	5392.43	5213.41	3426.45	3380.43	3440.74	5688.6	5145.3	5890.85	3727.38	3461.81	3737.11
FBgn0002609	E(spl)m3-HLH	3R	y	n	-	-	15.6582	14.0707	17.615	21.8682	16.9596	12.6877	15.6663	18.8679	14.9344	10.6797	13.639	8.88131	13.4361	14.2536	13.8567	14.6643	13.9728	8.46217	16.1557	15.6311	11.8164	13.4774	10.3156	8.96862	17.5833	16.97	10.305	14.6592	18.1622	10.9343
FBgn0002622	RpS3	3R	y	y	-	-	4113.43	4747.11	4575.52	2533.27	2775.95	3082.46	4502.83	5047.44	4757.1	2769.34	3081.98	3083.62	4502.78	5468	5463.23	2901.24	3274.72	3274.86	4908.39	5557.56	5544.4	2696.83	3361.37	3402.48	4539.31	5580.58	6229.36	2915.37	3510.08	3801.5
FBgn0002626	RpL32	3R	y	y	-	-	3390.15	3989.93	3701.2	2133.85	2158.34	2470.59	3730.86	3880.49	3947.23	2350.7	2257.98	2196.64	3454.21	3804.44	3761.9	2216.73	2094.88	2001.3	3795.47	3989.37	3958.28	2017.04	2150.09	2312.28	3724.18	4711.16	4459.11	2241.49	2325.61	2747.11
FBgn0002629	E(spl)m4-BFM	3R	n	n	-	-	0	0	0	0	0	0	0	0	0	0	0	0	0	0	0	0	0	0	0	0	0	0	0	0	0	0	0	0	0	0
FBgn0002631	E(spl)m5-HLH	3R	n	n	-	-	0	0	0	0	0	0	0	0	0	0	0	0	0.674546	0	0.92203	0	0	0	0	0	0	0	0	0	0	0	0	0	0	0
FBgn0002632	E(spl)m6-BFM	3R	y	n	-	-	2.58516	7.82919	6.64885	0	0.832119	0.828466	3.01275	4.21366	5.61242	0	2.82837	2.0194	1.20063	3.52263	3.68812	0	0	0	0.985598	6.25245	9.75746	2.00133	0.787578	0.996513	3.10376	0.823198	2.32545	0.572426	0	0
FBgn0002633	E(spl)m7-HLH	3R	n	n	-	-	2.66989	2.63826	2.21628	1.18243	2.49636	1.65693	5.03898	2.79843	2.23576	1.62684	1.88558	1.0097	1.20063	1.09643	2.1318	2.40248	1.8005	1.51151	1.56745	1.09358	0.787762	3.52335	2.06312	2.98954	1.62441	0.823198	0	2.03087	1.00901	0
FBgn0002638	Rcc1	3L	y	y	-	-	149.333	178.114	99.7328	101.799	127.314	83.9813	128.998	112.87	114.493	89.5915	73.7004	86.834	113.26	129.457	107.878	108.413	73.6121	104.294	128.237	108.376	107.121	100.392	63.0062	84.7036	155.536	169.434	132.493	102.046	85.6369	82.0032
FBgn0002641	mal	X	y	n	-	-	97.0964	89.7009	130.761	106.23	94.0294	94.4451	79.6158	89.5403	112.906	102.806	105.409	115.59	89.5834	73.9752	92.7416	112.134	92.5698	87.1517	90.4079	83.1119	93.7306	80.2862	88.7144	95.2526	101.82	84.7894	114.134	120.365	101.91	107.297
FBgn0002643	mam	2R	y	y	-	-	356.376	347.42	310.294	427.908	376.682	353.755	412.144	384.496	364.399	472.32	420.862	412.964	404.496	369.876	322.711	419.223	376.304	386.721	410.906	397.03	390.298	407.432	367.302	454	401.4	374.188	317.812	447.464	365.246	308.046
FBgn0002645	Map205	3R	y	y	-	-	886.756	744.869	667.021	803.627	691.774	628.805	855.618	653.117	631.227	854.604	630.318	645.197	1049.22	762.649	700.297	864.318	623.658	661.741	970.874	703.4	726.316	884.362	638.726	672.06	887.872	676.685	621.25	823.867	710.696	629.374
FBgn0002673	twe	2L	y	y	-	-	9.99023	11.0755	8.86514	5.19754	61.5768	5.99867	11.4484	5.74242	12.3473	7.47455	5.65674	6.91567	9.76836	10.5679	6.39541	20.0099	5.2398	11.847	10.5958	6.50164	5.42081	11.3426	3.15031	3.01996	11.1248	28.4145	17.6657	8.22317	3.09531	8.07612
FBgn0002707	mei-9	X	y	n	-	-	32.406	29.3594	28.8117	23.8248	23.2993	15.8597	27.7173	24.2285	33.5364	25.3819	19.7106	28.6175	33.5498	28.181	31.9799	21.4014	22.5062	23.4284	28.4521	30.341	34.6932	21.2494	24.3476	24.1597	31.187	29.4669	33.7213	28.6884	25.2252	24.6009
FBgn0002709	mei-218	X	y	n	-	-	1.33494	2.63826	5.10352	1.16445	1.75187	2.57086	2.10196	0.820345	2.23576	1.77282	1.88558	4.93976	2.7186	1.76131	3.19799	2.95368	1.02239	1.44052	0.519554	3.12622	2.16832	3.16315	2.06312	3.17509	2.03811	0.848499	2.32545	1.83134	3.94283	6.15024
FBgn0002715	mei-S332	2R	y	n	-	-	10.398	8.80783	12.1896	12.7083	49.095	14.9124	10.2433	6.32049	10.9519	9.3502	15.0847	14.1358	8.73563	16.7325	11.0644	26.4885	10.803	14.3857	8.27095	14.2165	14.1797	17.3227	11.1304	13.7587	13.4756	12.348	11.6728	12.4467	17.7427	17.306
FBgn0002716	mei-W68	2R	y	n	-	-	5.17033	8.7942	5.54071	6.01117	7.88342	9.11312	4.82039	7.3739	5.97376	3.25368	9.42791	6.91567	3.76436	8.80657	10.659	7.44692	6.9864	7.92289	5.00596	15.1705	5.51433	6.73555	10.2385	5.03326	2.60787	5.93949	2.94428	3.28927	9.85708	8.50447
FBgn0002719	Men	3R	y	y	-	-	3295.4	2147.15	3484.68	3730.17	3084.66	3650.89	3217.89	2656.71	3569.5	4298.41	3642.94	3714.36	3925.03	2867.17	3088.19	4922.11	3375.93	4099.92	4423.58	3507.1	4937.69	4446.38	4229.41	4374.69	3679.76	1910.08	3278.75	3814.46	2620.01	3246.6
FBgn0002723	Met	X	y	y	-	-	284.763	248.577	217.252	281.024	243.683	201.946	309.71	263.354	225.811	285.071	251.096	209.007	355.014	253.276	219.443	271.037	221.859	206.321	300.974	262.233	229.842	265.103	242.085	185.213	300.414	267.306	225.673	255.088	248.216	197.833
FBgn0002732	E(spl)malpha-BFM	3R	y	n	-	-	4.65638	5.03431	7.757	6.32353	5.25562	8.45848	7.83314	3.73124	4.48994	7.05381	5.99887	5.92772	4.80251	4.82105	3.19799	1.1024	2.6199	2.26727	3.84494	5.46789	3.57069	2.93542	6.18937	4.02661	7.03295	4.93919	3.89092	4.22405	5.15885	2.42985
FBgn0002733	E(spl)mbeta-HLH	3R	y	n	-	-	18.6819	21.1441	18.3727	26.3481	24.1005	28.1678	15.1169	28.9171	32.5521	16.3379	24.5126	16.1552	16.0864	21.1358	13.8305	20.4813	20.0859	15.8709	14.4652	18.5908	16.543	16.4321	23.7259	15.8754	20.3015	21.4032	22.0821	16.8896	29.5712	23.0836
FBgn0002734	E(spl)mdelta-HLH	3R	n	n	-	-	0	0	0	0	0.875936	0	0	0	0	0	0	0	0	0	0	0	0	0	0	0	0	0	0	0.996513	0	0	0	0	0	1.15373
FBgn0002735	E(spl)mgamma-HLH	3R	n	n	-	-	0	1.9573	0	0	0	0	0	0.93281	0	0	0	0	0	0.880657	0	0	0	0	0.528343	0	0	0	0	0	0.488101	1.05239	0	0	0	0
FBgn0002736	mago	2R	y	n	-	-	92.726	99.3745	106.864	82.5512	84.0899	91.986	73.5691	93.281	89.4303	80.4597	74.5574	97.8073	95.1911	88.8111	115.117	86.9094	93.6258	97.9557	98.8038	84.5214	102.995	84.2402	85.846	103.72	93.815	107.839	132.493	75.7875	90.6852	92.3342
FBgn0002772	Mlc1	3R	y	y	-	-	4743.25	9485.06	3670.97	5112.4	10572.1	4762.85	5163.24	9987.6	4036.45	6178.1	9793.59	4449.74	6288.79	8116.24	3916.12	5444.37	7317.25	3900.21	6114.89	7473.64	4308.04	5953.94	9078.89	4278.27	5275.48	7928.69	4498.86	6196.44	7800.9	4512.23
FBgn0002773	Mlc2	3R	y	y	-	-	17420.3	32352.1	14143.7	19158.2	37931.3	17023.3	18227.1	37419.4	17283.1	23154.9	36004.4	17629	22301.3	29369.8	14218.1	19840.5	27421.5	14215.6	22869.9	28348.2	15383.4	22599.2	34336.4	16606.7	17559.2	30463.5	16892.8	19856.8	27492.4	18216
FBgn0002774	mle	2R	y	n	-	-	274.147	222.516	233.692	259.751	239.22	272.565	269.339	246.499	259.294	273.956	260.21	261.505	283.743	269.723	254.773	243.734	264.799	252.812	271.274	262.459	250.841	277.557	258.085	249.774	279.363	274.673	228.182	271.64	275.998	287.279
FBgn0002775	msl-3	3L	y	n	-	-	53.2009	58.9212	48.7583	63.7373	63.9433	62.1349	53.4131	54.7776	47.7901	65.3953	53.7391	53.2878	60.4897	68.6912	58.6246	60.0969	57.6159	60.502	56.9015	59.0532	41.0629	57.4125	64.9884	60.3267	57.4578	65.248	48.5806	63.9065	65.5856	48.4567
FBgn0002778	mnd	3L	y	y	-	-	384.768	382.548	357.246	356.751	239.22	271.654	265.122	403.458	430.383	323.434	287.394	292.096	385.573	271.915	359.24	307.664	288.98	285.224	469.643	375.147	415.985	416.721	341.809	329.175	455.951	336.854	297.372	280.102	258.306	244.2
FBgn0002780	mod	3R	y	y	-	-	857.767	691.904	615.019	559.949	460.588	419.752	779.026	831.01	804.821	505.66	397.64	462.442	795.604	664.896	479.456	519.017	402.591	372.376	918.606	618.992	523.106	613.034	385.389	401.119	886.666	908.811	628.604	552.133	394.136	436.158
FBgn0002781	mod(mdg4)	3R	y	y	-	-	359.502	427.398	382.309	351.945	433.588	435.332	389.009	458.573	481.806	424.414	437.061	442.248	319.955	473.659	410.372	344.239	388.618	408.723	316.466	399.851	397.887	321.246	382.763	380.668	378.979	568.289	454.891	342.976	463.283	434.957
FBgn0002783	mor	3R	y	n	-	-	267.177	260.777	258.197	268.254	230.371	260.098	242.225	236.259	283.754	268.338	257.952	267.735	264.397	255.39	289.925	258.257	251.169	238.633	257.994	228.641	268.872	240.87	245.563	290.982	268.434	293.616	292.956	273.471	278.486	299.97
FBgn0002787	Rpn8	2R	y	y	-	-	472.857	448.221	495.569	524.215	482.903	491.891	386.993	426.633	455.001	434.185	436.512	450.325	425.778	418.312	459.171	445.409	471.582	492.659	429.118	402.241	424.02	493.419	411.823	490.284	391.166	373.732	538.73	460.177	434.697	567.872
FBgn0002789	Mp20	2R	y	y	2	I	2408.1	3735.46	3580.54	2084.55	2186.9	2385.15	2308.97	3983.6	3059.89	2174.46	2783.34	2283.94	2348.71	2597.06	2197.2	1744.2	1907.29	1363.26	2350.95	2388.43	2314.69	1942.07	1855.99	1863.31	2318.56	2727.08	3540.73	2204.64	2582.05	2908.56
FBgn0002791	mr	2R	y	n	-	-	68.2606	65.5694	71.4493	56.5252	72.3943	64.2714	61.4755	59.6998	61.7289	62.6493	72.5949	52.3615	63.6312	54.8216	62.8882	72.7639	65.433	77.0057	50.2727	53.0968	57.4606	70.0574	62.6082	65.4324	69.3999	53.4554	66.2463	64.6164	66.0332	58.8403
FBgn0002838	ms(3)K81	3R	y	n	-	-	0	0	0	0	4.16059	0	0	0	0	0	0	0	0	0	0	1.28921	0	0	0	0	0	1.07249	0.787578	0	0	0	0	0	0	0
FBgn0002842	sa	3L	y	n	-	-	0	0	0	0	11.6497	0	0	0	0	0	0	0	0	0	0	4.40959	0	0	0	0	0	0.563396	0	0.996513	0	0	0	0.710359	0	3.4612
FBgn0002855	Acp26Aa	2L	y	y	-	-	1.21849	3.02058	6.64885	6306.99	12.2631	4341.16	44.343	4.66405	2.98688	5194.38	3320.81	4220.54	3.60188	5.28394	3.1977	5583.94	4713.2	3736.89	4.39576	2.16721	5.51433	5471.43	5196.44	2536.76	3.58263	7.40879	9.07881	4839.7	4849.3	3926.93
FBgn0002856	Acp26Ab	2L	y	n	-	-	0	0.87942	1.17433	916.435	0.892612	981.732	4.03118	0	0	764.72	526.187	884.495	0	0	0	815.763	808.423	902.913	0	2.16721	1.78535	772.549	826.957	532.519	0	1.05239	3.10061	696.684	836.468	1025.04
FBgn0002862	Mst87F	3R	y	n	-	-	3.1781	0.87942	2.04141	9.74943	265.446	1.65693	3.15294	0	0	3.70458	4.71395	0.987953	2.73902	0	0.92203	53.6108	4.50124	0	1.56745	1.09358	1.08416	44.7865	3.47824	4.02661	3.45407	0	0	5.78778	12.8142	31.1508
FBgn0002863	Acp95EF	3R	y	y	-	-	8.37489	8.80783	10.569	11954.8	26.2781	6215.93	61.4755	6.56276	7.96501	7846.77	5010.77	6314.99	6.79489	7.67503	5.53218	8990.03	6355.18	4779.43	5.59622	8.66886	4.72657	8886.73	7141.51	3528.32	4.54522	9.05518	6.48486	8211.21	7552.43	6210.71
FBgn0002865	Mst98Ca	3R	y	y	-	-	5.94902	1.75884	1.0207	20.1351	693.155	3.42781	5.42294	0.820345	0	9.32823	14.1419	0	10.9894	0	0	154.902	11.7032	0	5.00596	0	0.892673	89.9352	5.56518	3.01996	6.73298	0	0	15.2823	23.657	56.5329
FBgn0002868	MtnA	3R	y	y	-	I	5088.93	5906.25	5532.28	4627.63	5419.59	6450.28	5316.12	7263.79	6558.19	5345.02	6471.32	6448.81	3605.55	4139.97	3649.65	5033.55	4871.69	3933.22	4967.84	6029.19	6612.3	4787.74	5107.44	5222.51	4429.8	5769.8	13084.4	4612.85	5553.59	14705.4
FBgn0002869	MtnB	3R	y	y	3	-	211.826	123.31	156.168	49.8865	30.7884	37.7059	106.149	182.831	103.269	37.3759	74.4805	68.09	69.9898	43.8573	45.8378	26.9726	13.5037	10.0837	126.285	46.8933	25.9961	41.698	11.826	9.52526	72.1815	82.0862	185.49	25.2419	18.7285	31.588
FBgn0002872	mu2	3L	y	y	-	-	23.3059	62.6335	24.3791	13.6995	38.2775	27.4225	21.0196	40.0298	39.287	14.0674	30.1693	36.3491	17.0379	57.2427	42.6398	20.2288	32.4089	31.6915	23.3393	34.9945	33.8738	16.7376	29.9153	20.133	39.2685	85.2434	51.5249	23.4063	27.5998	32.8013
FBgn0002873	mud	X	y	y	-	-	38.8603	56.7616	12.1896	22.494	171.417	9.42647	34.265	29.5324	24.8907	21.8638	4.71395	6.91567	26.6544	62.4967	31.349	109.074	9.6063	13.5395	26.3687	6.25245	11.0287	28.2105	5.51305	4.23345	53.6494	67.3528	17.6657	29.2465	7.88567	4.61493
FBgn0002878	mus101	X	y	n	-	-	23.5038	37.2539	22.3123	18.5014	32.4526	27.3394	18.679	21.329	22.3576	21.6733	29.9944	35.5252	16.7175	28.9263	27.7134	22.6664	26.199	30.251	21.4775	22.9256	23.6329	17.8643	27.8522	35.2328	25.581	34.7288	29.4428	25.4167	28.2522	26.7283
FBgn0002887	mus201	2L	y	n	-	-	61.181	52.7652	53.1908	47.8632	64.0732	56.0375	63.0588	34.514	74.084	54.0476	52.7963	59.2772	62.3841	48.2105	57.5638	58.8191	46.8129	58.389	54.8138	56.3476	59.8091	58.4436	52.6097	56.8012	65.9496	55.9775	63.5516	60.6094	47.314	54.3271
FBgn0002891	mus205	2R	y	y	-	-	85.941	92.6313	97.9876	89.1922	103.36	77.1837	106.826	148.317	91.5977	102.796	130.261	102.628	59.8701	65.786	64.5421	77.9514	57.2539	55.4602	57.1936	62.3339	63.0209	65.8128	64.6952	62.4434	97.4028	157.231	117.771	82.5535	210.942	118.834
FBgn0002899	mus301	3L	y	n	-	-	9.79462	12.3119	8.86514	11.7522	11.6497	5.99867	10.078	8.39529	10.9519	9.51829	8.76795	6.05819	5.47706	6.02632	6.39597	6.46778	3.06717	8.46217	7.29492	1.09358	7.58913	8.68849	5.51305	4.98256	8.78506	17.8906	11.7771	11.6918	7.88567	8.50447
FBgn0002901	mus304	3L	y	n	-	-	22.1884	28.3808	24.4969	12.3169	21.4227	16.5693	18.679	16.4069	23.4755	12.8178	20.7414	27.6307	14.3696	31.7036	21.318	19.4038	22.4926	26.6497	17.8165	21.8716	24.1022	14.9605	15.7516	23.9163	12.7362	32.624	32.3871	24.4231	19.7142	21.9209
FBgn0002905	mus308	3R	y	n	-	-	23.9615	19.3472	17.615	22.4963	19.1387	23.9947	18.0765	11.1937	27.8775	18.5817	17.5359	27.6307	11.6306	22.8971	21.2067	22.6481	21.8325	34.7647	15.1094	8.74862	15.1783	14.7747	20.1738	21.9233	15.2118	23.1525	19.4546	17.9661	19.7142	19.4757
FBgn0002906	Blm	3R	y	n	-	-	32.9802	38.2607	24.661	23.8248	35.7811	25.3755	31.9351	22.1493	29.1846	29.8199	23.3812	31.3006	29.9479	31.3368	27.7159	31.4818	27.9077	23.7687	25.1495	28.433	21.4241	30.7844	24.7575	14.0931	45.1153	44.2003	24.6425	29.4176	23.7307	28.8433
FBgn0002909	mus312	3L	n	n	-	-	0	0	0	0	0	0	0	0	0	0	0	0	0	0	0	0	0	0	0	0	0	0	0	0	0	0	0	0	0	0
FBgn0002914	Myb	X	y	n	-	-	316.835	345.463	302.523	362.297	385.271	279.366	309.108	357.266	260.854	387.671	348.769	311.833	383.523	380.462	274.765	361.481	367.038	324.118	324.719	353.226	284.05	346.86	346.432	303.75	315.367	410.776	258.097	362.511	379.387	261.209
FBgn0002917	na	X	y	n	-	-	163.177	159.175	138.816	195.596	204.701	197.717	152.392	158.327	163.283	201.583	203.105	207.998	143.974	144.729	133.238	188.554	180.963	176.013	143.624	154.194	140.941	166.38	193.744	188.341	160.379	202.507	92.7448	180.027	233.081	204.211
FBgn0002921	Atpalpha	3R	y	n	-	-	12530.1	12747.2	10266	17026.6	16044.9	15186	13798.7	12856.5	10781.5	17358.2	17214.4	14147.9	13500.4	11555.3	9762.59	16147.9	15405.1	13952.2	13237.6	12103.7	10883.5	17240	16493.1	15145	13615	12877	11113.2	17449.7	16709.2	14702.1
FBgn0002922	nau	3R	y	n	-	-	26.8716	38.2607	28.5797	33.1618	54.0877	40.2768	22.8969	32.8138	25.7112	25.5202	53.7391	46.3802	22.5255	28.181	20.2539	27.4612	44.9852	34.7647	28.9723	32.5082	26.0199	27.7327	49.515	42.3345	23.5912	29.6351	20.61	26.908	33.2973	30.3731
FBgn0002924	ncd	3R	y	n	-	-	28.3857	36.247	16.6221	25.8899	30.7884	19.8832	25.2235	23.1751	16.8373	27.711	19.4843	22.7229	30.3572	21.1358	15.9885	25.0358	16.2045	19.463	30.1468	17.3377	16.0681	28.8595	16.505	18.1197	33.3143	44.2003	26.4985	23.3375	24.6427	18.4507
FBgn0002926	ndl	3L	y	n	-	-	4.95787	4.89324	1.17433	1.86812	1.66424	0	7.35686	1.05341	5.97376	4.01389	0.856982	0	0.526081	8.77146	2.1318	1.1958	0	0	1.9381	1.08361	0	1.61397	0	0	9.31602	31.5716	16.8606	1.77431	0	0
FBgn0002930	nec	2R	y	y	-	I	690.75	665.536	874.743	841.244	690.238	708.398	668.83	618.54	747.575	862.026	694.837	655.294	768.5	654.328	883.632	971.311	784.174	737.055	798.446	725.284	851.57	791.614	702.494	749.956	687.038	576.708	700.365	752.591	689.222	777.551
FBgn0002931	net	2L	y	n	-	-	80.7617	69.4742	36.7453	57.2147	46.4158	38.1094	79.5365	67.1623	62.8591	65.5638	49.9679	41.4461	70.6906	81.136	58.6246	55.5687	52.398	44.0033	84.2634	78.7376	56.2384	57.4601	61.2169	46.306	77.3761	87.3482	45.394	69.5997	50.2711	38.8776
FBgn0002932	neur	3R	y	n	-	-	112.817	111.762	122.131	120.031	99.9725	99.4065	99.8431	100.743	84.6283	92.2844	101.821	87.8437	107.67	103.917	84.8268	92.8128	86.4567	82.1099	111.461	86.3926	93.7436	95.1975	76.3356	80.5322	111.489	75.7343	92.7448	92.9157	71.1921	78.4538
FBgn0002933	ng1	X	n	n	-	-	0	0	0	0	0	0	0	0	0	0	0	0	0	0	0	0	0	0	0	0	0	0	0	0	0	0	0	0	0	0
FBgn0002936	ninaA	2L	y	y	-	-	61.8193	44.3019	32.8813	98.2945	68.2338	52.2741	54.651	43.4783	51.4224	76.7395	69.1694	54.3374	43.909	50.4359	28.7793	59.5372	47.7132	54.7399	51.0778	41.683	39.0298	59.6643	60.8622	58.7943	57.322	67.3528	55.9413	84.7638	92.8288	84.2224
FBgn0002937	ninaB	3R	y	n	-	-	130.954	87.942	75.3537	174.363	147.285	126.877	156.06	93.7539	130.792	211.751	147.401	136.309	117.297	93.1968	97.7352	195.661	139.539	122.701	143.771	121.923	88.9013	188.452	164.604	150.287	159.923	125.126	111.883	182.098	175.401	177.332
FBgn0002938	ninaC	2L	y	y	-	-	1956.86	1977.82	1908.29	2272.34	2538.79	2429.06	1937.2	1551.26	2187.39	2225.37	2277.72	2100.17	1871.31	1886.96	1921.82	2099.63	2180.76	2223.01	1994.16	2238.38	1975.34	2008.52	2343.83	2099.65	2363.76	2745.37	2227.35	2520.53	2912	3058.72
FBgn0002939	ninaD	2L	y	y	2	-	88.1122	224.11	85.7263	139.294	365.3	207.233	88.2824	166.04	192.156	218.301	376.048	250.94	119.143	175.251	55.3218	277.361	192.209	123.548	118.09	149.538	77.6625	188.736	212.502	140.762	188.489	169.7	206.1	539.256	331.198	183.454
FBgn0002940	ninaE	3R	y	y	-	-	17773.8	19818.6	21992.2	20858	20492.6	25334.2	18790.3	17374.5	23108.5	18636.2	17227.1	23091.8	15081.9	17434.4	19497.5	18095.8	16451.3	21313.7	16880.5	17408.9	20539.4	15594.3	17615.8	21739.7	17390.2	22405	23866.3	18432.3	20832.9	28123.1
FBgn0002941	slou	3R	y	n	-	-	9.116	18.4678	14.092	19.7018	24.1314	19.8832	14.7137	13.1255	14.9344	14.4974	29.9944	17.7626	9.63305	16.4465	16.5965	14.4825	23.4065	16.566	8.34204	16.4037	16.543	11.3493	18.5681	23.284	10.6358	19.7568	10.305	19.1333	22.1982	18.4507
FBgn0002945	nkd	3L	y	n	-	-	96.8262	108.63	86.9007	121.663	116.932	118.259	136.176	130.623	90.602	149.491	120.677	115.457	139.676	98.6335	90.359	144.235	144.157	112.361	116.783	135.451	117.089	129.662	135.463	140.931	122.287	113.601	52.997	149.743	125.185	109.343
FBgn0002948	nod	X	y	n	-	-	8.66102	19.1304	8.22033	24.2307	22.4672	19.0547	9.07016	7.3739	12.9431	13.6406	22.627	13.8313	6.29354	11.4485	10.659	17.199	15.3359	25.9294	12.1167	8.74862	10.7121	21.7643	20.6312	17.9372	15.0893	21.0478	8.83284	18.1551	22.1982	30.7512
FBgn0002962	nos	3R	y	y	-	-	12.7295	77.5283	2.21628	3.45288	10.8175	0.856952	14.7137	10.6645	25.8863	3.22164	1.94843	0	4.95098	26.3144	27.6609	1.82807	0	3.02302	8.12604	3.12622	12.4974	3.02213	3.15031	0	21.6466	71.5624	29.4428	6.0094	3.94283	1.15373
FBgn0002973	numb	2L	y	n	-	-	437.485	371.995	386.356	448.549	446.306	445.615	457.937	374.99	399.083	504.256	437.455	429.122	434.605	325.641	357.108	501.471	406.958	396.029	462.267	379.315	360.64	477.912	420.171	435.476	461.892	388.331	379.049	532.239	460.326	374.197
FBgn0002985	odd	2L	y	n	-	-	94.67	162.456	131.671	109.153	112.12	112.671	87.9722	156.686	145.324	102.56	134.442	117.125	75.3864	120.65	102.345	115.229	100.194	90.5452	104.234	135.47	141.009	123.733	125.225	135.526	128.643	117.717	103.05	135.299	98.5708	116.633
FBgn0002989	okr	2L	y	n	-	-	23.126	34.2527	28.8117	18.5982	29.7818	26.5655	13.1013	31.1731	25.8863	18.5817	31.7083	29.6044	26.3563	29.0617	26.6475	25.0224	31.6941	31.7417	18.8797	28.433	35.7069	18.211	33.01	32.2129	22.9279	32.624	28.5334	18.5956	26.2342	31.588
FBgn0003002	opa	3R	y	n	-	-	11.7439	12.3119	7.757	15.4577	14.015	14.0839	11.0857	16.7906	6.96939	11.9237	14.6132	14.8193	12.3725	15.6684	9.2203	12.4871	11.7032	10.1546	6.95285	10.8361	12.4974	12.7599	14.4419	13.9512	9.18021	15.273	4.41642	14.1106	14.7856	18.4597
FBgn0003008	or	2R	y	y	-	-	55.9238	68.5054	75.1573	57.521	74.8907	57.9926	51.8192	56.6038	53.7638	46.3242	56.5674	67.1032	57.2261	67.9788	76.5285	56.5571	71.6106	79.9491	52.7247	60.682	66.0578	55.5746	77.3672	60.3991	59.2544	47.7455	72.6304	55.9755	56.5045	65.6025
FBgn0003009	ord	2R	y	n	-	-	0	0	0	0	24.1314	0	2.10196	0	0	0	0	0	1.22789	0	0	6.44603	0	0	0	0	0	1.69019	0	0	0	0	0	0.710359	0.985708	1.15373
FBgn0003011	ort	3R	y	n	-	-	24.8392	30.2058	24.661	31.3492	48.2629	39.7664	23.4994	33.7093	33.5364	31.4156	45.254	41.3976	22.6407	37.2787	26.6499	31.0345	35.8053	33.0025	22.4925	32.5082	29.9349	25.6862	41.7416	41.8535	24.543	43.1479	14.7214	29.0162	45.4054	32.803
FBgn0003015	osk	3R	y	y	-	-	204.925	251.513	1.10814	5.60435	28.292	2.11462	40.9882	73.739	143.37	8.3781	11.3135	0	14.6238	255.469	59.932	3.50488	8.10224	10.8039	18.9955	7.58525	23.2095	7.96218	4.12625	3.01996	145.166	368.336	54.4692	13.622	8.87137	2.30746
FBgn0003016	osp	2L	y	y	-	-	370.334	357.436	312.335	423.811	427.709	361.6	359.722	351.841	327.561	432.821	394.212	420.868	411.998	381.559	325.477	476.604	422.247	447.649	373.745	399.114	381.171	480.752	521.735	473.126	368.875	367.97	310.621	490.238	395.269	378.424
FBgn0003023	otu	X	y	y	-	-	44.175	100.801	4.69733	7.09455	24.9636	3.17193	33.6314	33.6342	61.7289	4.01389	7.79373	4.03879	16.8088	85.5218	57.1659	7.21368	7.8597	5.7621	20.9702	14.0869	14.2828	4.46335	4.86953	4.02661	39.9167	123.129	63.302	11.2692	5.91425	6.15024
FBgn0003028	ovo	X	y	n	-	-	138.966	219.217	116.355	135.533	143.957	121.591	144.115	163.279	175.23	115.346	125.119	113.615	139.634	202.84	134.616	121.646	122.687	131.808	137.609	121.364	134.436	120.403	134.676	122.812	136.145	228.368	145.261	112.866	127.156	113.066
FBgn0003034	SP	3L	y	n	-	-	0.725697	2.63826	1.10814	1082.15	2.62781	642.061	5.03898	0	0.995627	813.822	396.783	664.892	0	0	0	981.921	757.151	623.662	0.930104	1.08361	0.892673	960.73	811.205	429.84	0	0.823198	0	978.515	789.045	804.656
FBgn0003041	pbl	3L	y	n	-	-	131.374	128.878	91.9758	151.264	138.355	104.548	123.959	114.736	84.6283	164.331	132.832	114.096	152.813	130.476	88.5149	154.095	139.045	133.769	133.074	110.46	80.3405	162.369	140.521	114.303	160.297	151.544	72.6304	184.489	159.924	120.277
FBgn0003042	Pc	3L	y	n	-	-	66.8525	67.7154	64.3044	78.1925	69.0659	71.8971	71.7034	59.6998	67.3491	83.1672	60.3386	65.6304	68.5165	80.7526	63.9541	66.0322	63.7509	61.2162	60.9627	58.3562	63.9656	80.3731	66.0865	75.735	70.9906	82.3198	67.4426	72.8154	71.9567	78.928
FBgn0003044	Pcl	2R	y	y	-	-	106.678	160.091	124.112	113.295	165.592	119.299	133.475	136.177	166.27	96.8265	122.548	122.173	98.0991	138.263	126.853	94.856	100.429	119.409	108.651	144.12	116.589	102.094	123.13	114.599	108.903	129.242	133.588	93.7605	115.328	122.296
FBgn0003046	Pcp	2L	y	y	-	III	21.4948	124.878	100.029	1.73766	0.892612	0.856952	53.6269	109.926	20.2047	0.937826	1.88558	0.987953	26.4816	33.465	41.5738	2.8494	1.7466	1.44052	50.9398	21.6721	43.741	0.50909	0.695647	0	21.7006	72.4415	20.1539	0	0	1.02504
FBgn0003048	pcx	X	y	n	-	-	275.362	226.544	232.71	293.528	271.271	266.766	300.323	249.385	253.682	287.904	260.116	262.492	290.674	244.823	242.494	280.271	241.284	303.058	265.005	276.32	253.694	271.661	266.143	265.756	271.228	252.573	299.601	300.933	267.228	247.845
FBgn0003053	peb	X	y	y	-	-	756.634	511.833	634.14	646.907	417.742	492.707	797.775	692.093	576.825	627.608	551.039	482.121	633.202	557.456	495.644	556.918	436.561	411.131	638.763	592.733	568.764	533.538	472.547	468.361	706.53	576.708	573.262	613.804	605.649	393.635
FBgn0003057	CG10598	X	n	n	-	-	0	0	0	0	0	0	0	0	0.995627	0	0	0	0	0	0	0	0	0	0	0	0	0	0	0	0	0	1.29697	0	0	0
FBgn0003060	CG9757	3R	y	n	-	-	0.51377	0.978648	0	4.14747	0	1.65693	0	0	0	5.30905	0	0	0.674546	0	1.0659	2.73278	1.02239	0.720262	0	1.04207	0.892673	3.91091	1.03156	1.99303	0.488101	0	1.47214	4.46676	3.94283	0
FBgn0003062	Fib	2R	y	y	2	-	137.772	185.943	129.653	61.0711	66.5711	62.5575	138.586	227.236	176.23	67.2406	58.2748	66.1928	141.039	150.658	87.4116	62.4768	48.0524	49.9268	143.121	135.451	78.0597	69.2919	60.5213	48.8291	175.911	280.853	121.915	71.4429	53.652	68.0702
FBgn0003065	CG2150	3R	n	n	-	-	0	1.00686	1.0207	0	0	0	0.602549	0	0	0.454884	0.942791	0	0.526081	0	1.84406	0.551199	0	0	0	0	0	0	0	0	1.01906	0.823198	0	0	0	1.02504
FBgn0003067	Pepck	2R	n	n	-	-	0	0	0	0	0	0	0	0	0	0	0	0	0	0	0	0	0	0	0	0	0	0	0	0	0	0	0	0	0	0
FBgn0003068	per	X	y	n	-	-	193.673	89.057	124.112	208.393	112.336	132.164	212.298	107.273	97.5714	219.564	115.693	122.173	175.911	99.7754	114.332	169.013	127.799	120.163	165.735	101.859	108.711	147.274	95.9353	130.865	170.775	102.668	101.164	218.756	132.085	133.833
FBgn0003071	Pfk	2R	y	y	-	-	2545.2	2883.62	1915.98	2611.88	3269.64	2023.11	2706.05	3230.32	1996.23	2793.38	3054.17	2045.66	2785.3	2686.53	1747.01	2528.69	2592.72	1683.82	2929.93	2785.95	1845.15	2739.18	2914.04	2116.72	2721.07	3263.98	1727.57	2740.2	2955.15	1880.58
FBgn0003074	Pgi	2R	y	y	-	-	3454.71	3236.39	3421.4	4068.02	3800.29	3752.95	4152.42	3655.68	3397.08	4537.99	3869.59	3920.2	3263.99	2875.76	2973.86	3759.16	3560.48	3805.23	3409.26	3198.13	3365.24	3751.53	3381.46	4202.29	3733.64	3476.04	3600.4	4268.28	3602.94	3697.01
FBgn0003076	Pgm	3L	y	y	-	-	2238.72	1894.91	2529.3	2211.58	2334.09	2403.75	2098.23	1753.68	2206.8	2373.65	2029.33	2156.71	2379.72	1923.6	2080.82	2241.87	2371.25	2178.09	2398.64	2296.73	2780.88	2175.74	2405.55	2492.28	2149.2	1839.03	2193.18	2198.05	1985.12	1985.57
FBgn0003079	phl	X	y	n	-	-	136.213	120.481	115.247	120.064	108.899	118.419	152.445	128.728	139.388	134.057	115.02	107.562	121.806	125.053	106.6	120.022	126.628	113.363	119.417	127.949	132.116	124.963	116.567	121.805	134.9	153.938	151.746	127.583	132.085	132.679
FBgn0003082	phr	2R	y	y	-	-	78.1146	72.494	79.8547	67.1663	77.6572	77.8758	130.151	154.846	141.379	130.532	164.046	159.06	75.4659	87.9842	75.6065	71.8662	84.6234	74.187	78.2484	82.0183	79.5639	76.3869	78.3987	103.685	154.237	163.816	163.407	148.944	177.586	177.332
FBgn0003086	Pig1	X	n	n	-	-	0	0	0	0	0	0	0	0	0	0	0	0	0	0	0	0	0	0	0	0	0	0	0	0	0	0	0	0	0	0
FBgn0003087	pim	2L	y	y	-	-	1.13359	12.0823	4.43257	5.9236	4.99271	5.79926	6.62804	2.46104	7.96501	4.42564	1.94843	0.987953	5.89706	8.77146	7.37624	5.5682	0.900248	4.32157	4.99908	1.04207	5.35604	4.24613	2.06312	5.03326	5.30779	26.3097	14.7214	2.66032	2.95712	2.30746
FBgn0003089	pip	3L	y	n	-	-	3.67663	3.91459	0	1.33085	6.65695	0	3.01275	2.10683	1.12248	5.31845	3.42793	2.96044	5.32859	1.76131	2.1318	6.45855	2.04478	0.846217	5.91359	4.1683	0.892673	5.90063	2.78259	0.996513	6.10334	2.5455	1.47214	3.06535	2.01802	1.15373
FBgn0003090	pk	2R	y	n	-	-	65.8246	79.5421	83.1107	81.2081	84.8761	85.6952	70.5457	72.7592	70.7165	78.8749	86.7367	83.879	81.1733	75.9316	63.9597	78.9623	76.6793	82.083	56.2188	69.819	64.2724	68.5896	80.4619	90.6827	66.9775	65.248	53.1759	70.7363	99.5565	65.6025
FBgn0003091	Pkc53E	2R	y	n	-	-	293.367	262.947	211.655	398.163	349.49	378.517	248.853	267.716	258.863	399.318	379.643	386.714	302.662	268.626	217.444	397.88	405.112	378.138	269.566	257.899	220.085	400.044	387.475	359.843	310.439	272.568	201.683	409.192	424.057	393.423
FBgn0003093	Pkc98E	3R	y	n	-	-	1084.36	1184.07	898.22	1189.59	1189.93	1028.95	1109.29	1282.2	956.357	1298.04	1289.76	1088.45	1358.7	1052.58	875.182	1162.73	1092.9	1029.85	1179.04	1087.94	975.691	1267.34	1185.38	1110.12	1138.26	1193.41	955.869	1198.49	1187.6	1132.67
FBgn0003114	plu	2R	y	n	-	-	0	0.978648	0	0	0.832119	0	1.05098	0.820345	0.995627	0	0	0	0.694963	1.09643	0	0	0	0	0.976809	0	0.892673	0	0	0	0.663254	1.05239	0	0	1.00901	0
FBgn0003116	pn	X	y	y	-	-	149.761	65.446	75.1573	131.9	88.4695	65.5533	110.857	77.1125	88.3124	140.133	77.3088	74.7176	174.414	89.827	105.111	149.662	80.3436	92.1936	170.349	75.0293	113.369	160.69	85.5646	78.7245	123.248	62.5631	82.4398	124.825	71.1921	65.6059
FBgn0003117	pnr	3R	y	n	-	-	28.15	23.1578	19.9466	18.4363	19.1387	17.3978	28.3198	18.8679	14.5923	18.3511	13.1991	12.1164	30.1689	17.5429	19.1862	21.9822	13.2911	15.1151	27.2106	22.7558	18.4308	21.0412	19.4781	11.9582	27.733	21.0478	13.2493	19.074	13.7999	12.6911
FBgn0003118	pnt	3R	y	y	-	-	224.236	211.061	170.458	222.068	179.415	167.106	249.082	209.882	201.117	197.844	183.394	148.022	249.476	202.551	197.192	207.732	179.9	176.013	240.483	211.303	211.12	216.498	226.944	192.327	224.467	208.373	142.667	207.412	183.64	136.14
FBgn0003124	polo	3L	y	y	-	-	30.3117	111.762	11.0814	4.07553	106.511	5.99867	26.2027	22.9697	34.8469	7.87202	6.59953	4.03879	15.0097	46.0502	38.7253	39.2657	8.10224	8.46217	11.9086	3.25082	14.2828	5.60109	5.51305	4.02661	30.1485	82.0862	29.4428	11.8209	7.88567	4.61493
FBgn0003129	Poxm	3R	y	n	-	-	46.7258	35.2402	26.5954	49.7834	31.2414	27.4225	48.3451	23.3203	20.1218	42.9273	30.8514	31.3006	39.857	21.6947	27.7159	43.9935	36.8061	30.2302	39.8623	32.8073	21.6832	38.4466	30.7155	38.2528	33.9291	29.6351	16.8606	46.1869	33.2973	32.803
FBgn0003130	Poxn	2R	y	n	-	-	1.64736	2.93594	2.04141	4.0486	3.32848	2.57086	3.02339	1.86562	0	2.1659	2.57095	2.96386	3.00913	2.41053	2.76609	1.1958	1.8005	3.02302	1.44285	1.08361	1.08416	1.46771	2.36273	3.17509	1.19421	1.6464	1.47214	3.03322	0	1.02504
FBgn0003132	Pp1-13C	X	y	y	-	-	1.94419	0	0	1.73319	75.7228	0.856952	1.80765	1.05341	0	2.41775	1.88558	0.987953	0	0.880657	0	15.4868	0.900248	0	2.00238	0	0	12.318	1.57516	0	0.530954	0	0	2.11177	0	6.92239
FBgn0003134	Pp1alpha-96A	3R	y	y	-	-	895.467	1017.49	1078.04	1257.47	1279.8	1279.15	904.894	865.648	826.112	1363.83	1142.66	1115.4	1178.05	919.405	943.237	1266.52	1137.04	1130.81	1091.08	988.928	990.216	1226.46	1204.86	1158.66	867.883	858.681	703.683	1212.21	1125.68	1110.44
FBgn0003137	Ppn	3R	y	y	-	-	1571.28	1913.26	1999.89	1187.88	1471.57	1331.34	1974.27	2129.61	2063.93	1383.46	1403.74	1263.59	1858.2	1423.14	1265.95	1299.18	1125.68	912.222	1847.86	1734.01	1720.57	1318.11	1403.46	1420.03	2068.84	1872.2	1737.94	1334.97	1468.21	1117.97
FBgn0003139	PpV	X	y	n	-	-	173.056	157.07	158.535	143.747	129.639	137.969	157.216	133.784	138.066	145.539	138.831	122.173	167.569	128.576	164.163	157.201	134.956	152.696	174.766	145.89	165.144	141.733	140.976	117.778	168.571	146.282	156.047	141.991	107.964	131.205
FBgn0003140	PpY-55A	2R	y	n	-	-	0	0.978648	0	0.730651	10.8175	0	0	0	0	0	0	0	0.674546	0	0	5.16226	0	0	0	0	0	3.32607	0	0	0	0	0	0	1.03177	0
FBgn0003141	pr	2L	y	n	-	-	205.591	262.067	299.198	229.583	303.95	288.306	248.925	290.742	337.599	253.751	349.775	327.622	221.064	310.958	337.891	241.546	333.992	315.15	234.106	286.57	344.252	256.134	325.974	293.166	231.022	283.399	282.651	259.081	277.546	295.211
FBgn0003145	prd	2L	y	y	-	-	1.21849	2.01372	3.06211	179.827	3.57045	158.536	0	1.05341	1.11788	135.84	98.5529	177.831	1.24831	3.52263	3.1977	145.813	171.762	126.211	1.0479	0	0.892673	135.785	131.526	98.6519	1.13631	1.6464	1.47214	151.658	171.532	157.94
FBgn0003149	Prm	3L	y	y	-	-	7776.13	12852.7	6956.75	9210.28	14251.7	7890.31	8351.09	13272.4	6865.12	9693.97	13396.3	7875.64	8926.43	11289.1	6229.13	8227.7	11317.9	6491.33	8678.56	10259.6	6632.17	8927.8	12342.2	7869	9265.97	13069.6	7518.55	10411.3	13093.2	8558.05
FBgn0003159	ptr	X	y	n	-	-	720.313	658.686	676.727	677.005	744.746	582.578	738.123	739.718	645.429	655.353	657.125	596.723	780.06	676.153	643.861	639.488	546.686	565.273	722.492	651.248	648.08	698.54	619.824	546.612	817.355	774.68	682.908	722.147	656.865	635.405
FBgn0003162	Pu	2R	y	y	-	-	672.418	427.669	493.123	756.523	629.291	488.477	667.373	456.129	432.619	892.791	764.428	529.918	597.895	416.551	505.273	693.697	621.171	516.181	708.349	442.882	464.19	820.097	645.026	536.124	578.962	392.541	435.753	745.195	481.026	465.316
FBgn0003165	pum	3R	y	n	-	-	736.758	750.112	556.287	836.062	773.002	700.054	779.096	694.011	625.224	883.223	743.003	736.025	781.67	658.956	519.14	790.476	669.666	718.101	729.923	614.405	633.798	820.098	730.429	706.67	755.084	730.177	584.935	795.763	693.189	651.859
FBgn0003169	put	3R	y	n	-	-	313.434	311.12	280.666	336.558	290.991	280.85	326.526	334.986	298.581	328.38	328.311	308.968	368.685	326.724	289.925	325.663	323.189	291.099	304.948	320.418	284.05	300.724	320.693	313.069	308.178	360.561	297.658	310.007	317.838	291.111
FBgn0003174	pwn	2R	y	y	-	-	12.6237	13.7011	8.22033	10.6468	16.067	9.51579	15.1169	14.7662	6.73491	25.0168	20.4585	20.194	13.5898	16.7325	13.8305	25.8874	16.3582	14.3594	13.9672	14.2165	13.0099	12.8266	21.6628	17.9372	12.3225	14.8176	12.4024	20.3483	15.7713	8.50447
FBgn0003175	px	2R	y	y	-	-	568.619	612.634	521.935	660.976	604.298	619.692	681.27	682.527	677.981	693.562	645.812	610.867	579.467	590.977	490.358	595.021	642.777	587.274	569.707	611.31	554.007	573.058	593.834	572.995	661.877	633.829	430.984	687.401	590.27	483.414
FBgn0003187	qua	2L	y	y	-	-	13.9213	33.2264	8.86514	132.462	150.614	101.073	12.051	6.52967	7.85739	118.09	82.0228	132.27	9.83417	15.3501	20.2847	157.435	123.334	96.5151	11.8621	8.66886	13.0099	177.008	139.401	115.765	18.9635	35.7812	23.5542	159.033	117.622	146.524
FBgn0003189	r	X	y	n	-	-	73.1243	94.098	87.5432	105.552	144.789	158.536	86.6704	77.4232	110.515	110.416	123.725	155.493	65.8794	128.576	92.203	139.737	146.714	158.243	69.2139	112.544	85.6488	136.492	137.738	133.885	66.5288	136.81	97.1612	122.806	137.999	162.8
FBgn0003204	ras	X	y	n	-	-	473.091	401.016	398.931	409.688	330.266	294.934	471.193	424.939	427.667	420.914	315.369	315.157	457.033	368.114	347.514	379.896	293.429	280.902	458.165	376.191	346.932	392.52	287.806	298.976	536.469	434.649	381.284	390.335	343.579	266.512
FBgn0003205	Ras85D	3R	y	n	-	-	350.2	285.765	309.172	341.925	306.22	286.531	331.565	283.574	288.479	342.677	303.372	257.473	345.69	305.588	295.05	316.817	310.807	317.331	346.249	263.645	267.802	323.21	291.404	285.758	336.707	275.771	299.601	317.883	285.8	330.459
FBgn0003206	Ras64B	3L	y	n	-	-	322.689	506.546	403.971	364.661	498.439	491.891	320.556	493.457	339.835	388.212	568.942	441.615	348.549	464.106	382.643	363.019	522.442	447.649	328.03	430.377	391.518	373.062	559.18	452.979	304.432	469.365	391.589	366.06	497.783	445.877
FBgn0003209	raw	2L	y	n	-	-	598.849	534.688	472.082	626.402	453.447	431.904	585.529	446.816	364.808	596.351	449.916	443.257	729.09	384.847	416.767	549.958	432.471	354.449	656.565	452.741	425.805	616.346	479.677	447.687	584.245	470.417	372.451	577.766	447.512	365.939
FBgn0003210	rb	X	y	y	-	-	337.875	275	295.874	320.478	266.285	272.565	354.901	291.97	328.888	339.629	270.581	310.846	349.38	313.514	342.154	329.664	291.681	328.332	363.647	331.354	355.284	343.373	286.774	309.042	382.69	301.217	375.396	337.186	313.455	369.337
FBgn0003218	rdgB	X	y	y	-	-	600.364	641.015	609.479	685.35	804.659	753.075	617.613	639.908	638.694	724.041	752.43	754.911	651.723	589.881	694.968	642.673	663.531	721.746	609.315	682.673	657.007	667.832	749.908	703.65	598.821	767.191	544.692	652.503	777.954	769.047
FBgn0003227	rec	3R	y	n	-	-	5.15419	8.05489	3.06211	3.73623	6.13155	4.28476	3.15294	1.86562	3.98251	2.00959	3.42793	2.96044	3.41357	6.5786	4.26398	3.88393	4.08956	3.60131	5.4036	4.33443	2.16832	3.44451	2.36273	3.98605	3.93438	7.36671	4.41642	4.80752	3.09531	3.64477
FBgn0003231	ref(2)P	2L	y	y	-	-	2607.74	2080.18	2480.19	3361.61	2061.99	2474.11	2445.92	2220.6	2078.87	2995.33	2225.93	2446.31	2484.13	2003.18	1919.86	3046.17	2090.79	2134.14	2120.54	2039.34	1999.59	3039.1	2081.38	2268.06	2369.39	2086.88	1874.12	3229.35	2734.19	2565.9
FBgn0003248	Rh2	3R	y	n	-	-	92.2119	134.075	93.0839	101.301	107.343	123.441	99.8431	104.184	108.523	99.3815	105.215	118.135	85.6351	103.065	86.6709	101.273	94.3164	95.7949	79.147	95.3574	101.765	103.997	100.062	110.732	109.604	119.364	97.1612	115.471	144.899	142.146
FBgn0003249	Rh3	3R	y	y	-	-	594.245	640.218	582.822	610.739	654.324	640.404	611.671	498.121	481.883	531.818	457.882	424.073	534.109	578.917	483.919	502.31	484.613	552.441	567.935	642.579	565.955	491.455	600.135	604.998	474.799	552.366	464.316	475.491	494.218	519.695
FBgn0003250	Rh4	3L	y	y	-	-	285.325	315.712	334.685	348.312	433.809	444.058	305.362	369.393	341.5	314.83	401.068	414.461	238.458	286.169	316.573	275.854	317.008	376.566	212.23	295.825	280.798	251.566	320.544	336.559	315.412	484.041	457.835	369.539	565.797	532.137
FBgn0003254	rib	2R	y	y	-	-	1.94419	1.00686	0	1.31288	33.0266	3.31386	2.10196	0	0	1.87565	2.82837	3.02909	1.66004	1.09643	0	8.14661	5.11195	2.53865	1.05669	3.25082	0.892673	4.74473	1.03156	1.99303	3.05167	0.823198	0	1.99314	1.97142	1.02504
FBgn0003255	rk	2L	y	n	-	-	23.4279	16.637	18.3727	15.3715	12.2631	17.9743	21.0196	20.0149	12.3473	13.5345	12.8547	14.8022	24.5413	15.3501	12.7908	13.4782	16.3582	12.0921	21.4951	15.3101	18.1185	19.1076	20.1738	20.9268	19.9654	15.7858	10.8521	13.2363	21.6672	24.2284
FBgn0003256	rl	2R	y	n	-	-	358.983	280.535	279.252	376.973	271.54	297.104	336.825	335.812	289.727	384.649	345.061	276.627	385.577	299.423	298.738	355.431	297.982	285.676	328.915	262.459	287.533	378.577	287.806	286.896	343.129	277.83	299.601	339.957	286.559	286.126
FBgn0003257	r-l	3R	y	n	-	-	50.7062	37.1886	42.1094	41.5554	48.2629	48.051	48.3451	41.9765	53.7638	46.7235	35.0718	44.4267	36.343	66.9299	44.7679	59.219	56.7645	51.1386	45.4155	37.9263	30.7227	57.4163	40.1665	43.3929	49.8354	54.3311	40.2061	45.311	47.4234	46.1671
FBgn0003261	Rm62	3R	y	y	-	-	3051.25	3747.24	3073.99	2985.78	2827.79	3006.19	3672.13	3911.41	3352.28	3087.44	2851.53	3169.44	3194.12	3158.82	2625.94	2789.56	2665.37	2389.83	3055.24	3606.62	2913.68	2715.65	2994.07	2662.59	3473.21	4257.58	2824.81	2967.45	3111.88	3098.06
FBgn0003267	ro	3R	n	n	-	-	0	0	0	0	0	0	0	0	0	0	0	0	0	0	0	0	0	0	0	0	0	0	0	0	0	0	0	0	0	0
FBgn0003268	rod	3R	y	y	-	-	19.8744	26.1784	18.8384	13.798	19.1387	22.2808	16.1247	15.5866	20.2047	15.0174	12.2563	23.2231	17.0678	23.0251	18.1203	17.2902	17.1047	22.8479	18.8089	13.0033	19.6388	18.5118	13.2173	24.3423	18.4441	39.9907	23.3455	20.3749	21.6672	20.7672
FBgn0003270	amos	2L	n	n	-	-	0	0	0	0	0	0	0	0	0	0	0	0	0	0	0	0	0	0	0	0	0	0	0	0	0	0	0	0	0	0
FBgn0003274	RpLP2	2R	y	y	-	-	3719.91	3265.75	3400.99	2180.48	1852.6	2004.06	4003.94	4176.19	3876.97	2343.7	2466.39	2300.94	3745.72	3509.42	3458.09	2198.22	1970.64	1800.21	4052.84	3664.58	3425.95	2193.4	2022.25	2030.42	4279.82	4120.1	4976.48	2475.26	2367.67	2912.14
FBgn0003275	RpII18	3R	y	n	-	-	85.7609	101.133	84.7184	72.497	114.832	77.0473	85.562	111.937	99.4912	74.0619	80.5563	76.0723	79.5179	104.161	98.6573	83.4691	72.0199	71.0822	91.4703	82.3239	85.6966	77.5671	70.2604	76.2021	86.5525	120.487	115.431	68.3361	73.6577	91.1448
FBgn0003277	RpII215	X	y	n	-	-	412.798	386.945	384.805	360.779	330.228	353.064	411.541	399.244	390.625	391.677	361.089	333.928	427.398	439.67	347.484	338.781	330.981	311.153	439.637	419.934	382.957	346.817	361.047	329.175	441.182	438.765	435.753	397.889	343.063	330.459
FBgn0003278	RpI135	2L	y	n	-	-	70.6773	88.0783	53.1908	41.5803	48.1765	47.579	73.5691	93.7539	69.3085	44.1432	36.7688	56.3133	77.3058	62.4967	53.2998	30.9357	37.8104	32.1562	64.1052	64.6086	62.2332	44.5078	34.0867	41.8535	70.0632	99.607	61.8299	43.5564	46.4144	48.4567
FBgn0003279	RpL4	3R	y	y	-	-	6578.46	8418.69	8971.99	4496.5	5309.25	5637.89	7557.46	8954.98	9193.43	5026.15	5388.05	5634.29	6780.11	8629.55	8927.71	4842.15	5285.36	5263.68	7440.34	9777.68	9412.69	4289.78	5330.74	5787.24	7342.44	10479	10343.4	4943.06	5841.31	6911.7
FBgn0003285	rst	X	y	n	-	-	41.1722	55.3774	33.2443	31.8895	50.7593	34.2781	34.6824	51.6173	48.7857	41.4075	48.848	39.5181	50.2224	44.9538	51.6337	36.7204	38.4252	39.7722	44.0162	49.211	42.8483	35.3662	51.4779	42.3345	41.7387	65.0327	40.2061	35.5557	41.3997	42.5223
FBgn0003292	rt	3L	y	n	-	-	21.0709	27.1853	15.514	23.7957	33.2856	23.1377	27.7173	18.9615	29.8688	24.1654	26.5664	17.1649	23.2612	32.893	24.5179	22.6268	24.3067	18.8939	19.44	22.9256	14.9675	21.8502	28.5215	20.1089	22.1608	40.7279	27.2364	24.496	29.2613	21.8686
FBgn0003295	ru	3L	y	n	-	-	7.16751	7.04803	5.87167	9.20768	14.015	9.11312	7.83314	7.46248	9.95627	10.8148	6.85586	10.8549	11.7093	7.23158	7.37624	12.5636	8.733	6.48236	6.44193	6.50164	8.03405	8.38652	11.826	12.0798	11.4129	9.33349	3.10061	14.0276	12.8142	14.5791
FBgn0003300	run	X	y	n	-	-	7.15639	4.3971	4.69733	3.73623	4.16059	5.99867	9.45882	4.66405	6.96939	8.92338	5.99887	7.89449	4.12796	4.82105	3.19799	8.27721	4.3665	8.31331	3.38768	6.56147	3.25249	7.22227	7.65212	11.0732	7.13339	7.40879	6.48486	4.80752	11.8285	7.17528
FBgn0003301	rut	X	y	n	-	-	446.023	490.717	397.823	611.385	604.298	582.411	550.714	502.051	468.076	600.263	600.744	606.828	488.82	498.979	443.415	552.844	611.269	581.252	492.17	544.602	464.19	579.72	617.039	628.151	457.639	535.665	337.12	600.626	619.025	541.1
FBgn0003302	rux	X	y	y	-	-	30.5307	28.3808	29.9198	19.7018	61.5902	29.8248	31.5294	31.6024	36.89	29.9642	31.1749	29.6386	28.4218	24.1053	25.5839	27.7886	24.4524	25.3865	22.5917	27.3394	29.2724	31.6112	26.4346	26.173	28.2659	29.6351	32.4243	24.0971	36.4712	25.3821
FBgn0003308	ry	3R	y	y	-	I	280.473	253.47	308.064	318.392	211.549	208.239	204.941	199.344	268.291	304.551	180.23	228.217	274.679	214.901	389.054	279.151	249.369	304.638	344.106	290.892	354.521	354.419	268.206	267.769	310.297	179.958	345.953	320.921	285.8	316.737
FBgn0003310	S	2L	y	n	-	-	214.02	239.769	202.099	239.684	250.518	222.808	200.551	210.829	213.064	254.381	227.1	241.06	227.335	198.868	176.955	254.993	222.881	204.054	201.183	162.564	181.055	250.348	232.346	217.437	210.669	210.478	182.873	235.843	225.957	230.634
FBgn0003312	sad	3R	y	n	-	-	0	1.75884	3.32443	1.86812	2.62781	1.65693	2.10196	2.46104	4.48994	2.88297	1.94843	1.0097	1.24831	2.41053	0	2.59472	2.04478	2.53865	1.9381	0	3.93881	1.51106	1.39129	3.01996	2.12756	2.10478	1.47214	1.1775	1.03177	3.07512
FBgn0003313	sala	2L	n	n	-	-	0	0	0	0	0	0	0	0	0	0	0	0	0	0	0	0	0	0	0	0	0	0	0	0	0	0	0	0	0	0
FBgn0003317	sax	2R	y	n	-	-	149.757	168.849	137.397	176.847	172.274	158.597	169.316	141.787	143.37	176.628	159.772	167.952	157.862	153.068	137.513	163.92	149.334	156.441	146.648	164.037	139.257	171.069	166.179	149.991	164.873	192.628	173.712	174.019	174.47	154.295
FBgn0003319	Sb	3R	y	n	-	-	2.66989	7.82919	1.17433	3.50679	3.57045	3.31386	2.10196	3.73124	1.11788	2.78542	2.92265	1.97362	3.00913	3.61579	6.45421	1.70601	4.08956	1.69243	1.84461	2.18716	2.67802	2.45611	2.06312	2.98954	1.97471	5.26194	1.47214	2.82213	2.06354	2.30746
FBgn0003321	sbr	X	y	n	-	-	541.988	649.892	531.787	506.294	565.009	517.599	519.184	668.581	536.582	487.675	555.304	530.53	611.496	627.16	522.791	463.138	522.233	499.268	517.644	588.772	578.943	461.061	525.065	523.169	532.241	702.995	508.413	474.403	605.405	482.325
FBgn0003326	sca	2R	y	n	-	-	18.4563	21.5303	15.514	25.8899	26.7784	25.3755	26.5122	20.5086	20.9082	28.3858	28.2804	26.6439	29.4218	14.4632	13.8579	27.1821	24.5374	24.4889	24.1827	21.6721	16.0681	28.1545	27.1302	22.9198	22.9502	13.681	10.305	28.2213	22.6713	14.5791
FBgn0003328	scb	2R	y	y	-	-	502.065	237.619	418.063	470.09	217.797	274.901	394.118	349.804	254.88	276.516	204.586	219.104	389.278	246.697	267.541	300.513	215.159	195.741	358.028	246.972	248.273	286.189	194.781	210.614	386.624	240.997	350.183	320.407	219.767	252.704
FBgn0003330	Sce	3R	y	n	-	-	46.1165	51.3499	43.8903	38.6442	48.2629	43.3497	39.304	50.5639	59.4917	39.9526	44.3112	49.4752	35.2453	55.4421	55.4269	44.643	44.5383	49.9268	46.4507	46.5951	55.1433	35.3229	39.1994	50.8222	43.5242	45.2759	58.3638	42.0658	35.0802	49.6105
FBgn0003334	Scm	3R	y	n	-	-	319.518	247.997	249.332	302.912	279.387	275.051	320.479	268.621	255.994	360.526	289.342	291.803	303.2	252.18	237.717	318.336	268.274	289.545	347.994	274.488	276.461	339.998	281.041	300.989	331.184	292.564	282.74	347.829	294.727	304.585
FBgn0003339	Scr	3R	y	n	-	-	73.4742	46.6093	39.8075	80.329	67.8385	66.6106	56.4365	48.4004	57.0118	83.7298	71.1178	57.2351	72.496	50.4359	46.8997	90.0929	63.7509	61.2223	60.6668	53.5853	41.1982	80.3403	55.1305	62.4124	55.8961	46.9223	42.8001	86.1042	72.6486	80.7612
FBgn0003345	sd	X	y	n	-	-	759.798	741.815	663.498	759.412	761.389	688.455	748.298	753.897	656.654	748.363	757.061	693.543	828.804	679.768	648.068	668.196	696.248	652.973	763.333	719.574	700.369	705.853	709.715	693.227	771.92	734.567	688.961	732.924	775.752	691.292
FBgn0003346	RanGAP	2L	y	n	-	-	66.0214	85.5832	73.4907	57.4218	75.3305	70.8398	49.382	62.4983	69.6939	47.5796	56.5674	57.3012	55.4958	57.2427	62.8882	61.859	68.4189	76.3313	47.877	56.3476	66.9505	57.6584	62.6082	55.8047	55.0963	63.1433	67.7184	47.2272	62.0996	65.7627
FBgn0003353	sei	2R	y	n	-	-	94.9932	66.4529	73.4907	98.6917	75.7228	90.3028	84.3569	63.2049	66.707	98.0811	78.8423	89.9037	96.9668	54.2368	56.2439	98.6004	74.2305	76.1595	81.2075	71.9031	55.1433	87.6259	74.4342	77.728	90.1221	61.9404	61.237	106.044	83.7477	94.606
FBgn0003356	Jon99Cii	3R	y	y	-	-	2475.17	2120.73	2825.45	977.301	1096.73	1374.5	1785.35	2727.29	3582.97	1236.94	1772.45	1510.81	3206.12	2107.41	1576.47	1572.29	1395.39	674.89	2772.63	2245.12	2523.99	2037.99	1296.67	1466.69	6097.41	3249.16	5582.17	2793.1	2312.2	3484.27
FBgn0003357	Jon99Ciii	3R	y	y	-	-	2064.04	2767.62	3022.73	815.665	1155.81	1441.11	1500.95	2794.71	3842.26	1109.64	1935.77	1588.77	2882.9	2242.15	1874.02	1438.86	1401.7	764.069	2474.79	2493.36	3001.17	1807.8	1478.25	1676.08	4790.14	3499.42	6693.67	2074.78	2151.24	3666.56
FBgn0003358	Jon99Ci	3R	y	y	4	-	1347.64	1691.1	2132.25	971.518	1143.33	1583.85	1149.77	1339.62	1770.16	1255.9	1502.24	1754.55	900.402	1306.95	2711.65	1194.28	1284.62	1665.97	1063.3	1592.9	2368.26	1325.08	1362.51	1772.8	1365.92	927.745	1274.92	1737.78	1111.22	952.983
FBgn0003360	sesB	X	y	y	-	-	31277.8	52570.9	22443.9	30762.7	57908	29905	35995.4	57041.9	26523.2	35986.2	52474.7	28793.9	38200.8	42474.7	22547	27492.3	35949.3	21551.9	36187.2	40921.3	24247.7	31956.8	42428.2	25406	37882.8	59024.2	19106.9	35739.3	46524.4	26794.5
FBgn0003366	sev	X	y	y	-	III	299.369	219.496	270.487	525.665	320.593	379.63	329.594	209.63	249.902	528.584	335.13	406.566	245.081	188.461	217.599	574.545	452.919	577.966	237.005	182.627	188.275	555.711	384.773	502.242	331.467	193.639	221.782	642.627	421.766	541.856
FBgn0003371	sgg	X	y	n	-	-	2190.9	2038.5	1822.89	2201.89	2196.72	2105.53	2048.85	2040.06	1843.38	2380.1	2344.72	1921.46	2404.16	1797.05	1715.04	2159.1	1966.06	2025.84	2220.99	1864.27	2008	2385.08	2222.55	2223.22	2266.88	2072.15	1807.79	2222.74	2301.63	2179.4
FBgn0003372	Sgs1	2L	y	n	-	-	1.23964	2.01372	3.06211	1.33085	3.50374	3.31386	1.0078	1.86562	4.48994	1.43415	1.94843	3.94725	0	3.52263	2.1318	1.05597	3.4932	2.53865	1.00119	3.25082	0.787762	1.51106	3.15031	3.17509	0.976202	4.93919	1.5503	3.45209	4.03604	3.4612
FBgn0003373	Sgs3	3L	n	n	-	-	0	0	0	0	0	0	0	0	0	0	0	0	0	0	0	0	0	0	0	0	0	0	0	0	0	0	0	0	0	0
FBgn0003374	Sgs4	X	n	n	-	-	0	0	1.0207	0	0	0	0	0	0	0	0	0	0	0	0	0	0	0	0	0	0	1.03175	0	0	0	0	0	1.33981	0	0
FBgn0003375	Sgs5	3R	n	n	-	-	0	0	0	0	0	0	0	0	0	0	0	0	0	0	0	0.551199	0	0	0	0	0	0	0.787578	0	0	0	0	0	0.985708	0
FBgn0003377	Sgs7	3L	n	n	-	-	0	0	0	0	0	0	0	0	0	0	0	0	0	0	0	0	0	0.720262	0	0	0	0	0	0	0	0	0	0	0	0
FBgn0003378	Sgs8	3L	n	n	-	-	0	0	0	0	0	0	0	0	0	0	0	0	0	0	0	0	0	0	0	0	0	0	0	0	0	0	0	0	0	0
FBgn0003380	Sh	X	y	y	-	-	1612.06	1920.65	1454.5	2036.49	2698.56	2397.58	1685.33	2135.36	1788.12	2084.64	2819.89	2377.84	1946.63	1918.78	1397.4	1904.58	2244.32	2271.71	1738.86	1878.77	1641.7	2221.95	2538.42	2279.71	1732.41	2393.13	1498.64	1962.58	2474.13	1965.75
FBgn0003382	sha	2R	n	n	-	-	0	0	0	0	0.875936	0	0	0.820345	0	0	1.71396	0.987953	0	0	1.84406	1.6536	1.02239	0.846217	0	1.08361	1.78535	0.50909	1.03156	0	0	2.10478	0	0	1.03177	2.05008
FBgn0003386	Shaw	2L	y	y	-	-	289.154	211.061	193.765	281.964	278.495	285.474	194.623	210.008	194.19	233.472	233.812	253.434	200.556	202.84	180.153	217.218	220.836	237.307	186.593	201.218	188.644	215.756	262.264	250.656	200.074	226.38	158.991	217.499	261.038	226.131
FBgn0003388	shd	3L	y	y	-	-	74.9921	29.199	36.7453	13.2387	15.7668	14.0839	65.1608	40.0298	30.3071	17.9309	14.6132	10.097	53.2776	26.4197	22.3859	17.7502	17.3806	11.0008	29.8238	31.2622	21.6832	9.95188	15.4734	10.0665	44.8507	26.3035	42.692	13.8867	16.5083	13.3642
FBgn0003390	shf	X	y	y	-	-	122.234	123.31	66.4885	110.425	135.77	140.622	118.92	71.37	76.329	139.742	137.365	99.668	143.336	107.44	105.524	124.457	124.009	139.815	128.237	114.862	99.9793	156.688	162.241	159.051	115.348	79.7589	47.988	166.281	130.113	104.554
FBgn0003391	shg	2R	y	n	-	-	363.486	290.209	307.675	403.54	290.811	285.365	377.302	272.381	310.636	379.449	319.606	291.446	398.273	316.869	304.848	364.439	315.261	329.178	385.096	292.823	281.231	397.381	303.998	282.869	397.022	277.418	297.372	368.494	291.604	275.736
FBgn0003392	shi	X	y	y	-	-	1082.92	992.866	840.039	1340.78	1283.96	1140.6	1147.86	950.533	957.479	1324	1134.64	1081.55	1167.51	1013.1	856.985	1259.95	1104.72	1135.9	1085.85	1019.15	939.8	1280.42	1150.65	1102.28	1096.14	1089.91	797.9	1273.48	1220.31	1119.34
FBgn0003396	shn	2R	y	n	-	-	574.248	620.463	595.072	608.156	603.406	510.681	674.215	626.848	560.12	612.356	598.173	494.964	681.355	590.921	542.154	540.48	566.404	538.854	651.057	763.84	606.047	702.558	655.042	595.858	652.577	590.233	522.609	547.146	533.268	554.005
FBgn0003401	shu	2R	y	n	-	-	7.8291	19.1304	5.87167	7.14662	9.98543	6.85562	5.2549	9.3281	4.48994	4.67351	7.79373	6.90768	2.08489	10.5679	10.1423	3.88393	7.20199	8.64315	3.90724	8.66886	5.35604	6.42441	10.3156	10.9616	8.75811	12.6287	8.83284	3.53249	6.05405	9.71939
FBgn0003410	sina	3L	y	n	-	-	272.013	246.619	220.775	291.95	282.088	262.227	245.929	239.541	220.007	287.096	237.583	233.157	285.358	244.823	239.828	290.666	257.471	248.788	289.802	216.721	222.276	335.566	262.955	237.57	273.344	282.04	290.011	292.969	276.984	273.358
FBgn0003411	sisA	X	y	n	-	-	0	0	0	4.60384	0.892612	1.65693	0	0	0	1.93177	3.42793	6.90768	0	0	0	8.05908	1.7466	9.06907	0	0	0	4.18133	3.93789	1.99303	0	0	0	6.80981	6.19062	5.1252
FBgn0003415	skd	3L	y	y	-	-	586.204	581.966	460.339	587.342	578.412	523.598	607.701	497.95	584.433	620.422	607.6	551.277	605.988	575.949	491.424	600.091	561.532	510.666	575.199	540.72	507.038	613.136	585.927	579.983	630.239	656.69	488.959	605.182	580.582	591.865
FBgn0003416	sl	X	y	n	-	-	110.121	82.6655	97.5165	94.2189	74.8907	85.6422	105.819	94.2138	96.5758	99.704	85.6982	80.9186	113.992	97.7529	113.41	71.8445	84.8584	78.5986	103.242	73.2697	95.3192	88.7991	81.9081	79.721	126.411	93.8446	110.243	88.7335	74.9138	73.8388
FBgn0003423	slgA	X	y	y	-	-	1239.89	1460.72	1264.76	1693.59	1819.01	1480.23	1353.66	1413.21	1212.28	1703.62	1679.68	1383.51	1412.07	1247.89	1200.48	1604.2	1564.63	1368.33	1451.79	1459.62	1326.51	1688.87	1642.1	1533.13	1223.79	1300.75	1020.19	1636.2	1528.65	1441.21
FBgn0003429	slo	3R	y	n	-	-	1272.71	1167.53	1029.89	1479.54	1482.96	1357.59	1271.38	1207.55	1125.7	1485.09	1417.45	1415.09	1392.02	1179.95	988.09	1513.01	1506.44	1468.19	1341.44	1201.51	1122.56	1547.49	1501.21	1413.34	1355.15	1499.65	1031.97	1528.92	1694.13	1329.48
FBgn0003430	slp1	2L	y	n	-	-	21.2426	21.5303	11.2277	26.9563	33.2848	30.8503	19.2816	24.6104	18.9169	19.5662	34.0976	27.2618	15.9858	18.6394	20.2521	21.4565	22.4926	20.1673	18.1292	16.2541	20.4818	23.8194	22.9564	22.1463	18.9168	27.3621	23.5542	24.2217	26.6141	25.3821
FBgn0003435	sm	2R	y	y	-	-	798.476	825.776	716.343	1206.62	1759.34	1135.46	824.287	818.705	746.452	1261.55	1122.86	1136.92	971.773	729.128	636.343	1331.64	989.674	1097.54	883.951	788.866	758.615	1315.23	1092.86	991.686	842.006	848.718	559.413	1087.91	1062.59	1002.59
FBgn0003444	smo	2L	y	n	-	-	79.5143	76.5096	57.6234	75.8157	54.308	64.6203	90.7016	56.6038	64.837	78.1736	54.6819	53.2878	118.138	85.5218	76.7517	97.0764	76.6793	73.6209	106.057	79.1976	65.0497	85.3015	64.9884	73.4856	91.6292	72.6148	59.6607	77.8532	54.214	59.4523
FBgn0003447	sn	X	y	y	-	-	172.77	173.246	130.65	159.97	217.183	180.606	160.881	131.677	136.401	163.191	167.111	144.387	130.083	132.979	120.786	154.393	135.938	134.548	124.72	107.277	119.258	144.188	135.135	113.752	169.509	158.911	198.437	149.149	167.147	174.257
FBgn0003448	sna	2L	n	n	-	-	0	0	0	0	0	0	0	0	0	0	0.856982	0	0	1.09643	0.92203	0	1.7466	1.44052	0	0	0	0	0	0	0	0.823198	0	0	0	0
FBgn0003449	snf	X	y	n	-	-	105.689	160.091	169.546	105.007	123.986	116.814	139.076	135.257	148.348	105.303	118.264	108.675	119.147	144.428	142.915	92.7377	122.262	113.393	96.7464	137.791	138.364	101.118	124.521	118.537	112.721	136.81	160.463	102.046	122.09	119.063
FBgn0003450	snk	3R	y	n	-	-	0.51377	1.9573	4.43257	0	0.875936	0	0.602549	1.86562	1.12248	0	0.856982	0	0.694963	2.41053	1.84406	0	1.02239	0.755755	0.992403	0	0.892673	0	0	0	1.32651	4.20955	4.41642	0	0	0
FBgn0003459	stwl	3L	y	n	-	-	81.1291	59.6975	45.799	71.8735	66.0533	57.4158	75.6706	55.0358	62.8591	70.876	67.2209	68.6595	84.2053	67.8106	58.6297	74.1064	66.3708	65.5439	70.2091	75.8525	63.3798	68.3961	59.8257	55.0348	88.6427	79.9815	70.6627	80.9214	56.1854	63.5524
FBgn0003460	so	2R	y	n	-	-	67.7402	62.4389	59.891	91.6086	84.044	70.8398	102.795	68.0887	67.7026	90.0592	91.6971	68.09	75.3026	73.9752	59.6957	97.8956	77.7017	67.7047	67.9435	65.6507	62.4871	95.5055	77.2168	75.4989	69.3999	71.6183	57.4134	84.1908	78.7027	77.903
FBgn0003462	Sod	3L	y	y	-	-	1470.27	1716.63	2197.58	1901.94	2087.79	2484.68	1459.98	1848.83	2157.42	1999.98	2493.68	2438.27	1511.53	2059.79	2944.04	2278.66	2550.91	3267.89	1631.55	2093.53	2733.17	2144.52	2660.4	3106.29	1499.58	1585	2425.34	2121.51	2285.86	2828.08
FBgn0003463	sog	X	y	y	-	-	510.192	800.273	789.004	664.839	1023.09	986.703	517.082	706.317	791.352	686.915	979.53	957.194	572.006	729.128	736.702	704.407	992.942	954.532	548.933	742.999	792.488	722.997	982.11	1070.25	554.4	831.43	825.87	676.136	999.508	1103.97
FBgn0003464	sol	X	y	n	-	-	270.429	295.485	264.846	249.88	262.781	288.646	311.09	325.551	309.64	273.399	280.574	321.084	260.236	319.395	272.895	250.957	249.369	266.497	253.502	295.949	271.041	227.655	267.777	257.1	287.587	349.036	256.801	281.817	317.838	270.61
FBgn0003475	spir	2L	y	y	-	-	486.542	476.602	468.503	551.121	671.52	549.273	573.435	468.417	484.041	552.082	531.734	581.586	507.943	426.663	422.134	535.187	482.533	504.345	475.23	483.361	452.585	569.055	518.226	486.298	526.265	502.151	461.722	555.477	534.457	523.794
FBgn0003479	spn-A	3R	y	n	-	-	34.8849	36.247	41.1017	43.723	45.5487	40.1778	36.2806	33.5812	30.1827	48.6283	47.1395	41.3976	28.6184	36.9876	33.1931	47.2626	38.8508	39.6144	34.0387	27.0902	30.3565	38.9754	28.8837	30.1996	36.7559	31.3945	44.1642	45.0561	28.8895	30.3731
FBgn0003480	spn-B	3R	y	n	-	-	8.25242	7.82919	5.87167	3.39235	5.82483	5.28655	6.02549	6.32049	6.70727	4.39929	6.81952	8.89157	4.85162	7.92591	10.66	5.36215	5.11195	7.20262	7.56528	9.37867	4.46336	7.81086	5.56518	7.40854	5.77854	9.05518	7.78183	7.06498	3.94283	7.28954
FBgn0003482	spn-D	3R	y	n	-	-	0	1.75884	1.10814	0	0.832119	0	0.602549	0.93281	0	0	0	0	0.694963	4.38573	1.066	2.40248	0	2.16079	0	1.09358	1.57552	0	0.695647	2.0133	0	2.10478	2.94428	0	0.985708	1.02504
FBgn0003483	spn-E	3R	y	n	-	-	11.6376	23.1578	6.64885	4.7297	14.146	4.97079	7.35686	12.3052	9.95627	2.08172	2.92265	6.91567	8.25593	19.7358	9.2203	14.2172	12.6035	11.5242	12.3817	2.16721	9.75746	9.42373	11.1304	5.03326	14.411	27.3621	19.1378	4.9339	8.87137	6.15024
FBgn0003486	spo	3L	y	n	-	-	0.51377	0	0	0	0.832119	0	4.03118	0	2.23576	0	0	0	0.694963	0	0	0	0	0	0.930104	0	0.787762	1.06153	0	0	0	1.05239	2.59394	0	0	0
FBgn0003495	spz	3R	y	n	-	-	197.246	160.091	120.788	208.825	163.8	177.389	190.227	131.255	139.188	229.906	172.436	142.101	194.905	145.308	117.259	186.148	152.142	188.709	199.328	129.042	126.847	196.136	155.94	157.449	185.308	138.915	154.34	215.423	138.985	169.132
FBgn0003499	sr	3R	y	y	-	I	68.9587	120.823	84.552	83.9428	83.0129	100.263	87.6782	106.34	86.6195	91.2892	100.344	109.047	99.8462	76.7503	62.6981	88.0466	80.3436	68.4249	87.749	73.6853	76.9755	159.484	91.8254	77.728	95.6311	90.5053	66.2463	87.8824	100.901	93.5492
FBgn0003502	Btk29A	2L	y	n	-	-	236.055	243.683	222.513	285.09	249.636	235.78	208.614	200.149	185.187	253.907	282.804	222.134	275.088	252.748	227.037	296.438	288.314	258.096	236.494	225.39	201.654	290.569	292.964	256.104	249.78	222.264	201.031	283.273	280.504	252.16
FBgn0003507	srp	3R	y	y	-	-	336.545	342.527	385.826	296.045	295.402	265.655	331.565	270.714	351.338	319.318	267.91	232.888	344.974	286.853	362.406	271.548	240.366	250.48	337.662	333.751	380.279	257.724	244.149	274.041	360.093	286.249	343.698	294.755	231.063	304.437
FBgn0003510	Sry-alpha	3R	n	n	-	-	0	0	0	0	0	0	0	0	0	0	0	0	0	0	0	0	0	0	0	0	0	0	0	0	0	0	0	0	0	0
FBgn0003511	Sry-beta	3R	n	n	-	-	0	0	0	0	0	0	0	0	0	0	0	0	0	0	0	0	0	0	0	0	0	0	0	0	0	0	0	0	0	0
FBgn0003512	Sry-delta	3R	y	n	-	-	39.2318	81.5558	83.3777	45.5254	88.2046	76.2687	36.7555	86.1363	80.4873	42.5787	77.9373	85.8243	36.6732	92.1004	89.5436	46.877	82.8229	84.2707	36.7822	81.2705	73.723	43.9997	78.7578	85.7001	35.6173	91.5577	103.05	38.8257	80.478	92.2535
FBgn0003513	ss	3R	y	n	-	-	45.4861	35.2313	34.0557	57.7457	45.7665	43.9087	47.6014	47.5733	39.1258	63.2206	47.991	49.3976	53.3905	36.1823	31.977	63.4484	41.9184	48.2344	57.4448	47.6787	43.3665	56.0202	40.9541	56.3725	50.9383	53.4554	33.8592	68.3413	49.2854	47.303
FBgn0003514	sqh	X	y	y	-	-	514.779	567.616	601.259	655.525	623.043	662.934	706.188	753.192	579.455	661.464	722.178	635.253	537.563	577.711	632.079	636.206	647.279	621.586	526.188	548.976	570.339	543.166	596.865	656.185	576.528	596.704	665.347	589.615	620.093	564.94
FBgn0003515	st	3L	y	y	-	-	132.471	99.8221	91.598	140.307	109.008	103.691	115.087	100.902	108.434	109.831	118.264	105.589	132.011	143.633	138.567	126.818	139.045	123.944	134.447	156.382	131.184	126.061	142.552	129.858	145.802	90.5518	99.8669	139.026	157.713	134.987
FBgn0003517	sta	X	y	y	-	-	4842.1	7953.47	8284.03	2765.83	4402.45	5134	5424.96	8928.86	8901.67	3178.48	4837.46	5290.3	5326.84	8954.52	9318.93	3068.86	4878.25	5178.69	5566.99	9602.71	9386.67	2773.2	5151.96	5945.88	5502.8	9448.88	8846.65	3316.68	5096.94	5770.89
FBgn0003520	stau	2R	y	n	-	-	661.675	870.935	763.317	747.056	951.944	969.213	738.714	844.193	807.453	791.365	972.017	923.874	733.737	854.121	741.933	733.423	909.251	921.936	647.469	836.786	816.796	752.159	905.037	965.621	679.377	912.42	757.432	731.665	890.417	888.374
FBgn0003525	stg	3R	y	n	-	-	41.8699	162.105	29.9198	31.2714	39.1096	29.8248	39.9373	45.119	74.672	28.4429	34.8833	24.2327	34.4011	70.1717	46.1015	17.7221	21.4702	25.2092	33.5853	20.778	34.8142	22.9395	27.1302	17.1131	52.3078	127.339	88.3284	27.2677	30.2703	19.4757
FBgn0003527	stil	2R	y	n	-	-	0	1.9573	0	0	14.146	0.828466	0	3.28138	1.99125	0	0	0	0	2.19287	0	1.28921	0	0	0.457255	0	0	0.563396	0.695647	0	1.29641	3.15716	0	0	1.97142	0
FBgn0003545	sub	2R	y	n	-	-	5.38208	8.05489	4.08282	2.04353	33.2848	1.65693	2.10196	3.16024	2.98688	0	1.88558	1.0097	4.82391	3.2893	4.26361	14.1813	0.900248	3.38487	3.96954	1.08361	1.78535	1.63588	1.03156	1.00665	1.85746	13.681	13.2493	1.56373	0	2.30746
FBgn0003557	Su(dx)	2L	y	n	-	-	720.126	664.529	737.481	731.741	580.198	527.026	737.788	707.07	741.742	680.371	651.751	587.644	676.769	618.3	734.406	668.415	586.062	581.932	754.959	630.455	666.446	701.812	582.808	648.776	721.152	582.07	763.917	638.837	615.082	601.698
FBgn0003559	su(f)	X	y	n	-	-	163.412	184.965	166.375	154.143	163.095	161.551	172.329	182.937	163.21	152.374	178.252	166.964	155.021	173.489	175.186	159.891	178.153	159.935	143.693	174.461	157.552	146.704	149.64	164.084	160.586	157.231	128.076	140.692	182.623	179.982
FBgn0003567	su(Hw)	3R	y	n	-	-	156.518	161.813	174.54	155.38	175.577	166.249	177.752	168.839	173.239	166.246	179.966	185.521	145.863	161.16	157.767	153.082	192.653	167.778	138.728	174.461	171.393	147.821	165.391	177.379	129.864	214.687	186.962	175.783	176.577	157.856
FBgn0003575	su(s)	X	y	y	-	-	278.02	313.167	277.143	301.503	275.431	300.79	286.813	279.738	262.701	274.693	290.517	308.968	316.484	334.412	288.885	283.387	331.255	294.587	293.587	330.338	282.085	320.765	281.041	298.458	321.756	380.318	357.964	294.888	353.869	361.118
FBgn0003598	Su(var)3-7	3R	y	n	-	-	144.472	147.002	119.679	121.481	133.139	124.763	123.959	123.052	140.853	121.538	137.365	135.193	125.863	148.831	146.041	123.545	119.642	132.856	127.646	130.136	133.919	126.101	127.303	147.112	135.734	185.22	157.519	126.452	132.085	129.218
FBgn0003607	Su(var)205	2L	y	n	-	-	262.965	290.983	265.399	250.067	279.592	260.967	255.98	305.989	267.151	266.831	274.352	285.518	308.303	288.058	295.972	253.348	272.978	269.097	266.91	258.084	268.694	240.583	254.796	265.649	236.54	265.893	303.261	227.388	243.171	272.66
FBgn0003612	Su(var)2-10	2R	y	n	-	-	241.3	291.99	238.39	245.287	320.448	271.729	275.128	267.567	274.793	233.441	274.352	280.696	231.263	299.423	278.225	278.026	255.877	275.851	227.278	254.804	232.39	238.275	266.201	263.743	257.016	310.454	287.928	228.421	287.864	285.986
FBgn0003638	su(w[a])	X	y	y	-	-	927.974	982.697	927.723	1739.02	996.815	1573.28	1071.29	1017.23	1045.22	1487.88	1201.49	1618.55	908.937	951.704	983.827	1565.07	1540.5	1370.94	915.125	1031.24	976.83	1472.45	1533.41	1298.58	1059.02	1298.65	1099.69	1711.33	1761.73	1671.74
FBgn0003651	svp	3R	y	y	-	-	393.307	444.306	414.406	507.524	431.87	428.317	478.703	388.844	369.297	603.024	474.224	453.933	508.091	390.131	356.826	445.082	444.74	376.366	462.896	468.051	459.265	477.558	453.887	466.08	470.128	415.693	344.995	529.657	473.582	449.955
FBgn0003654	sw	X	y	n	-	-	155.922	183.007	191.416	171.399	197.267	188.201	171.325	184.696	177.353	189.303	178.282	183.765	181.327	180.535	199.324	148.889	197.154	190.87	161.811	183.405	186.569	164.028	190.839	191.264	166.095	227.398	188.434	175.762	198.775	192.707
FBgn0003655	swa	X	y	y	-	-	19.0336	82.2065	1.10814	1.16893	9.15331	1.05731	14.7137	11.4848	26.8819	0.909768	1.94843	1.0097	7.52209	40.568	17.5186	3.24476	1.8005	7.20262	14.9225	8.66886	8.92673	1.67923	1.03156	1.99303	18.9635	35.7812	20.61	4.42078	1.03177	0
FBgn0003656	sws	X	y	n	-	-	1104.56	736.922	930.882	1127.84	1026.83	1002.33	1005.78	747.335	930.075	1195.43	932.396	899.037	1163.89	724.78	1024.33	1248.8	984.562	1112.81	1149.45	793.937	1012.27	1333.78	1042.91	1028.4	1048.15	797.679	891.02	1083.12	920.216	946.426
FBgn0003660	Syb	2R	y	y	-	-	765.143	600.89	857.263	674.967	594.479	700.13	612.722	641.51	631.601	613.859	635.189	665.391	687.555	618.221	814.42	641.045	618.471	708.018	687.747	601.402	664.083	649.369	611.717	613.051	653.796	537.1	801.529	605.63	608.744	663.349
FBgn0003676	T-cp1	3R	y	y	-	-	356.43	339.456	338.874	234.802	272.247	242.124	300.323	343.413	398.482	173.895	223.096	279.591	231.897	318.798	362.406	187.367	219.661	281.897	277.415	289.697	282.806	218.52	179.568	254.007	290.225	351.497	407.783	197.628	234.09	315.712
FBgn0003683	term	3L	n	n	-	-	0	0	0	0	0	0	0	0	0	0	0	0	0	0	0	0	0	0	0	0	0	0	0	0	0	0	0	0	0	0
FBgn0003687	Tbp	2R	y	n	-	-	49.7297	69.484	39.9273	53.7645	49.0936	56.0375	46.3963	57.4242	53.8793	43.3466	42.8491	53.3494	49.1842	53.7201	53.2998	44.6624	47.03	48.3683	56.5601	52.4917	47.3117	43.4573	46.4671	57.1516	56.4504	67.5023	61.8299	44.0704	48.2997	57.6866
FBgn0003701	thr	2R	y	y	-	-	8.55426	7.04803	5.54071	2.33786	6.65695	1.7139	4.20392	4.10173	3.98251	3.29946	0.974216	4.03879	6.82713	10.9643	13.8579	11.4591	1.8005	5.92352	6.95239	2.08415	4.46336	5.73004	1.57516	1.00665	6.52719	27.3621	11.7771	3.28978	5.91425	2.30746
FBgn0003710	tipE	3L	y	n	-	-	120.89	98.8435	79.8547	141.08	157.992	126.877	95.2028	91.8787	100.609	138.875	139.688	136.337	96.8586	94.2932	76.7517	137.833	117.032	108.039	116.22	85.605	70.4705	159.341	138.434	133.533	95.9406	116.815	75.0791	123.737	140.321	118.834
FBgn0003714	tko	X	y	n	-	-	97.5673	118.416	99.8183	71.2516	68.7311	71.127	89.7798	105.341	104.391	72.4708	78.8423	55.5334	96.9668	112.724	125.776	62.5784	75.1038	69.8654	103.092	117.754	108.013	73.8879	82.6957	79.721	105.069	83.9662	94.679	86.8452	84.7709	88.1534
FBgn0003716	tkv	2L	y	n	-	-	590.185	419.861	402.256	581.642	470.147	428.317	563.986	451.915	364.808	558.86	470.483	409.937	657.386	439.67	342.154	527.461	470.83	387.501	520.225	429.108	384.742	497.122	502.371	422.521	601.703	426.217	321.649	578.05	460.326	379.056
FBgn0003719	tld	3R	y	n	-	-	4.76225	20.5516	18.8384	6.65425	27.4599	23.1377	4.82039	19.6883	24.6947	7.48662	23.1385	31.3006	7.54251	18.6394	18.1203	11.9591	28.6269	29.6176	5.95442	22.9651	28.5655	5.12945	30.9469	29.6341	6.81783	23.0496	17.6657	5.98871	18.5718	23.0836
FBgn0003720	tll	3R	n	n	-	-	0	0	0	0	0	0	0	0	0	0	0	0	0	0	0	0	0	0	0	0	0	0	0	0	0	0	0	0	0	0
FBgn0003721	Tm1	3R	y	y	-	-	5151.44	8709.78	4725.52	5840.54	9263.98	5051.16	4915.6	9459.66	4399.97	5839.01	9064.3	4900.06	5708.33	8157.22	4555.66	5650.03	7473.68	4325.01	5740.46	7574.41	4350.81	6013.31	8126.23	4941.66	5336.3	8991.6	4770.26	5829.54	7927.07	5104.7
FBgn0003731	Egfr	2R	y	y	-	-	611.647	463.156	577.719	587.114	473.476	482.996	575.451	502.872	616.244	616.351	495.908	508.208	637.097	485.242	615.025	633.634	522.442	501.807	651.13	568.894	685.19	586.95	485.148	543.998	565.974	454.406	579.747	571.931	493.84	500.72
FBgn0003732	Top2	2L	y	n	-	-	231.17	225.089	181.735	224.72	168.92	197.175	195.482	173.913	244.924	217.5	146.133	196.376	179.058	211.612	222.793	211.405	144.094	201.787	201.493	157.475	167.793	205.937	157.912	170.124	211.265	218.897	281.179	203.846	176.442	244.984
FBgn0003733	tor	2R	y	n	-	-	42.4214	44.0392	27.0097	33.9499	27.4599	29.1364	25.2235	19.589	19.9125	30.4373	19.4843	19.7362	43.2626	32.5843	33.0429	40.4886	37.5519	28.7714	39.4568	29.1781	31.2435	41.1006	27.8522	29.1929	36.6236	30.5192	33.8592	49.307	24.7625	28.7011
FBgn0003741	tra	3L	y	n	-	-	56.6816	79.5421	68.3872	40.9755	52.4235	60.478	71.5535	82.0345	68.4716	37.541	61.3756	56.2483	55.1548	79.2591	81.0156	42.298	57.2539	60.9276	62.0018	79.8312	77.6625	33.0965	57.0431	54.3592	59.9528	78.9104	76.5512	45.0038	69.6216	55.3791
FBgn0003742	tra2	2R	y	n	-	-	78.5196	91.9929	96.2953	76.3439	97.2289	109.69	84.0784	105.408	88.3124	75.8517	79.8858	94.8434	79.3122	96.421	87.5929	88.667	82.0902	98.2482	80.1509	85.2991	104.443	76.7642	107.111	97.6453	74.7682	89.453	99.8669	72.0263	76.8852	73.8028
FBgn0003744	trc	3L	y	n	-	-	357.619	359.45	364.043	392.744	430.239	369.001	366.837	383.385	350.215	431.699	410.145	397.821	390.167	373.398	335.759	383.192	410.513	357.95	383.317	363.684	373.399	421.397	400.877	380.514	336.97	384.122	392.983	405.91	404.613	386.346
FBgn0003747	Gr5a	X	n	n	-	-	1.23947	0.87942	0	0.568733	0	0	0	0	0	0	0	0	0.694963	0	1.0659	0.551199	0	0	0	0	0.787762	0	0	0	0	0	0	0	0	0
FBgn0003748	Treh	2R	y	y	-	I	2000.01	2291.99	2628.51	2217.85	2052.11	2288.02	2361.55	2105.83	2046.01	2037.19	2027	2236.72	1968.06	1801.44	1777.01	2110.71	1917.77	2017.11	2523.4	1907.15	2207.35	1937.26	1853.72	1896.36	1670.93	1584.9	1557.66	2068.19	1884.01	1927.89
FBgn0003751	trk	2L	y	n	-	-	1.75324	1.9573	2.04141	1.71969	0.892612	0.828466	1.2051	1.05341	1.99125	1.77282	0.942791	0	1.22104	2.41053	0	0.551199	1.02239	1.44052	0.472849	1.08361	1.08416	1.61397	1.03156	2.0133	0	2.4696	1.47214	1.99314	0	1.02504
FBgn0003861	trp	3R	y	y	-	-	1805.74	2376.19	2549.48	1801.48	2721.86	3124.97	1824.5	2151.06	2640.4	1692.68	2374.17	2742.34	1477.62	2113.92	2250.12	1564.72	2305.54	2720.59	1710.74	2513.48	2586.81	1626.76	2609.25	2844.05	1949.37	2964.34	2520.3	1956.5	3143.8	3410.31
FBgn0003862	trx	3R	y	n	-	-	690.127	578.381	476.779	831.13	587.339	564.604	738.839	589.008	538.793	853.169	569.036	589.808	844.358	603.038	517.008	729.011	599.565	558.924	740.778	594.906	523.65	738.792	585.927	567.752	727.234	654.585	496.74	765.664	647.951	579.147
FBgn0003863	alphaTry	2R	y	y	2	-	10481.6	13310.6	14060.3	5647.29	5554.39	8182.53	9051.49	13665.7	15304.9	6608	9192.71	7644.42	10634.4	11680.1	6125.97	6694.51	6381.76	2665.58	9039.62	7618.96	7505.79	5460.63	4601.03	4588.94	13616.4	18919.6	17867.1	7638.27	10163.7	8802.13
FBgn0003865	tsg	X	n	n	-	-	0	0	0	0	0	0	0	0	0	0	0	0	0	0	0	0	0	0	0	0	0	0	0	0	0	0	0	0	0	0
FBgn0003866	tsh	2L	y	n	-	-	114.525	109.609	88.6514	121.092	119.825	115.689	124.016	114.822	106.636	134.202	131.519	132.27	131.636	107.45	94.8736	116.733	122.262	110.92	122.578	110.528	106.248	122.195	129.95	123.818	111.726	122.077	88.1941	133.871	125.185	102.054
FBgn0003867	tsl	3R	y	n	-	-	231.752	140.961	150.044	191.136	156.438	142.496	217.684	138.056	163.283	222.79	131.519	137.319	281.322	155.876	169.654	178.011	148.247	131.088	242.479	178.795	183.891	192.465	140.292	149.991	209.836	139.944	155.637	189.792	132.18	133.642
FBgn0003870	ttk	3R	y	n	-	-	681.821	750.146	637.182	693.501	667.359	658.704	630.88	640.69	625.224	687.454	702.41	617.47	599.863	658.956	609.696	622.685	638.994	626.628	615.538	602.561	580.58	626.167	655.265	615.967	646.492	677.492	593.272	644.114	700.839	642.695
FBgn0003882	tub	3R	y	n	-	-	159.159	180.228	209.244	142.636	162.263	174.818	158.47	184.348	192.275	155.062	175.359	162.824	156.391	193.744	182.285	127.712	186.351	185.321	154.441	168.816	199.959	147.677	180.868	179.372	165.787	187.325	184.17	139.18	163.02	182.29
FBgn0003884	alphaTub84B	3R	y	y	-	-	2764.22	3201.82	3930.49	3067.08	3983.76	3716.5	3348.37	3178.08	3462.87	2683.92	3479.9	3605.04	2377.17	2547.93	3039.93	2812.76	3004.13	3240.46	2527.61	2636.62	3053	2790.66	2988.44	3496.1	2633.15	3042.72	3847.08	2955.31	3472	4290.73
FBgn0003885	alphaTub84D	3R	y	n	-	-	509.384	461.696	435.5	540.207	738.922	523.598	625.841	483.517	450.116	547.779	510.761	546.338	528.304	500.184	463.708	582.973	564.36	572.043	530.661	468.933	456.432	606.972	551.305	510.215	596.382	487.256	575.856	635.219	574.668	663.349
FBgn0003886	alphaTub85E	3R	y	y	-	II	30.226	19.3472	9.97328	84.543	29.4562	18.2262	23.1793	21.0683	11.2248	37.0886	28.2523	15.8072	21.1764	15.3501	7.37624	26.672	16.5927	10.8039	20.6976	13.0033	10.7121	30.8305	14.6086	10.5836	11.8265	15.6408	16.8606	30.2773	18.5718	18.4597
FBgn0003887	betaTub56D	2R	y	y	-	-	1891.37	2044.4	2836.84	1916.04	2274.81	2397.58	2024.57	2150.13	2332.52	1726.78	2289.86	2334.53	1595.23	1931.91	2384.37	1887.82	1935.53	2001.24	1786.7	1776.74	2214.94	1745.19	1889.82	2257.1	1797.94	2081.05	3830.51	1883.72	2178.42	3281.15
FBgn0003888	betaTub60D	2R	y	y	-	-	230.642	184.965	237.215	434.528	300.81	355.635	371.773	260.87	214.06	367.397	343.898	327.622	238.581	251.083	215.755	447.328	367.659	371.076	203.353	190.7	174.964	334.172	356.921	372.461	200.283	189.336	174.409	420.392	349.77	314.665
FBgn0003889	betaTub85D	3R	y	y	-	-	6.18173	1.9573	4.69733	21.7873	869.564	5.99867	13.2561	2.46104	1.12248	13.0454	7.54233	1.97591	14.3696	2.41053	2.13199	199.153	9.00248	2.16079	9.25655	2.16721	1.57552	106.607	8.2525	4.02661	12.2084	0.848499	1.47214	26.0422	25.6284	44.9955
FBgn0003890	betaTub97EF	3R	y	y	-	-	657.8	444.987	522.578	527.377	383.66	425.039	577.242	384.318	458.33	468.857	381.83	423.342	477.53	364.016	422.134	494.111	385.306	386.061	589.855	415.56	439.571	535.924	377.552	474.34	650.877	380.964	434.486	549.765	410.667	422.794
FBgn0003891	tud	2R	y	n	-	-	2306.99	2280.25	2376.85	2476.61	2340.75	2590.61	2284.87	2300.31	2673.76	2399.21	2470.61	2606.22	2438.01	2198.12	2328.13	2247.63	2243.12	2486.35	2432.89	2448.52	2598.04	2493.74	2392.33	2666.62	2353.66	2302.62	2190.54	2477.42	2332.19	2605.13
FBgn0003892	ptc	2R	y	y	-	I	89.0875	76.5096	82.2033	96.3766	67.4016	83.675	89.7798	81.1545	86.4313	112.832	85.794	89.8631	91.0315	103.037	108.722	86.3668	96.9363	116.386	81.7272	91.8605	94.6233	83.1332	94.9037	120.798	79.8377	71.6183	45.394	105.509	75.8995	73.8028
FBgn0003896	tup	2L	y	n	-	-	58.1282	60.6762	57.1594	61.167	83.2119	57.1641	62.6651	54.1428	58.3692	63.6742	79.8858	67.1808	63.176	54.2368	53.4778	59.9212	81.7912	74.187	52.3245	66.1	51.775	66.3128	77.9125	76.7315	56.3098	54.7242	38.2756	67.6046	72.6486	48.597
FBgn0003900	twi	2R	y	n	-	-	4.03656	8.7942	9.39467	8.11959	12.4966	16.2821	9.03824	12.641	5.97376	7.41713	9.74216	10.097	10.1256	10.8474	7.46131	12.8362	10.803	13.5395	6.83766	10.9358	6.30209	10.0629	11.826	7.40854	5.23078	8.4191	4.65091	6.70452	12.8142	6.92239
FBgn0003916	snRNA:U1:21D	2L	n	n	-	-	0	0	0	0	0	0	0	0	0	0	0	0	0	0	0	0	0	0	0	0	0	0	0	0	0	0	0	0	0	0
FBgn0003920	snRNA:U2:14B	X	n	n	-	-	0	0	0	0	0	0	0	0	0	0	0	0	0	0	0	0	0	0	0	0	0	0	0	0	0	0	0	0	0	0
FBgn0003922	snRNA:U2:38ABa	2L	n	n	-	-	0	0.978648	0	0	0	0	0	0	0	0	0	0	0	0	0	0	0	0	0	0	0	0	0	0	0	0	0	0	0	0
FBgn0003923	snRNA:U2:38ABb	2L	n	n	-	-	0	0	0	0	0	0	0	0	0	0	0	0	0	0	0	0	0	0	0	0	0	0	0	0	0	0	0	0	0	0
FBgn0003926	snRNA:U3:22A	2L	n	n	-	-	0	0	0	0	0	0	0	0	0	0	0	0	0	0	0	0	0	0	0	0	0	0	0	0	0	0	0	0	0	0
FBgn0003930	snRNA:U4:39B	2L	n	n	-	-	1.22907	0.978648	0	0	0.832119	0	0	0	0	0.454884	0	0.987953	0	0.880657	0	0	1.7466	0	0	1.08361	0	0.479311	0.695647	1.00665	1.17916	0	0.775151	0	0.985708	1.21492
FBgn0003931	snRNA:U4:38AB	2L	n	n	-	-	0	0	0	0	0	0	0	0	0	0	0	0	0	0	0	0	0	0	0	0	0	0	0	0	0	0	0	0	0	0
FBgn0003933	snRNA:U5:14B	X	n	n	-	-	0	0	0	0	0	0	0	0	0	0	0	0	0	0	0	0	0	0	0	0	0	0	0	0	0	0	0	0	0	0
FBgn0003934	snRNA:U5:23D	2L	n	n	-	-	0	0.87942	0	0.582227	0	0	0.602549	0	0	0.482942	0.942791	0	0	1.09643	0	0	0.900248	0	0	1.08361	0	0.479311	0	0	0	0	0.775151	0	0	1.02504
FBgn0003935	snRNA:U5:34A	2L	n	n	-	-	0	0	0	0	0	0	0	0	0	0	0	0	0	0	0	0	0	0	0	0	0	0	0	0	0	0	0	0	0	0
FBgn0003936	snRNA:U5:35D	2L	n	n	-	-	0	0	0	0	0	0	0	0	0	0	0	0	0	0	0	0	0	0	0	0	0	0	0	0	0	0	0	0	0	0
FBgn0003938	snRNA:U5:63BC	3L	y	n	-	-	1.23947	0.978648	1.10814	0	1.75187	1.65693	2.01559	1.86562	0	0.482942	1.94843	3.94725	0.553345	1.20526	0.92203	0	0.900248	0.755755	0	0	0.892673	0.50909	1.03156	1.00665	0.648204	2.4696	5.88856	0.467137	0.985708	3.4612
FBgn0003941	RpL40	2L	y	n	-	-	3487.95	4069.96	3732.03	2285	2292.23	2563.14	3650.23	4168.73	3801.3	2379.43	2449.37	2455.06	3580.02	3890.14	3901.54	2217.03	2548.82	2393.95	3709.25	4082.33	4232.57	2237.49	2534.43	2563.03	3590.32	3839.11	4051.33	2264.26	2488.91	2606.01
FBgn0003942	RpS27A	2L	y	y	-	-	6714.71	6337.98	5950.35	3954.39	3549.92	3731.41	5912.21	6689.18	5855.45	3631.4	3939.73	3648.04	6865.09	6360.1	6066.58	3914.75	3889.97	3550.54	7311.39	6535.22	6162.12	4007.64	4018.97	3948.09	6834.85	6254.34	6906.38	3835.42	4100.55	4081.9
FBgn0003943	Ubi-p63E	3L	y	y	-	-	858.446	643.736	719.866	697.031	964.021	755.832	681.27	569.897	653.131	780.485	767.683	739.099	722.771	587.688	605.485	684.828	677.887	643.914	634.709	552.299	620.408	736.587	648.853	618.084	797.766	554.608	565.302	770.091	758.995	774.154
FBgn0003944	Ubx	3R	y	y	-	-	227.515	134.919	145.961	143.052	120.879	114.328	116.659	138.989	122.462	158.871	107.478	101.642	250.498	153.234	181.203	154.734	118.833	125.24	251.806	158.569	168.715	163.291	124.521	121.712	187.234	127.339	98.6333	157.796	105.946	99.221
FBgn0003950	unc	X	y	n	-	-	0	2.93594	1.0207	0.730651	7.48907	1.7139	1.0078	0	0	1.20001	0	1.97591	1.36951	0.880657	0.92203	1.6536	0.8733	0.720262	0	0	0.892673	0.50909	0	0	0	1.05239	2.94428	0.710359	0.985708	0
FBgn0003961	Uro	2L	y	y	3	-	373.27	419.84	680.399	194.667	154.422	248.516	535.139	314.357	890.949	490.68	326.363	374.598	123.052	137.054	153.49	140.656	85.5834	36.7334	358.212	171.942	313.328	259.328	156.797	97.6453	841.603	576.239	3135.66	351.002	437.654	3928.98
FBgn0003963	ush	2L	y	n	-	-	70.2692	74.7507	84.2188	69.5042	76.7646	58.1521	80.9255	100.743	81.9414	72.8698	69.7665	67.1032	78.9698	101.968	85.2721	73.8218	79.2219	82.1099	76.1658	87.7722	74.0918	68.9812	76.3951	67.7629	72.5839	121.01	79.4955	69.3669	76.8852	61.9611
FBgn0003964	usp	X	y	n	-	-	291.221	310.113	286.537	301.149	307.058	282.507	297.659	297.566	297.356	296.812	304.521	286.506	320	332.219	324.034	273.206	318.754	298.189	290.01	316.044	285.957	266.086	292.191	301.633	311.782	330.45	325.343	271.574	315.721	271.635
FBgn0003965	v	X	y	y	-	III	162.813	211.061	261.876	81.028	133.971	144.825	128.343	224.377	280.621	106.354	151.004	152.464	133.872	159.399	255.839	109.373	181.85	182.783	147.302	208.053	300.831	117.584	173.912	206.364	157.841	196.744	298.304	97.1106	144.899	121.98
FBgn0003969	vap	X	y	n	-	-	152.146	125.757	135.754	185.112	189.234	219.38	131.013	127.974	126.445	164.329	173.11	204.969	140.998	129.379	137.501	172.827	225.311	176.464	139.484	133.386	123.679	177.396	209.39	170.124	131.362	141.699	133.588	182.038	194.739	189.632
FBgn0003975	vg	2R	y	y	-	-	128.217	123.998	99.7328	153.659	143.124	115.247	167.294	155.866	110.515	236.625	157.446	140.127	165.725	112.724	112.488	145.084	144.968	102.392	166.241	160.479	112.65	198.365	135.135	131.871	157.483	188.512	142.667	172.87	141.942	119.988
FBgn0003977	vir	2R	y	y	-	-	74.9963	90.6175	103.091	91.1594	76.7646	85.6952	76.5924	89.5403	100.609	93.6555	81.8342	113.086	84.1135	91.6	107.656	85.544	104.796	104.085	74.0217	93.1902	102.657	76.824	94.5094	113.602	84.9504	100.123	115.431	93.1689	101.91	119.063
FBgn0003978	vls	2L	y	n	-	-	27.66	27.4022	28.184	25.9954	19.2706	23.2608	30.1275	36.8695	30.8644	21.059	19.4843	21.735	25.82	28.5073	23.9728	25.5638	21.4702	32.4118	28.7224	36.4726	32.5249	24.4586	20.477	18.9337	24.1505	28.8119	33.8592	22.6598	24.7625	26.5358
FBgn0003979	Vm26Aa	2L	y	n	-	-	20.9915	89.057	0	5.91213	34.1169	0	150.29	1.86562	130.208	5.96034	8.76795	0	8.85077	82.2325	9.59311	6.48408	2.04478	0.720262	13.5142	1.09358	0.787762	6.83493	3.93789	0	60.9046	114.71	154.34	13.8348	11.8285	3.07512
FBgn0003980	Vm26Ab	2L	y	n	-	-	16.0659	53.8257	1.17433	3.99255	41.6059	0.856952	105.098	0.93281	7.96501	6.44328	2.92265	0	6.173	80.0396	5.32951	4.5394	2.6199	0.846217	8.59337	1.08361	0.787762	5.26431	2.08694	0.996513	38.3487	37.8671	108.946	14.4072	8.87137	2.30746
FBgn0003983	Vm34Ca	2L	y	y	-	-	17.7133	62.6335	2.34867	4.10699	19.9709	0	129.271	1.64069	216.64	9.60012	4.87108	0.987953	5.93634	50.4359	14.9226	5.74634	1.7466	0.846217	6.44271	1.08361	3.93881	9.04469	2.08694	0.996513	65.2811	123.129	68.7395	13.7931	9.85708	1.02504
FBgn0003984	vn	3L	y	n	-	-	76.875	97.6157	88.6514	108.828	113.362	117.402	81.6314	91.0583	87.5538	112.895	123.506	125.47	85.7158	107.45	77.8177	94.4637	96.1047	98.6759	93.2773	112.639	83.5027	104.117	111.836	123.818	77.7724	81.0339	89.4911	105.66	120.717	119.063
FBgn0003996	w	X	y	y	-	-	140.125	335.676	571.9	100.832	109.84	65.1284	72.9085	63.2049	31.3006	106.187	114.836	70.1446	154.1	154.996	105.524	91.6282	98.1495	63.3831	176.017	157.475	116.047	110.392	117.349	56.8012	340.229	1036.6	564.183	492.063	1432.79	1150.27
FBgn0003997	hid	3L	y	n	-	-	119.744	114.502	67.3665	143.477	147.285	83.5275	128.343	113.769	68.6982	140.876	118.854	84.8146	172.771	118.415	57.5638	138.084	109.396	82.3773	117.557	126.782	74.0918	123.284	125.225	87.6931	127.496	139.944	52.997	131.406	109.982	81.915
FBgn0004003	wbl	2R	y	y	-	-	14.075	37.1886	23.271	232.391	72.3015	255.869	11.0857	27.8917	11.2248	159.69	167.968	231.181	19.1615	19.3744	28.5829	198.059	222.881	247.942	26.1846	18.5908	28.1882	201.912	268.52	234.55	17.7808	18.943	19.1378	222.43	244.18	295.211
FBgn0004009	wg	2L	y	n	-	-	9.83255	8.7942	7.757	14.0079	19.6375	14.8023	10.5098	11.4848	15.7148	12.7027	13.1991	13.1261	13.4361	11.4485	12.7908	13.1148	13.2911	15.1255	9.45118	10.8361	11.9258	12.565	15.7516	16.1064	9.81336	8.4191	7.3607	12.6878	15.4765	13.3255
FBgn0004028	wupA	X	y	y	-	-	6526.43	10400.9	5134.18	7180.56	12749.7	6837.33	6115.87	11211.4	5491.88	7482.2	11797.2	6468.12	7626.11	8858.68	5285.8	6652.43	9022.6	5358.24	7588.45	8164.98	5330.15	7843.25	10362.2	6148.48	6548.25	9471.49	5672.96	7348.13	9852.15	6514.13
FBgn0004034	y	X	y	y	-	-	3.67663	29.9003	3.06211	1.76465	28.5636	0	4.82039	20.5218	5.58939	3.75435	34.0976	0	2.96817	22.9	15.9899	0.644603	42.9404	16.9243	6.48	22.9651	16.0681	3.57457	66.0865	22.1463	5.24583	16.1215	1.5503	3.03322	10.8428	0
FBgn0004045	Yp1	X	y	y	-	-	186809	172413	248478	73.994	228.001	491.891	136304	169411	203155	653.581	226.018	328.988	170173	155745	172200	103.729	536.548	180.066	157693	173817	192426	198.031	445.769	156.453	184415	119286	191721	348.8	217.703	334.163
FBgn0004047	Yp3	X	y	y	-	-	104730	79467.6	158986	66.9243	162.263	261.37	79357.5	69018.6	104029	369.973	157.685	222.289	96211.7	58111.9	75453.3	103.839	239.239	134.548	76631.3	68545.5	85917.1	136.191	220.522	131.871	113146	45854.6	111358	230.805	127.156	250.36
FBgn0004049	yrt	3R	y	n	-	-	253.154	212.82	238.845	233.484	259.621	222.857	248.925	210.008	204.292	246.68	225.044	230.914	261.194	249.226	214.246	254.225	241.267	241.086	260.18	204.499	207.181	252.212	229.973	232.84	241.239	244.49	239.959	269.468	234.599	256.349
FBgn0004050	z	X	y	n	-	-	119.798	163.112	132.977	132.342	140.628	123.441	149.239	153.405	154.903	140.256	143.116	135.349	127.543	165.563	126.853	127.955	125.755	118.843	125.131	163.625	122.51	124.974	116.173	141.505	121.15	165.463	140.073	142.975	138.985	127.567
FBgn0004052	Z600	3L	n	n	-	-	0	0	0	0	0	0	0	0	0	0	0	0	0	0	0	0	0	0	0	0	0	0	0	0	0	0	0	0	0	0
FBgn0004053	zen	3R	n	n	-	-	0	0.87942	0	0	0	0	0	0	0	0	0	0	0	1.09643	0	0	0	0	0	0	0	0	0	0	0.648204	0	0	0	0	0
FBgn0004054	zen2	3R	n	n	-	-	0	0	0	0	0	0	0	0	0	0	0	0	0	0	0	0	0	0	0	0	0	0	0	0	0	0	0	0	0	0
FBgn0004055	uzip	2R	y	n	-	-	322.608	332.264	271.271	458.194	406.138	415.622	346.682	305.029	280.621	492.588	430.205	424.329	345.064	279.59	240.894	466.045	384.406	366.613	329.955	295.266	282.806	462.465	407.649	400.648	323.026	324.34	198.739	487.63	433.343	410.729
FBgn0004057	Zw	X	y	y	-	I	457.812	292.847	508.311	787.681	371.125	515.885	418.235	292.043	408.207	702.831	443.268	521.004	300.221	302.616	394.629	707.666	502.339	618.964	332.519	335.728	383.64	694.88	449.388	592.925	388.839	203.111	402.061	760.959	396.199	564.797
FBgn0004066	Prosalpha4	X	y	y	-	-	356.735	326.265	418.878	443.268	376.652	475.79	330.557	376.069	389.022	390.585	418.913	451.494	368.104	322.351	471.128	432.169	430.537	469.65	331.611	340.253	419.556	447.049	429.13	443.454	328.648	314.664	552.51	403.739	436.669	601.094
FBgn0004087	Dhfr	3R	y	n	-	-	31.336	34.2974	37.6768	19.8416	25.8857	25.3755	28.9224	38.5562	27.947	27.8699	24.8525	28.6175	37.1574	33.9894	36.2438	22.0035	29.7082	28.7187	33.9676	39.5988	44.1147	31.7605	30.6085	43.8466	34.701	30.5192	45.6363	28.4838	35.0802	27.6761
FBgn0004101	bs	2R	y	n	-	-	112.243	99.3745	102.167	145.617	108.899	105.405	113.279	105.825	94.5845	122.282	126.648	94.9116	115.807	99.7754	111.92	126.708	115.53	92.1936	122.52	114.862	95.4063	127.113	127.588	105.698	113.419	122.077	125.806	138.681	145.479	93.4523
FBgn0004102	oc	X	y	n	-	-	70.5955	55.4035	48.9938	75.4081	84.044	64.4959	75.3186	68.0887	67.7026	81.0347	65.9876	68.09	66.411	58.1109	49.0315	70.7742	61.2169	61.7738	63.2627	62.8492	53.1239	77.1646	60.6435	54.3592	89.8274	78.2038	48.5806	85.7795	76.3509	84.0532
FBgn0004103	Pp1-87B	3R	y	n	-	-	1323.06	1347.6	1141.45	1356.94	1297.27	1272.57	1406.95	1399.51	1213.41	1386.31	1384.02	1163.17	1445.79	1331.07	1218.33	1276.35	1302.09	1197.08	1412.47	1241.11	1238.14	1325.84	1309.74	1204.42	1361.99	1480.11	1290.49	1362.33	1275.51	1249.52
FBgn0004106	Cdk1	2L	y	y	-	-	5.2762	15.1029	7.757	4.02161	10.8175	1.7139	7.35686	6.56276	6.96939	1.90371	2.92265	5.92772	3.43398	5.48216	5.53218	11.2635	0.900248	3.60131	6.89996	2.18716	4.33665	2.71886	0.695647	2.0133	16.2118	22.1001	5.18789	6.06643	2.06354	1.21492
FBgn0004107	Cdk2	3R	y	n	-	-	19.4076	35.2313	18.7893	14.1711	13.139	9.51579	29.5249	18.0476	26.8819	18.1268	15.0847	11.1067	17.4518	27.4108	18.1219	14.0062	11.3529	12.9647	23.6308	14.0869	15.1783	13.888	12.3787	14.9477	30.7666	27.3621	25.9394	19.9166	11.8285	14.5791
FBgn0004108	Nrt	3L	y	n	-	-	81.3421	70.3536	81.029	97.0479	84.044	88.8141	96.4079	81.2142	89.6064	119.929	92.5506	87.9278	101.567	84.4253	74.6197	110.518	90.8232	92.9579	96.8293	85.2991	81.9272	100.6	109.912	83.5521	97.0025	107.839	79.1153	91.8919	78.4145	81.915
FBgn0004110	tin	3R	n	n	-	-	0	0	1.0207	0	0.892612	0	0	1.05341	2.23576	0.454884	0	0.987953	1.20063	1.09643	1.066	0.551199	0	1.51151	0.91451	2.08415	1.08416	0	1.39129	2.0133	1.13631	4.93919	2.32545	1.5067	2.01802	2.30746
FBgn0004117	Tm2	3R	y	y	-	-	6455.08	11789.8	5962.09	7672.01	13800.7	7375.8	5982.71	12197.5	6018.56	7582.22	12253.1	6405.52	7858.43	10509.8	6022.34	7274.46	9965.24	5873.59	7739.87	9268.21	6088.65	8289.21	11357.1	7002.13	6988.28	10765.9	6657.36	8144.58	10206	6987.69
FBgn0004118	nAChRbeta2	3R	y	n	-	-	52.2513	45.9965	41.1017	68.6185	49.095	51.3649	64.1098	39.178	38.0079	78.7517	60.8457	63.229	69.0479	43.3895	30.9111	71.1278	44.5383	49.9268	68.1022	52.1037	35.4493	69.2391	51.5781	50.8014	62.6505	44.2003	26.4985	78.9348	54.6838	38.9515
FBgn0004132	boca	2R	y	n	-	-	86.4382	77.389	89.822	85.6183	70.9508	97.6925	81.9467	87.6841	103.269	66.8206	83.7826	99.9601	85.6574	73.461	102.327	81.0251	93.4431	100.116	91.3945	72.6017	100.827	77.905	97.9984	103.72	89.28	74.7195	105.421	83.9035	88.7137	102.504
FBgn0004133	blow	2R	y	y	-	I	67.0776	77.389	75.1573	229.488	132.999	177.292	80.7416	77.1125	66.707	235.708	187.679	177.626	57.643	65.786	56.4978	217.88	201.732	145.549	80.2912	72.1761	61.4454	178.976	199.257	171.455	67.7175	71.2739	47.2842	259.47	190.703	182.457
FBgn0004143	nullo	X	n	n	-	-	0	0	0	0	0	0	0	0	0	0	0	0	0	0	0	0	0	0	0	0	0	0	0	0	0	0	0	0	0	0
FBgn0004167	kst	3L	y	y	-	-	2752.83	1691.1	2720.93	2478.93	1545.11	1993.29	2669.9	2181.84	2215.64	2049	1744.82	2030.5	2442.08	1824.46	2364.38	1991	1600.64	1768.96	2736.4	1974.33	2428.07	2031.47	1517.9	1982.31	2585.43	1786.95	2055.7	2277.68	1745.69	1842.51
FBgn0004168	5-HT1A	2R	y	n	-	-	48.9401	49.9111	45.9317	70.6417	80.7155	62.3813	55.4287	53.7242	51.7726	62.2906	71.9865	76.9713	55.8575	68.7	49.0315	63.2648	72.4839	64.1033	54.3898	52.0131	50.8823	68.0113	81.1205	70.7524	54.669	66.3004	35.3313	71.4778	69.1285	49.8119
FBgn0004169	up	X	y	y	-	-	9743.9	18034.3	9285.45	12266.8	21524.4	11577.4	9220.21	19730.8	9717.32	12274.3	21046.6	11236.9	11020.7	15620.2	8729.73	11286.4	15962.6	8856.5	10520.7	13813.8	8680.35	12010.8	17175.5	10393.6	9906.69	17085.5	10209.8	12147.2	17340.9	11648.5
FBgn0004170	sc	X	n	n	-	-	0	0	1.17433	2.03004	0	0	0	0.820345	0	0	0	0	0	0	0	0	0	0	0	1.04207	0	0	0	0	0	0.848499	0	0	0	0
FBgn0004171	Mst98Cb	3R	y	y	-	-	2.07122	0	0	6.89227	307.884	1.7139	2.10196	0	0	1.12788	5.65674	0.987953	3.4544	0	0	48.763	4.50124	0	1.57624	0	0	26.9773	1.03156	0	1.81461	1.05239	0	3.71042	7.88567	17.306
FBgn0004172	Mst84Da	3R	y	y	-	-	1.22907	0	1.0207	7.50148	198.16	0.856952	1.80765	0	0	1.91709	5.65674	0	1.74713	0	0	36.1304	2.6199	0	0.992403	0	0	30.8985	1.03156	0	2.62292	0	0	5.37995	10.8428	23.0746
FBgn0004173	Mst84Db	3R	y	y	-	-	0.725697	0	0	3.43939	167.256	0.856952	3.15294	0	0	3.75435	3.89687	0	5.45762	0	0	31.592	2.70075	0	2.42845	0	0	24.1055	0.695647	1.05836	1.94461	0	0	1.40141	4.12708	24.2284
FBgn0004174	Mst84Dc	3R	y	y	-	-	1.22907	0.978648	1.0207	3.46637	177.241	1.7139	0.602549	0	0	4.68783	2.92265	0	2.04406	0	0	39.9167	3.60099	0	2.07822	0	0	29.154	2.06312	2.0133	1.19421	0	0	3.84836	3.09531	26.5358
FBgn0004175	Mst84Dd	3R	y	y	-	-	1.83831	0	0	6.35052	115.665	0	1.80765	0	0	1.36201	0.942791	0	0.674546	0	0	29.6844	0	0	0.992403	0	0	31.7334	1.03156	0	1.63946	0	0	1.33981	2.95712	13.8448
FBgn0004177	mts	2L	y	n	-	-	2196.8	1801.69	1824.91	2056.32	1759.1	1785.89	2048.06	1985.02	1800.09	1992.75	1950.63	1719.52	2338.18	1757.58	1830.31	2031.23	1840.11	1794.83	2187.31	1691.51	1805.88	2096.92	1848.33	1823.62	2164.64	1976.15	2055.7	2047.77	1803.1	1802.95
FBgn0004179	Csp	3L	y	n	-	-	939.852	802.492	789.152	936.732	858.692	843.241	977.412	845.126	815.418	933.672	861.207	787.476	889.528	801.493	798.36	805.988	778.983	787.967	891.98	797.218	828.4	930.822	854.134	837.071	873.252	827.177	783.178	953.642	852.241	836.456
FBgn0004181	Peb	2R	y	y	-	-	34.6659	57.3911	34.3524	51418.5	31614.5	42037.6	381.954	61.5259	56.7507	49553.8	35297.1	38895.2	28.1056	35.2263	38.3758	48182.3	43804.3	40978.6	34.0637	38.2752	48.0535	57929	43051.5	40435.5	26.093	39.9907	79.1153	46828.3	44566.8	46362.5
FBgn0004183	snRNA:U1:82Eb	3R	n	n	-	-	0	0.87942	0	0	0	0	0	0	0	0	0	0	0	0	0	0	0	0	0	0	0	0	0.787578	0	0	0	0	0	0	0
FBgn0004185	snRNA:U1:95Ca	3R	n	n	-	-	0	0	0	0	0	0	0	0	0	0	0	0	0	0	0	0	0	0	0	0	0	0	0	0	0	0	0	0	0	0
FBgn0004186	snRNA:U1:95Cb	3R	n	n	-	-	0	0	0	0	0	0	0	0	0	0	0	0	0	0	0	0	0	0	0	0	0	0	0	0	0	0	0	0	0	0
FBgn0004187	snRNA:U1:95Cc	3R	n	n	-	-	0	0	0	0	0.832119	0	0	0	0	0	0	0.986812	0	0	0	0	0	0	0	0	0	0	0	0	0	0	0	0	0	0
FBgn0004188	snRNA:U6:96Aa	3R	n	n	-	-	0	0	0	0	0	0	0	0	0	0	0	0	0	0	0	0	0	0	0	0	0	0.50909	0	0	0	0	0	0	0	0
FBgn0004189	snRNA:U6:96Ab	3R	n	n	-	-	0	0	0	0	0	0	0	0	0	0	0	0	0	0	0	0	0.900248	0	0	0	0	0	0.695647	0	0	0	0	0	0	0
FBgn0004190	snRNA:U6:96Ac	3R	n	n	-	-	0	0	0	0	0	0	0	0	0	0	0	0	0	0	0	0	0	0	0	0	0	0	0	0	0	0	0	0	0	0
FBgn0004191	snRNA:U2:34ABa	2L	n	n	-	-	0	1.75884	0	0	0	0	0	0	0.995627	0	0	0.986812	0	1.09643	0	0	0	0	0	0	0	0	0	0	0	0	0	0	0	0
FBgn0004192	snRNA:U2:34ABb	2L	n	n	-	-	0	0	0	0	0	0	0	0	0	0	0	0	0	0	0	0	0	0	0	0	0	0	0	0.996513	0	0	0	0	0	1.02504
FBgn0004197	Ser	3R	y	n	-	-	15.5264	21.5303	25.4873	13.2158	20.1465	11.6304	14.7137	22.9697	20.1218	16.5306	24.3554	18.1746	25.1353	18.4938	14.9226	24.4673	17.466	21.1612	24.1116	25.0098	25.9961	21.6446	18.7825	20.9268	23.5344	18.667	18.1576	17.1107	21.6672	10.9343
FBgn0004198	ct	X	y	n	-	-	545.527	507.458	441.549	564.661	497.607	473.882	606.767	516.173	467.945	530.036	534.562	499.327	688.59	459.205	424.266	501.705	450.874	464.569	574.331	509.574	495.462	508.105	541.57	500.249	604.719	405.169	381.284	595.08	497.313	435.642
FBgn0004227	nonA	X	y	n	-	-	468.075	382.607	418.489	461.061	408.57	418.695	427.81	389.664	390.286	435.765	424.758	411.957	463.864	382.655	394.383	427.898	408.713	409.829	453.366	406.811	376.55	445.382	425.04	412.761	429.953	372.909	385.201	430.903	428.184	394.85
FBgn0004228	mex1	3L	y	y	4	-	322.058	182.029	386.356	214.241	114.254	138.354	254.972	286.529	272.802	116.178	150.847	158.072	266.994	215.997	320.867	144.449	90.9928	123.944	347.338	159.437	314.221	176.487	95.9993	103.637	301.219	174.696	186.962	139.064	112.463	87.6836
FBgn0004237	Hrb87F	3R	y	n	-	-	565.458	333.719	391.174	519.611	368.629	374.488	467.617	305.49	361.44	489.388	288.368	379.374	553.752	338.798	390.941	548.387	331.854	372.335	545.654	300.117	380.279	521.435	308.731	360.381	538.219	369.388	443.565	500.213	299.676	381.315
FBgn0004240	Dpt	2R	y	y	-	-	25.7153	3.51768	7.046	7.01359	0.892612	4.28476	4.03118	1.86562	2.23576	5.26832	1.88558	6.91567	9.21602	4.82105	7.37624	12.9536	7.15673	3.77878	19.3281	5.41804	45.6902	6.70598	1.03156	17.1131	2.76071	4.20955	20.61	1.28279	13.1171	16.4006
FBgn0004242	Syt1	2L	y	n	-	-	1619.4	1756.2	1606.81	2095.28	2274.37	2303.96	1684.12	1754.72	1760.06	2164.85	2312.99	2307.16	1778.27	1816.79	1446.43	1951.77	2024.33	2193.2	1636	1847.6	1756.78	2125.11	2493.2	2193.99	1754.42	2483.59	1195.38	1994.1	2616.57	2472.4
FBgn0004244	Rdl	3L	y	n	-	-	1102.78	1175.01	866.578	1364.68	1482	1335.38	1064.64	1150.94	1007.99	1383.13	1562.28	1367.13	1170.09	1007.6	771.781	1298.85	1254.05	1280.63	1037.91	1002.81	954.767	1369.44	1435.82	1235.16	1030.67	1294.07	794.955	1290.87	1495.35	1169.57
FBgn0004359	T48	3R	y	n	-	-	119.434	121.83	91.9758	139.293	148.949	121.687	133.163	117.309	126.445	154.336	149.904	134.29	126.874	128.283	108.732	164.12	148.461	126.211	129.957	108.361	116.589	155.941	158.608	136.522	122.734	98.9244	115.498	152.453	125.185	121.98
FBgn0004360	Wnt2	2R	y	n	-	-	18.0057	18.1235	19.9637	10.9368	5.82483	7.45619	21.1637	10.5341	9.95627	13.0147	7.71284	5.92772	16.1342	13.2098	10.66	21.6302	9.20152	9.30838	25.9755	10.9358	12.4974	12.9077	7.22094	6.03991	15.2118	10.5239	7.75151	15.0078	8.25415	9.22986
FBgn0004362	HmgD	2R	y	y	-	-	231.913	243.661	148.491	274.793	151.537	107.976	245.929	125.356	164.278	242.832	108.421	106.018	265.811	173.489	150.291	226.81	88.2243	110.2	235.765	98.9971	111.584	228.245	87.4212	101.644	258.87	211.53	147.214	250.317	86.7748	92.3342
FBgn0004363	porin	2L	y	y	-	-	4572.57	6150.92	5540.71	4858.02	6262.53	5491.35	4787.86	6621.09	5790.9	5430.45	6682.75	5529.11	5453.35	6034.77	6172.63	5061.41	6344.96	5506.43	5378.51	6005.47	5618.13	5327.75	6699.78	5924.15	4621.45	5791.29	5806.54	4828.11	5868.91	5750.47
FBgn0004364	18w	2R	y	n	-	-	281.459	234.599	247.784	309.755	356.506	331.64	335.62	242.285	299.591	373.016	380.5	359.199	329.55	313.58	276.068	281.914	408.956	341.025	333.135	293.865	303.509	331.015	365.436	327.162	323.282	300.983	274.958	390.836	341.516	328.03
FBgn0004367	mei-41	X	y	n	-	-	22.3537	31.6591	26.5383	25.7468	23.2079	24.3181	22.2943	24.2285	25.8171	26.5231	18.8558	30.2909	19.4392	25.3105	26.7389	22.1349	19.8055	25.9294	25.3412	26.0519	30.3509	21.7643	21.6628	25.1663	27.5256	27.3621	41.5031	24.2087	21.1892	24.2284
FBgn0004368	Ptp4E	X	y	n	-	-	326.946	338.612	341.936	265.019	241.005	246.054	331.059	334.986	318.595	254.493	223.441	244.024	338.251	332.653	331.495	237.349	271.956	263.003	335.597	314.246	374.923	263.754	248.346	225.49	302.006	319.884	282.74	263.776	255.279	230.746
FBgn0004369	Ptp99A	3R	y	y	-	-	605.179	832.811	596.181	674.439	699.808	627.149	761.893	825.877	565.732	765.644	726.892	657.313	801.619	669.921	552.186	618.873	643.084	610.782	704.723	726.136	675.112	626.16	671.299	655.705	711.263	853.486	488.75	732.888	718.414	658.489
FBgn0004370	Ptp10D	X	y	n	-	-	407.374	403.751	395.012	489.463	516.802	464.769	427.749	393.766	375.351	482.291	506.279	463.451	459.255	406.777	334.697	516.575	517.33	515.708	462.677	411.771	369.46	504.876	537.444	519.432	450.328	431.886	393.777	489.76	551.997	488.4
FBgn0004372	aly	3L	y	n	-	-	0	0	0	0	4.46306	0	0	0	0	0	0.974216	0.987953	0	0	0	1.93925	0.900248	0	0	0	0	0.50909	0.695647	0	0	0	0	0	1.97142	0
FBgn0004373	fwd	3L	y	y	-	-	699.971	721.264	665.847	832.376	820.469	720.028	734.507	672.556	647.157	758.443	681.952	720.373	801.348	641.413	649.109	821.914	737.065	737.617	713.548	743.633	688.443	799.559	753.041	686.597	721.478	691.527	601.795	764.844	718.581	728.005
FBgn0004374	neb	2L	y	y	-	-	12.9668	24.6238	9.97328	18.9841	39.1096	17.3978	17.1325	16.8546	14.5324	18.3501	18.5101	11.1067	14.9244	18.6394	12.7908	31.0769	12.6035	30.4638	8.41207	13.1229	12.4974	23.7033	15.3042	12.7003	13.2908	14.7334	44.1642	23.3867	25.6284	25.626
FBgn0004378	Klp61F	3L	y	n	-	-	8.79881	14.0961	5.54071	10.5204	13.139	5.99867	5.03898	10.5341	4.48994	5.30905	3.77116	1.0097	4.7153	7.67503	3.68812	11.0198	4.50124	9.30838	2.86813	2.08415	4.33665	6.69502	5.56518	6.03991	9.84346	14.7334	10.305	5.62495	3.94283	2.30746
FBgn0004379	Klp67A	3L	y	y	-	-	11.7436	12.0823	5.54071	12.321	49.9271	5.99867	13.2561	4.21366	4.97813	9.50597	4.87108	8.07758	9.95667	8.77146	7.37624	25.8167	6.30174	14.3857	8.39633	1.09358	4.46336	8.37425	4.86953	6.03991	11.1465	16.8382	16.1935	6.57854	3.94283	5.76866
FBgn0004380	Klp64D	3L	y	y	-	-	153.64	151.26	173.978	187.369	151.446	161.107	157.265	146.451	163.283	182.938	165.931	183.759	172.08	150.592	154.556	187.221	189.506	169.982	169.733	154.194	158.896	180.674	186.433	175.386	161.076	163.816	158.231	175.534	196.156	198.033
FBgn0004381	Klp68D	3L	y	n	-	-	112.6	126.865	104.112	116.23	141.033	134.211	96.4079	120.333	122.967	123.251	139.688	129.272	103.853	120.608	112.986	109.367	134.137	114.875	102.72	128.949	101.911	117.44	151.215	128.062	105.357	124.303	111.54	114.082	158.892	115.373
FBgn0004387	Klp98A	3R	y	n	-	-	354.518	302.402	248.031	405.884	325.848	274.901	350.713	280.776	236.844	422.571	309.801	280.696	430.002	324.544	269.673	459.6	325.89	291.706	420.976	307.295	274.929	388.842	313.456	305.016	365.414	311.507	235.542	494.769	347.955	311.021
FBgn0004389	bnk	3R	n	n	-	-	0	0	0	0	0	0	0	0	0	0	0	0	0	0	0	0	0	0	0	0	0	0	0	0	0	0	0	0	0	0
FBgn0004390	RasGAP1	3L	y	n	-	-	214.404	193.472	186.719	214.703	173.913	173.399	190.473	182.831	176.625	204.866	193.869	181.783	209.393	190.432	189.747	201.48	187.759	190.149	209.278	192.882	193.71	178.614	193.39	183.358	230.323	217.844	206.219	208.538	204.829	196.818
FBgn0004391	shtd	X	y	n	-	-	65.2346	74.7507	72.8087	62.1276	76.5549	70.4196	68.6906	58.767	78.6545	63.5186	72.092	77.7467	44.4784	77.8467	85.2796	74.4338	72.9201	91.4733	48.1521	72.1761	66.9505	66.219	70.0945	73.027	59.6337	84.191	95.6891	65.8758	67.0282	66.6276
FBgn0004394	pdm2	2L	y	n	-	-	33.7941	19.573	24.4969	31.6011	20.5301	21.1462	30.1275	34.514	23.5722	26.7451	20.4585	26.2521	23.9766	19.2842	21.2067	20.0534	12.2687	16.6266	26.973	24.0587	28.1882	17.1598	17.3912	20.9268	31.7499	19.5155	12.9697	25.3536	20.1802	21.8686
FBgn0004395	unk	3R	y	y	-	-	214.813	255.032	184.37	265.625	218.847	230.52	244.635	235.068	165.005	271.531	222.499	200.554	307.696	242.312	185.483	254.363	223.904	204.054	208.56	237.306	186.569	230.092	255.998	214.417	240.11	293.059	188.061	243.796	263.351	217.471
FBgn0004396	CrebA	3L	y	y	-	I	426.502	346.442	378.681	609.897	350.374	582.727	455.075	385.562	468.076	476.066	503.048	559.522	336.951	371.637	411.474	466.26	550.046	584.736	490.176	447.05	493.139	661.792	625.337	531.512	446.982	300.369	370.979	535.425	498.45	637.575
FBgn0004397	Vinc	X	y	n	-	-	473.066	644.391	656.02	542.596	679.278	616.378	505.913	593.11	589.304	537.931	716.521	611.877	472.46	542.484	563.912	485.419	578.673	566.965	464.222	562.392	549.07	493.744	642.082	622.821	480.672	530.403	504.522	540.757	664.459	613.785
FBgn0004400	rhi	2R	y	n	-	-	1.75324	5.03431	1.10814	0.730651	4.16059	0.856952	6.02549	5.26707	3.98251	1.36201	1.71396	2.0194	4.08811	4.38573	1.84406	1.17259	1.7466	3.38487	0	0	0.892673	0.479311	0.787578	0	2.62292	10.5239	0	2.34673	1.97142	0
FBgn0004401	Pep	3L	y	y	-	-	985.666	678.913	718.576	982.221	684.982	670.335	959.258	683.75	651.723	935.97	602.458	661.164	1022.09	800.517	728.011	993.629	668.885	673.445	1030.21	799.271	639.154	945.846	674.954	679.469	999.419	792.448	880.339	965.562	784	842.582
FBgn0004403	RpS14a	X	y	y	-	II	1530.23	1473.91	1527.99	857.366	934.47	973.783	1479.44	1663.34	1619.81	881.247	949.861	1053.11	1808.18	1798.15	1879.35	820.393	1018.18	894.451	1869.96	1803.31	1961.2	879.085	960.385	963.366	1505.95	1469.41	1881.91	911.588	1095.78	1165.47
FBgn0004404	RpS14b	X	y	y	-	-	865.831	1103.52	1052.74	636.373	823.881	858.29	960.429	1289.14	1098.87	701.342	876.795	846.127	698.45	808.071	845.334	685.663	787.717	769.359	731.488	909.857	871.666	610.339	781.907	828.102	1086.11	1306.69	1223.35	715.814	824.052	950.071
FBgn0004406	tam	2L	y	n	-	-	34.8135	32.2954	32.1361	21.4399	28.5636	26.5109	30.4784	27.0714	36.8382	24.9723	29.2265	26.2521	25.3042	31.7036	42.4134	25.2319	27.0075	26.6497	22.3881	31.7138	31.4407	21.504	22.6944	26.4591	34.0979	37.886	33.8592	21.4057	33.5141	26.651
FBgn0004407	DNApol-gamma35	2L	n	n	-	-	0	0	0	0	0	0	0	0	0	0	0	0	0	0	0	0	0	0	0	0	0	0	0	0	0	0	0	0	0	0
FBgn0004414	msopa	3L	y	y	-	-	5.71056	6.85054	7.757	4684.03	13.139	3541.99	21.1637	4.10173	6.70727	2880.3	2640.36	3136.75	1.80165	7.23158	4.26361	3605.38	4221.45	2734.97	2.88571	8.33659	7.14138	2958.33	5273.62	2087.8	1.32651	7.40879	2.59394	3565.98	4860.53	3047.44
FBgn0004419	me31B	2L	y	y	-	-	547.247	717.892	459.879	423.504	421.884	358.428	406.141	415.915	554.564	398.636	366.746	391.764	417.089	550.409	480.378	378.831	348.396	388.413	471.777	337.002	433.665	448.465	350.731	406.687	541.166	614.594	559.413	420.489	380.483	424.573
FBgn0004425	LysB	3L	y	y	-	-	154.683	81.5558	83.1107	44.6379	34.1169	33.4211	950.351	2684.63	4036.45	399.412	761.775	1149.64	1030.88	1246.13	1052.04	307.096	400.611	180.626	1147.08	1087.02	1639.25	421.439	511.655	575.749	1955.81	2949.52	6087.3	381.713	1116.37	1727.19
FBgn0004426	LysC	3L	y	y	-	-	6.06547	7.82919	16.6221	7.51939	3.57045	4.14233	301.331	403.907	557.875	88.2959	133.689	215.374	195.432	247.464	211.067	74.9292	82.8136	40.6184	256.011	221.996	332.435	104.202	111.836	136.905	400.155	471.693	1064.81	118.243	243.47	642.695
FBgn0004427	LysD	3L	y	y	-	-	301.692	242.654	234.926	179.225	129.429	179.743	4461.51	9901.78	10495.2	1902.43	2381.49	3964.07	4141.4	6139.61	3814.44	1439.58	1929.25	1018	4741.31	4887.2	6367.28	1811.13	2340.68	2652.72	8135.2	13271.7	20337.8	1904.86	4770.9	9515.29
FBgn0004428	LysE	3L	y	y	-	-	90.0131	57.1623	47.6501	39.0176	29.4562	52.8655	477.695	823.671	959.724	175.7	214.956	367.094	410.68	471.466	329.393	114.036	139.045	85.7112	421.919	382.752	602.794	151.978	189.806	200.299	820.822	1059.46	1726.27	155.505	383.818	749.608
FBgn0004429	LysP	3L	y	y	2	-	867.988	487.199	488.523	174.675	71.8268	64.2714	1169.04	426.633	434.855	209.3	32.9977	51.4946	712.656	278.416	175.186	155.253	12.2262	33.0025	938.114	460.533	492.755	237.35	67.7317	93.6186	1040.75	606.175	708.147	223.25	64.071	64.609
FBgn0004430	LysS	3L	y	y	-	-	25.9068	17.5884	14.4058	6.99819	10.8175	5.99867	516.999	804.082	877.783	154.006	136.705	267.57	456.252	521.879	334.723	117.732	114.332	53.3117	481.404	430.87	594.121	122.91	188.231	170.404	868.86	1090.27	1892.28	172.272	309.512	628.116
FBgn0004431	LysX	3L	y	y	-	-	60.4634	1.00686	16.4407	107.147	8.03351	17.996	28.3765	2.46104	0.995627	10.933	4.71395	10.8675	5.92321	0	2.13199	1.29464	1.8005	3.77878	6.8281	1.04207	3.93881	6.36919	5.56518	11.9582	12.5454	1.697	1.47214	5.42035	3.09531	3.07512
FBgn0004432	Cyp1	X	y	y	-	-	2722.03	2463.26	3337.72	2788.39	2481.38	3253.38	2726.24	2544	3334.35	2906.77	2853.83	3203.19	3187.07	3063.43	4471.85	2902.59	3045.2	3814.75	3547.65	2939.83	4210.89	2862.16	2838.86	3473.96	2630.24	2447.37	4676.99	2836.88	2676.2	4006.91
FBgn0004435	Galphaq	2R	y	n	-	-	388.555	412.99	360.146	458.909	441.023	436.601	412.144	378.179	372.665	444.079	452.486	436.675	452.311	368.81	340.023	430.826	431.449	427.339	429.671	365.768	374.036	473.214	425.04	430.753	381.084	426.217	375.396	409.78	457.081	483.414
FBgn0004436	Ubc6	3R	y	y	-	-	1107.53	1475.8	1049.28	1244.95	1421.26	1058.34	1311.15	1703.86	1137.08	1377.33	1429.18	1063.21	1370.63	1484.79	1123.03	1110.1	1301.76	1016.29	1269.63	1509.46	1134.59	1181.12	1482.42	1140.54	1255.3	1782.74	1020.19	1183	1421.69	1073.22
FBgn0004449	Ten-m	3L	y	n	-	-	759.901	745.73	667.021	784.845	761.389	736.979	849.192	701.395	626.346	834.543	679.029	687.615	933.659	604.135	601.168	852.041	693.181	649.95	791.282	716.264	654.834	834.723	823.807	723.92	774.08	777.715	577.079	768.405	797.117	653.012
FBgn0004456	mew	X	y	y	-	-	335.501	349.377	294.758	520.285	373.621	348.78	389.009	372.437	309.806	465.505	400.403	369.549	424.719	305.905	319.799	436.353	394.643	361.335	407.598	376.012	330.86	445.563	389.931	357.748	403.465	305.192	274.958	475.342	379.498	310.587
FBgn0004462	Pk17E	X	y	n	-	-	229.931	272.62	187.276	259.174	223.153	191.1	302.682	207.547	172.863	266.389	227.967	177.831	264.164	196.386	179.087	210.43	205.501	164.755	242.993	257.899	189.247	238.532	196.868	168.411	261.94	276.595	197.267	228.21	231.116	159.906
FBgn0004463	RpIII128	2R	y	n	-	-	60.8251	70.4803	72.0292	51.8964	55.3419	51.3649	57.8447	64.2583	64.7157	53.2584	48.848	68.6595	62.3025	65.786	67.3082	56.3034	48.6134	65.1587	61.3401	78.0197	51.775	57.7456	51.1926	53.9765	62.6505	64.2095	80.4123	51.603	50.2711	66.9165
FBgn0004465	Su(P)	3L	y	y	-	-	136.088	119.395	127.436	136.765	114.832	117.642	148.227	118.13	138.066	135.768	126.334	125.47	146.72	143.633	158.589	151.568	150.208	136.792	171.628	145.446	159.916	153.153	152.79	158.446	163.089	148.387	158.906	153.888	154.378	125.757
FBgn0004507	GlyP	2L	y	y	-	-	6910.47	7373.25	7623.64	6601.43	9142.49	7117.81	8123.84	8807.59	7318.6	8308.58	9642.76	7436.43	7223.49	7443.7	5672.73	6719.76	7154.07	5339.41	7018.15	8180.28	6658.92	7659.94	7833.69	7265.58	8649.4	8997.92	8371.96	8542.21	8290.02	7439.26
FBgn0004509	Fur1	3R	y	y	-	-	769.869	592.082	579.76	851.22	608.761	705.272	744.761	582.445	574.59	942.667	664.161	651.061	838.876	554.795	563.361	874.244	685.089	735.362	766.655	576.267	627.058	902.951	637.908	669.657	770.987	547.282	577.079	862.165	638.739	716.503
FBgn0004510	Ets97D	3R	y	n	-	-	32.3604	50.127	39.9273	27.6115	36.6132	47.1324	38.8863	50.5639	44.8994	31.347	42.8491	37.5422	34.1152	48.2431	51.1678	24.3783	41.0451	48.3683	28.7797	52.0131	40.1703	35.9187	41.7388	43.8466	27.7331	46.9223	60.3577	31.0778	44.3569	46.1268
FBgn0004511	dy	X	n	n	-	-	1.83831	1.9573	1.10814	0	0.832119	1.05731	1.2051	0.820345	0.995627	0	0	0.986812	1.22789	0	1.84406	0.527987	1.8005	1.44052	1.9712	0	0	0.988401	0	0	1.19421	2.10478	0.775151	0	0	1.21492
FBgn0004512	Mdr49	2R	y	y	-	-	485.943	224.11	255.176	503.746	287.421	402.634	447.694	237.08	324.185	529.024	379.002	393.738	436.158	281.783	295.255	587.541	384.419	385.435	572.243	343.885	346.357	590.016	412.625	441.92	515.256	284.827	630.076	624.382	501.477	799.42
FBgn0004513	Mdr65	3L	y	y	-	-	102.637	150.022	113.298	146.551	160.67	128.543	138.586	145.201	126.445	170.079	135.403	121.518	131.046	140.024	84.8268	134.738	122.687	95.9809	142.654	139.638	107.923	144.786	119.651	106.895	121.163	136.81	92.7448	162.261	122.781	122.707
FBgn0004514	Oct-TyrR	3L	y	n	-	-	25.4804	22.5089	18.8384	29.4001	24.9636	23.2608	34.6824	19.589	22.4497	41.3568	29.2265	30.2909	32.2927	18.6394	19.1879	23.1445	23.515	23.6941	26.0117	20.8415	26.7802	37.8399	32.6954	26.9058	25.5278	23.0496	15.5637	27.3905	23.2072	26.651
FBgn0004516	Gad1	3L	y	y	-	I	699.445	699.769	504.228	1012.62	888.149	738.163	719.444	712.06	595.385	1166.81	901.545	749.196	755.889	541.638	450.876	989.669	788.59	684.249	742.503	615.866	484.62	1092.76	918.091	782.263	757.562	779.569	356.258	1030.34	987.82	826.182
FBgn0004552	Akh	3L	y	n	-	-	40.3331	68.5054	41.0013	62.5535	65.1607	47.9893	73.5691	69.9608	50.777	71.4771	53.1329	74.0109	60.8922	44.9538	34.1119	57.6089	42.7917	47.6126	42.3431	42.2607	49.9897	51.7339	44.3572	48.8291	47.0491	46.6674	39.7478	67.4359	58.1568	70.7277
FBgn0004554	Edg91	3R	n	n	-	-	1.94419	1.9573	1.10814	0	0	0.856952	0	0	2.98688	0.454884	0	0	1.63277	0	1.0659	0	0	0.755755	0	0	1.08416	1.9768	0	0	1.95966	0	0.775151	1.20188	0.985708	1.21492
FBgn0004556	Dbp73D	3L	y	n	-	-	34.7717	48.3294	52.0559	23.1481	36.6132	31.4817	40.3708	58.2445	49.1867	26.5862	28.2837	39.4725	43.2043	42.2715	56.4978	24.3912	35.7837	33.8487	40.8344	48.7623	47.7031	35.0436	30.9469	28.5758	43.8962	60.9167	64.7741	27.6696	35.0802	36.4477
FBgn0004567	slp2	2L	y	n	-	-	23.2159	17.6157	11.2277	23.6305	17.4745	24.0255	21.0892	18.8679	12.2967	25.7792	23.5698	18.7494	18.3775	17.5429	12.7908	17.475	19.2126	18.1381	18.7622	25.0098	14.2828	21.7287	21.6628	21.1672	21.6466	18.9336	13.2493	23.4757	23.657	19.4388
FBgn0004569	aos	3L	y	n	-	-	122.518	128.203	111.562	114.429	138.398	122.648	104.811	110.747	105.514	120.851	142.259	122.365	128.629	118.008	105.111	138.159	145.179	114.875	136.569	112.695	111.074	128.918	133.101	125.945	140.125	116.815	107.466	114.751	150.813	129.155
FBgn0004573	5-HT7	3R	y	n	-	-	35.6641	33.274	26.5954	47.9983	54.0877	44.407	37.8353	38.5562	34.6542	48.6578	48.848	41.3976	35.5734	31.7966	29.8479	40.8074	32.7165	41.5665	35.8324	42.6495	29.9349	42.3799	46.4671	39.2594	29.5003	29.4669	27.2364	45.3196	43.3874	33.4582
FBgn0004574	Rop	3L	y	y	-	-	565.682	496.175	548.53	644.934	505.218	515.885	559.768	520.508	451.623	615.107	588.747	522.014	540.052	493.168	481.3	614.214	555.419	549.56	560.018	510.701	481.368	643.48	557.605	572.574	526.133	523.037	514.898	640.067	603.585	579.147
FBgn0004575	Syn	3R	y	n	-	-	419.933	587.453	527.704	605.25	826.558	744.791	459.278	608.696	587.059	620.114	786.709	781.47	479.883	618.388	478.59	550.593	692.158	797.982	441.5	630.455	561.674	568.82	807.646	794.248	459.87	726.061	338.592	553.606	839.495	734.953
FBgn0004577	Pxd	3R	y	n	-	-	2.24603	14.0707	1.17433	1.89511	15.8103	0.856952	1.80765	7.46248	1.11788	2.00695	13.1991	0	3.74493	7.04525	3.19799	0.650039	7.20199	0	2.05788	6.50164	1.78535	1.67923	8.2525	0.996513	1.72516	18.943	1.47214	1.85521	10.8428	2.05008
FBgn0004580	Cbp53E	2R	y	y	-	-	627.403	591.85	427.743	826.295	776.367	559.214	607.37	630.846	500.628	938.043	871.551	578.557	676.663	436.38	343.251	732.077	596.054	484.036	623.705	522.079	444.551	815.38	713.546	570.457	601.945	580.918	294.428	753.812	647.784	498.412
FBgn0004581	bgcn	2R	y	y	-	-	2.26701	0.87942	3.32443	6.38192	39.1096	3.31386	1.05098	0.93281	3.35364	3.60004	4.87108	3.95181	3.66313	3.2893	3.1977	17.2326	1.7466	2.53865	2.80591	1.08361	1.08416	4.23564	2.36273	2.0133	2.56906	1.6464	1.5503	8.41317	0.985708	4.61493
FBgn0004583	ex	2L	y	n	-	-	329.409	376.78	327.639	371.03	360.308	314.501	397.071	372.909	362.563	389.805	303.372	298.017	375.373	351.955	330.087	362.774	333.299	343.565	342.798	392.862	369.46	419.429	401.278	371.455	367.043	407.483	250.264	343.913	318.847	314.969
FBgn0004584	Rrp1	2L	y	n	-	-	46.8557	36.21	31.6418	36.4027	39.4171	41.2351	31.2417	27.9843	30.3071	35.6673	29.2265	39.4725	35.2608	33.9894	29.505	40.6908	31.5087	48.2344	41.2548	29.1781	27.1041	46.2799	38.5913	34.8779	34.1956	43.1479	26.4985	38.2891	27.5998	27.6761
FBgn0004587	B52	3R	y	y	-	-	1170.98	1027.16	1079.33	1164.55	997.94	1075.28	1264.78	1113.21	1158.4	1066.36	987.243	1097.54	1031.78	1040.14	1035.08	1034.06	930.937	931.685	1105.32	1026.44	994.437	1055.71	963.208	1003.63	1200.88	1265.96	1084.27	1174.84	1109.91	1152.14
FBgn0004588	Eig71Ea	3L	n	n	-	-	0	0	0	0	0	0	0	0	0	0	0	0	0	0	0	0	0	0	0	0	0	0	0	0	0	0	0	0	0	0
FBgn0004589	Eig71Eb	3L	n	n	-	-	0	0	0	0	0	0	0	0	0	0	0	0	0	0	0	0.650039	0	0	0	0	0	0	0	0	0	0	0	0	0	0
FBgn0004590	Eig71Ec	3L	n	n	-	-	0	0	0	0	0	0	0	0	0	0	0	0	0	0	0	0	0	0	0	0	0	0	0	0	0	0	0	0	0	0
FBgn0004591	Eig71Ed	3L	n	n	-	-	0	0	0	0	0	0	0	0	0	0	0	0	0	0	0	0	0	0	0	0	0	0	0	0	0	0	0	0	0	0
FBgn0004592	Eig71Ee	3L	n	n	-	-	0	0	0	0	0	0	0	0	0	0	0	0	0	0	0	0	0	0	0	0	0	0	0	0	0	0	0	0	0	0
FBgn0004593	Eig71Ef	3L	n	n	-	-	0	0	0	0	0	0	0	0	0	0	0	0	0	0	0	0	0	0	0	0	0	0	0	0	0	0	0	0	0	0
FBgn0004594	Eig71Eg	3L	n	n	-	-	0	0	0	0	0	0	0	0	0	0	0	0	0	0	0	0	0	0	0	0	0	0	0	0	0	0	0	0	0	0
FBgn0004595	pros	3R	y	y	-	-	1816.3	1680.57	1352.43	2196.98	2112.81	2042.97	1982.15	1841.68	1652.74	2408.03	2269.29	2103.2	1916.24	1539.39	1137.32	2037.71	1717.67	1884.21	1727.83	1548.47	1482.73	2240.38	2142.59	2018.94	1804.66	1877.72	1148.27	2108.36	2010.95	1806.12
FBgn0004597	CycC	3R	y	n	-	-	38.5969	39.1459	49.8664	38.9339	44.6306	42.2924	29.2261	46.3502	35.9195	32.6786	36.7688	41.4461	38.8594	37.2787	56.4978	36.5884	46.2849	38.926	37.6614	39.0099	50.8823	39.8962	43.1301	39.8605	38.6422	46.0991	60.3577	24.5843	47.4614	55.8865
FBgn0004598	Fur2	X	y	n	-	-	437.322	405.16	419.237	488.19	456.363	463.941	476.094	414.168	518.588	520.536	468.598	469.722	479.799	399.818	446.613	503.504	464.165	501.807	444.907	409.535	457.516	489.463	429.23	493.26	449.498	460.946	472.557	504.589	435.683	466.531
FBgn0004606	zfh1	3R	y	n	-	-	269.498	344.484	251.307	241.011	288.745	231.377	304.354	343.274	228.047	287.015	304.229	216.112	311.937	296.781	228.103	268.393	245.768	200.233	312.784	297.992	303.565	280.238	308.172	274.041	344.02	344.097	263.513	226.236	280.504	229.609
FBgn0004607	zfh2	4	y	y	-	-	209.79	189.955	183.196	285.236	238.327	227.092	251.866	161.376	178.217	289.71	203.962	203.283	246.491	166.326	169.654	220.56	207.545	236.246	227.406	187.573	181.055	229.928	222.607	229.517	239.982	215.678	98.6333	263.034	225.009	234.48
FBgn0004611	Plc21C	2L	y	n	-	-	661.818	594.04	678.768	759.836	730.6	806.097	621.228	600.493	675.035	721.133	714.723	800.304	687.78	595.363	686.501	713.866	758.614	825.421	687.394	653.415	707.41	716.02	817.506	801.18	634.261	650.327	529.97	705.502	771.892	727.74
FBgn0004618	gl	3R	y	n	-	-	44.6014	42.2882	42.276	44.9567	56.2345	52.8655	46.3963	39.178	49.1867	53.4841	46.277	62.6013	31.8909	42.2715	40.5042	47.5547	41.918	41.4646	44.7381	52.1037	45.5348	54.1017	52.8692	62.4124	45.7718	61.0385	45.6363	45.4434	67.065	63.4553
FBgn0004619	GluRIA	3L	y	n	-	-	32.2925	33.2264	29.3583	51.9214	43.7968	42.2924	39.7682	28.4422	32.5521	46.8088	35.0718	42.4329	38.8594	28.5073	25.5839	47.4146	28.8189	38.8942	36.1832	34.3885	28.5655	47.3144	48.8298	34.8779	36.3194	30.4583	22.0821	35.1806	42.3025	29.1582
FBgn0004620	GluRIIA	2L	y	n	-	-	77.9428	85.1424	57.1594	86.6156	75.7228	61.3065	76.5924	89.5498	77.4514	88.2772	97.6959	67.1808	64.185	62.4967	46.1015	76.3785	95.0823	70.5857	72.0285	79.8312	60.6577	74.8159	88.3472	75.735	86.2644	68.4052	54.4728	79.205	80.8281	54.2254
FBgn0004622	TkR99D	3R	y	n	-	-	29.6167	36.21	25.4873	30.7431	33.0266	37.7059	35.2728	34.7627	28.0621	39.1137	40.54	35.3394	40.0744	42.7609	38.3724	30.1405	37.8104	37.032	28.7553	35.4305	36.237	40.4974	42.5292	38.2528	27.4947	30.546	17.6657	31.1919	35.4855	24.2284
FBgn0004623	Gbeta76C	3L	y	y	-	-	597.693	486.32	482.651	676.9	674.016	613.893	599.059	467.338	555.586	641.962	610.834	629.586	555.549	571.242	514.493	657.002	628.373	616.046	594.1	633.581	519.135	640.037	700.945	668.66	624.881	665.144	653.63	699.556	765.895	799.42
FBgn0004629	Cys	3R	y	y	-	-	737.525	629.288	672.893	1240.08	1296.39	1164.82	689.919	485.624	624.101	1239.99	1141.78	1120.76	674.369	602.632	578.113	1274.63	1207.23	1099.62	793.812	606.936	628.442	1052.83	849.797	853.015	726.955	442.003	678.656	1159.46	925.58	1284.37
FBgn0004635	rho	3L	y	n	-	-	156.582	152.036	108.195	168.261	149.781	145.81	169.31	164.175	136.943	209.605	204.586	167.61	179.345	146.922	106.59	201.888	166.65	142.164	169.883	125.698	139.857	212.295	149.564	164.084	181.132	170.402	95.6891	202.148	181.622	156.908
FBgn0004636	R	3L	y	n	-	-	1172.02	1158.9	1181.38	1092.05	1072.6	1208.73	1046.78	1152.95	1057.51	1027.35	1109.63	1107.49	1317.76	1175.68	1225.38	1021.76	1065.89	1176.19	1240.78	1132.37	1268.3	1060.91	1130.17	1068.95	1159.05	1046.2	1152.69	1024.96	974.866	1076.29
FBgn0004638	drk	2R	y	n	-	-	620.556	602.403	566.029	496.322	439.359	440.473	573.435	588.603	530.935	508.731	462.91	461.828	616.646	513.423	538.328	455.714	478.479	441.521	627.442	475.186	573.096	475.029	473.487	412.761	582.535	508.303	538.243	420.239	478.741	437.264
FBgn0004643	Zw10	X	y	y	-	-	95.0729	83.5695	95.121	90.9154	68.7311	90.8369	74.7161	97.9676	112.906	93.7623	85.731	98.7953	74.8843	103.917	123.655	82.8748	101.728	81.3896	71.1763	79.1033	84.5646	82.8279	104.748	110.07	94.3949	100.123	104.522	87.8104	91.8198	85.3762
FBgn0004644	hh	3R	y	n	-	-	32.1866	24.6238	39.8931	25.4333	12.4966	14.5682	35.5504	35.4468	35.8426	13.6935	21.4245	19.1843	20.938	17.5429	29.8452	19.0925	19.2126	23.7687	35.1002	18.5908	32.5249	22.8012	18.9019	24.3423	31.475	11.5763	14.2667	19.2253	17.1532	19.4757
FBgn0004646	ogre	X	y	y	-	-	647.472	733.008	761.445	654.029	774.703	725.736	674.215	608.874	699.308	698.455	718.972	628.338	708.611	659.279	778.194	692.381	778.983	742.132	647.877	607.904	777.521	661.453	719.846	741.912	669.1	594.599	878.867	668.544	647.61	725.697
FBgn0004647	N	X	y	n	-	-	187.389	161.477	134.733	204.89	181.402	156.822	198.536	155.905	140.853	177.706	168.825	139.301	206.196	174.37	135.381	196.551	155.447	161.339	199.366	158.395	135.686	192.375	156.797	160.871	194.381	161.215	145.742	168.092	146.306	148.631
FBgn0004648	svr	X	y	y	-	-	1170.66	807.385	981.742	1232.89	871.229	1005.76	1062.29	777.031	932.311	1158.69	927.254	934.511	1298.81	825.614	1015.16	1232.31	1018.3	1083.27	1198.29	944.119	1015.86	1263.55	1071.99	1122.42	1132.42	758.772	793.483	1168	898.671	922.127
FBgn0004649	yl	X	y	n	-	-	235.544	208.452	1.17433	9.31998	23.2993	1.65693	58.8549	107.448	156.313	10.7403	9.74216	0	35.8704	270.819	58.0879	10.4367	15.7194	10.0837	33.1492	9.75247	27.6729	13.4332	1.57516	2.0133	189.605	364.126	64.7741	25.2965	4.92854	3.64477
FBgn0004650	fs(1)N	X	y	y	-	-	23.356	28.3808	0	1.93105	32.4526	0.856952	8.40784	23.1751	27.8775	3.86658	4.28491	3.95181	5.09944	61.4002	14.7525	4.51766	1.7466	6.76973	5.43486	2.08415	3.57069	4.4743	2.36273	2.11672	24.2695	59.9861	14.7214	7.51383	5.15885	3.4612
FBgn0004652	fru	3R	y	n	-	-	380.266	309.556	294.983	334.862	342.763	328.213	395.169	361.93	363.404	355.404	316.62	342.424	455.741	327.833	323.633	387.479	342.501	316.915	400.244	329.417	358.432	378.677	369.389	343.968	391.721	346.236	228.182	368.177	333.982	319.525
FBgn0004654	Pgd	X	y	y	-	-	814.28	449.384	1083.99	1048.95	669.856	926.365	567.389	489.838	784.617	853.9	821.171	931.951	518.586	529.275	858.41	1101.21	808.711	1058.81	622.291	530.968	867.326	1068.12	910.87	1085.17	602.804	394.645	853.408	972.6	582.198	925.293
FBgn0004655	wapl	X	y	n	-	-	258.399	305.338	257.179	253.291	277.672	276.708	271.097	288.762	289.531	270.071	278.626	266.747	287.137	302.521	257.948	243.734	268.889	245.609	255.159	269.02	275.377	244.555	272.332	269.783	295.975	362.021	316.51	246.698	290.959	248.06
FBgn0004656	fs(1)h	X	y	y	-	-	1396.12	1454.91	1356.52	1350.42	1268.98	1188.02	1337.06	1360.13	1279.97	1390.69	1263.19	1250.75	1531.91	1440.29	1309.99	1231.77	1169.35	1215.8	1357.19	1342.91	1422.92	1355.59	1167.73	1226.71	1486.37	1604.41	1697.74	1336.53	1283.52	1397.16
FBgn0004657	mys	X	y	y	-	-	1097.59	1107.83	1173.16	1220.17	1321.4	1228.87	1179.2	1216.38	991.558	1125.55	1286.94	1081.39	1123.09	1025.08	914.543	1062.04	1253.15	970.611	1034.43	1012.09	1007.83	1082.78	1214.15	1122.42	1031.86	1100.8	1111.51	1137.4	1254.63	1114.09
FBgn0004666	sim	3R	y	y	-	-	9.70381	8.7942	4.69733	37.2374	7.14089	28.1678	10.5098	10.5341	10.1024	34.6996	26.5664	40.3879	3.60331	6.02632	5.53218	32.834	33.7389	28.7187	8.83822	7.65504	4.72657	23.0825	28.5215	19.1264	9.08152	14.8176	13.2493	34.111	22.1982	34.0179
FBgn0004687	Mlc-c	X	y	y	-	-	978.298	845.764	1004.05	754.272	727.272	767.988	953.239	964.726	953.81	674.556	742.353	696.692	924.328	892.496	1010.56	580.898	717.498	692.172	955.445	820.291	1028.82	645.521	675.473	653.712	916.123	890.32	1152.69	663.629	678.904	731.384
FBgn0004698	Xpc	2R	y	n	-	-	326.122	328.237	210.547	346.037	279.387	210.43	313.424	276.112	223.02	340.528	236.64	205.494	380.147	287.975	209.983	349.581	252.07	219.169	329.227	280.318	213.58	312.588	252.733	204.35	349.908	394.552	239.959	290.137	292.755	218.686
FBgn0004777	Ccp84Ag	3R	y	n	-	-	2.24603	2.01372	3.06211	5.83374	3.57045	2.57086	2.4102	0	1.99125	4.16345	3.89687	2.96386	3.68368	0	0.92203	7.11782	0	2.53865	3.87131	1.09358	2.67802	6.32584	1.39129	3.01996	3.58263	0	1.47214	5.43698	3.09531	2.05008
FBgn0004778	Ccp84Af	3R	n	n	-	-	0	0	0	0	0	0	0	0	0	0	0	0	0	0	0	0	0	0	0	0	0	0	0	0	0	0	0	0	0	0
FBgn0004779	Ccp84Ae	3R	n	n	-	-	0	0	0	0	0	0	0	0	0	0.454884	0	0	0	0	0	0.644603	0	0	0	0	0	0.552442	0	0	0	0	0	0	0	0
FBgn0004780	Ccp84Ad	3R	y	y	-	-	0	0.87942	0	30.1307	5.25562	6.34386	0	0	0	6.50736	1.94843	3.02909	0	0	0	39.1684	8.10224	4.23108	0	0	0	23.6918	5.15781	10.9616	0	0	0	2.54626	1.97142	3.07512
FBgn0004781	Ccp84Ac	3R	n	n	-	-	0	0	0	0	0.875936	0	0	0	0	0	0	0	0	0	0	0	0	0	0	0	0	0	0	0	0	0	0	0	0	0
FBgn0004782	Ccp84Ab	3R	y	y	-	-	1.75324	3.51768	0	0	14.9781	0	0	1.05341	0	0	5.65674	0	0	0.880657	0	0	2.70075	0	0	1.08361	0	0.479311	5.51305	0	0	3.29279	0	0.572426	10.0901	0
FBgn0004783	Ccp84Aa	3R	y	n	-	-	0.725697	3.02058	0	0	6.65695	0	0	0.820345	0	0	1.88558	0	0	0	0	0	0.900248	0	0	1.08361	0	0	6.30062	0	0	1.05239	0	0	1.00901	0
FBgn0004784	inaC	2R	y	y	-	-	368.324	269.839	303.149	422.084	424.381	397.664	368.158	289.171	394.268	430.997	409.171	447.542	319.525	327.833	343.22	404.89	378.139	493.344	310.732	362.642	344.764	393.108	410.432	430.494	397.48	415.715	438.698	466.214	538.197	617.181
FBgn0004795	retn	2R	y	y	-	-	158.121	226.544	152.663	367.806	221.612	322.273	231.379	189.36	177.743	348.469	295.659	268.413	200.582	176.526	150.291	313.173	301.605	281.897	193.201	142.165	166.218	338.325	315.819	282.869	205.477	195.921	188.434	383.684	309.512	284.961
FBgn0004797	mdy	2L	y	y	-	-	255.562	147.002	247.784	251.37	188.326	265.385	212.7	124.064	227.999	255.445	155.971	182.56	225.843	156.79	213.199	295.169	178.153	204.554	271.055	182.363	251.296	334.291	184.346	235.557	187.503	94.7149	180.279	239.001	130.003	156.831
FBgn0004811	fs(2)ltoPP43	2L	y	n	-	-	76.5887	90.0356	90.8677	66.0663	89.2612	89.8714	72.3059	83.2198	86.6195	73.0401	89.6279	91.8825	74.3034	93.1968	87.4116	88.664	82.9635	99.8536	85.991	84.5214	93.7436	71.0447	73.2448	95.6319	91.4237	89.453	129.697	77.9341	91.8198	105.698
FBgn0004828	His3.3B	X	y	n	-	-	2891.33	3585.43	3055.61	3176.52	3550.65	3356.94	3117.59	3626.91	3309.08	3218.38	3473.08	3386.53	3234.3	3574.37	3457.61	3060.09	3432.07	3341.3	2888.15	3435.04	3386.59	3099.57	3468.5	3246.45	3095.63	3511.82	3721.57	3090.47	3520.95	3675.15
FBgn0004832	Xpac	X	y	n	-	-	12.9833	23.4876	20.4141	25.8008	55.752	40.1778	24.102	27.8917	23.895	22.2834	44.5631	27.2618	15.6653	35.2263	29.8452	27.9705	34.932	35.5205	15.4852	27.0902	22.8451	26.7166	29.2172	39.1594	19.7706	27.3621	33.8592	31.7538	29.9213	40.3806
FBgn0004837	Su(H)	2L	y	n	-	-	71.2047	65.446	45.799	76.7292	64.268	61.3065	68.0881	51.3046	49.1867	92.8448	71.1178	67.1808	59.4922	57.8526	49.7896	75.6362	66.4554	59.0615	68.9515	57.4312	54.3556	66.2921	52.7677	67.4457	66.5288	58.4471	54.4728	92.7184	77.871	63.5524
FBgn0004838	Hrb27C	2L	y	y	-	-	5351.93	4633.67	4416.59	5116.99	4347.82	4455.49	5539.84	4588.19	4753.22	5242.06	4623.42	4641.4	6000.97	4414.24	4523.68	5005.8	4245.57	4530.45	5525.68	4303.77	4757.29	5423.22	4662.66	4414.17	5747.13	4886.51	5744.65	5163.41	4438.67	5218.48
FBgn0004839	otk	2R	y	n	-	-	28.4294	19.573	28.184	32.2134	22.3153	29.1364	40.3118	33.5812	25.8171	39.6683	21.4328	28.2715	37.6835	29.6037	29.8479	38.2531	29.7082	29.4745	35.3732	29.5266	23.8516	34.3078	29.9153	26.4591	32.1684	34.7885	42.692	41.6507	41.3997	28.8433
FBgn0004841	TkR86C	3R	y	n	-	-	6.99717	4.02745	5.10352	8.4595	7.00749	4.97079	9.64079	6.52967	5.61242	6.86376	5.99887	6.90768	8.60815	2.64197	6.39541	12.4223	5.40149	8.46217	7.81447	4.37431	8.6733	11.7218	11.1304	7.04656	5.30779	5.09099	0	5.40104	6.89996	2.30746
FBgn0004842	RYa-R	3R	y	n	-	-	9.95385	8.80783	8.86514	14.1313	8.03351	11.9973	8.06236	9.0238	2.23576	10.5807	4.87108	6.90768	7.36735	9.6421	8.52796	12.3083	9.6063	7.20262	7.93922	4.37431	11.0287	12.2961	9.73906	8.4669	16.5191	3.15716	6.48486	11.2692	5.91425	6.07462
FBgn0004852	Ac76E	3L	y	n	-	-	551.929	468.773	570.574	558.771	473.977	520.17	510.777	513.013	519.71	577.74	511.618	494.393	589.637	486.816	558.532	545.41	509.151	523.808	603.939	564.286	589.246	606.43	485.866	539.113	589.991	426.217	446.058	574.481	498.45	500.549
FBgn0004854	B-H2	X	y	n	-	-	16.3957	17.5884	17.7303	21.8547	13.3892	25.7086	22.0706	21.0683	22.4497	29.3914	16.9702	20.194	15.8736	24.1215	14.9239	19.8174	18.005	17.7706	28.9685	18.5908	23.8516	22.3058	24.3476	24.1597	20.7002	16.8382	12.9697	23.1709	22.1982	18.4597
FBgn0004855	RpII15	3R	y	n	-	-	48.3368	75.6302	84.2188	54.3916	77.0824	71.984	56.7529	86.1363	76.329	55.1749	71.6521	73.7079	54.7708	81.136	67.1518	54.9951	79.4703	76.3313	45.7774	78.1556	79.1438	54.7818	69.3069	70.9103	49.2289	83.9662	100.77	60.0841	74.6667	81.3999
FBgn0004856	Bx42	X	y	n	-	-	175.359	185.558	189.851	175.286	165.552	173.978	185.434	206.469	184.087	195.781	204.586	157.89	195.819	211.358	182.285	162.653	167.672	163.32	181.668	182.627	151.754	174.408	175.63	180.98	180.719	203.111	228.182	172.731	187.676	165.031
FBgn0004858	elB	2L	y	n	-	-	235.971	262.067	213.729	250.793	240.482	254.812	297.3	263.985	232.977	261.407	262.064	235.133	242.219	252.18	211.048	251.783	231.06	210.856	235.742	246.972	217.812	229.597	217.042	252.949	230.604	228.368	182.873	264.371	226.989	190.657
FBgn0004859	ci	4	y	n	-	-	339.009	299.003	252.656	361.486	345.329	316.474	332.607	275.995	280.621	382.162	307.852	283.542	344.199	298.905	261.146	308.889	299.783	297.022	311.856	310.576	281.882	322.887	304.693	260.357	340.18	298.878	239.959	334.923	282.522	250.11
FBgn0004860	ph-d	X	y	n	-	-	49.0435	69.4734	63.2837	60.6586	70.0749	83.675	57.2422	55.9686	67.0727	67.5083	88.6223	80.0242	44.0585	66.2895	72.4877	57.5185	76.6793	86.9119	49.9486	66.7082	61.4454	58.2542	73.0429	74.7385	49.9217	66.1829	71.3335	66.8723	85.7566	77.903
FBgn0004861	ph-p	X	y	n	-	-	133.353	156.537	161.271	137.533	186.556	166.249	160.239	148.317	149.796	162.453	172.436	168.94	114.908	175.968	143.909	148.873	170.147	159.089	138.469	174.026	157.552	138.473	178.78	175.157	144.984	177.854	131.02	157.201	177.464	171.906
FBgn0004862	bap	3R	y	n	-	-	11.6603	17.1166	11.2277	11.0891	13.139	15.8597	13.2561	15.5866	9.95627	14.3725	23.1385	16.7758	11.518	17.5429	7.46197	11.0813	14.3135	10.8039	9.45118	12.0294	10.7121	15.4139	14.964	17.9372	9.34864	13.681	10.3758	15.3369	19.6036	13.3642
FBgn0004863	C15	3R	y	n	-	-	3.31086	2.63826	2.04141	2.87065	3.32848	3.42781	3.6153	3.73124	4.48994	4.99446	4.71395	3.02909	2.96817	2.64197	2.13199	3.23389	3.06717	3.60131	6.84186	5.46789	1.08416	6.88903	5.56518	2.0133	1.85746	1.697	2.94428	3.48054	6.89996	4.10016
FBgn0004864	hop	X	y	n	-	-	167.947	215.303	205.162	168.555	197.212	194.545	195.512	210.683	215.751	173.832	182.537	216.112	173.512	236.83	215.331	159.519	194.454	193.784	176.296	219.972	224.061	144.667	203.983	216.43	170.444	229.672	235.542	170.521	191.909	176.521
FBgn0004865	Eip78C	3L	y	n	-	-	50.8586	81.2278	52.845	65.9178	89.2612	75.3904	62.0078	66.3651	51.7726	73.607	80.1372	68.1687	53.4721	69.9053	58.0879	63.8973	75.6209	77.8519	46.8515	54.1804	57.4606	76.4841	80.6951	75.735	52.0177	52.6069	44.1642	68.0069	79.4462	80.9781
FBgn0004867	RpS2	2L	y	y	-	-	4188.11	4025.99	4329.83	2370.43	2214.37	2544.22	4475.62	4921.51	4601.19	2412.76	2387.15	2599.3	4446.18	4505.27	4551.4	2458.03	2339.23	2347.41	4616.99	4881.73	4489.51	2376.94	2393.22	2636.42	4797.34	5150.75	4859.76	2766.47	2626.45	3111.62
FBgn0004868	Gdi	2L	y	y	-	-	1295.69	1328.05	1568.91	1489.64	1472.85	1550.89	1101.43	1270.42	1396.86	1321.85	1547.06	1462.17	1355.69	1248.65	1640.29	1463.28	1684.59	1778.33	1303.47	1326.56	1588.13	1441.57	1579.32	1490.85	1280.16	1170.26	1696.44	1460.99	1439.86	1638.3
FBgn0004870	bab1	3L	y	n	-	-	23.2159	32.2196	35.23	30.8614	34.949	31.7193	42.0392	44.7749	31.4296	31.83	32.1491	44.4579	29.7865	25.218	24.5157	28.1797	27.9077	30.4638	32.4672	33.5918	33.8738	24.6802	21.6628	33.8814	31.4481	31.5716	16.1935	27.8576	30.2703	19.4388
FBgn0004872	piwi	2L	y	y	-	-	27.6304	57.7403	2.21628	1.31288	8.75936	1.7139	13.6627	12.641	14.9344	2.25576	2.82837	2.0194	6.7863	34.3456	15.6745	1.93925	2.70075	4.53453	4.48909	2.08415	4.33665	1.11584	4.17388	1.99303	19.6117	48.4098	13.2493	2.56557	3.09531	3.4612
FBgn0004875	enc	3L	y	n	-	-	775.66	710.499	626.1	782.658	819	755.977	814.299	702.406	693.696	860.624	802.135	781.506	779.812	749.674	666.247	748.488	750.435	711.668	772.064	728.41	686.14	768.007	819.869	726.458	785.518	801.795	642.001	809.7	759.382	728.005
FBgn0004876	cdi	3R	y	y	-	-	701.964	768.613	845.52	727.868	745.579	764.674	787.088	870.121	871.173	767.028	797.883	926.903	760.317	678.986	741.933	744.669	763.264	765.58	745.101	881.424	843.576	781.735	790.728	836.106	889.976	810.027	837.647	734.221	812.002	923.342
FBgn0004878	cas	3R	y	y	-	-	0	0	0	0	0	0	0.602549	0.820345	0.995627	0	0.856982	0.987953	0.694963	0.880657	0	0	0	0	0	0	0	0	0	0	11.5232	7.40879	5.88856	10.6968	8.25415	10.2504
FBgn0004880	scrt	3L	y	n	-	-	566.446	830.661	635.314	764.011	975.243	965.991	585.678	769.484	698.674	785.463	1014.67	909.738	731.731	752.153	547.873	762.411	795.42	891.066	596.755	750.194	754.308	793.119	952.341	977.579	554.929	852.01	519.665	685.696	916.18	847.708
FBgn0004882	orb	3R	y	y	-	-	121.813	109.609	35.23	69.0576	413.563	57.4158	98.7639	61.0981	101.554	49.6415	63.167	52.3615	58.6847	191.983	59.0099	111.377	45.4116	69.1452	50.4203	41.1771	43.3665	85.8125	51.4779	52.3459	112.289	176.801	44.0971	57.6311	71.9567	72.6851
FBgn0004885	tok	3R	y	y	-	-	297.343	266.192	337.983	352.837	244.576	299.219	295.249	262.12	372.254	404.305	230.889	346.326	379.829	267.53	463.781	352.174	352.725	357.25	337.472	314.95	419.556	363.788	306.085	350.318	370.439	265.893	398.17	370.887	244.529	285.507
FBgn0004888	Scsalpha	3L	y	y	-	-	1435.53	2103.57	1809.71	1579.29	2409.82	1864.05	1475.64	2267.43	1808.32	1772.84	2433.59	1907.51	1830.62	2189.96	2153.86	1771.4	2478.38	1890.45	1887.67	2331.12	2001.7	1831.02	2423.38	1949.18	1720.26	2207.91	1989.56	1716.36	2118.92	1928.08
FBgn0004889	tws	3R	y	n	-	-	783.294	755.517	622.776	834.411	739.082	687.276	826.071	757.999	620.423	910.487	717.023	685.639	883.898	665.776	665.181	750.185	640.017	646.171	761.798	649.081	633.798	805.258	689.084	665.397	755.17	754.873	666.644	834.729	695.207	657.274
FBgn0004892	sob	2L	y	n	-	-	17.4425	13.7011	25.4873	32.7295	22.3153	33.8339	22.8969	25.1859	17.9598	28.8297	33.4223	25.6868	13.9576	26.4197	20.2847	31.1334	34.7613	38.1739	24.566	29.5266	24.1022	29.591	37.0162	34.2262	21.2312	16.8382	10.3758	30.1092	23.657	29.1582
FBgn0004893	bowl	2L	y	n	-	-	221.572	155.605	159.23	249.582	170.808	158.597	232.267	189.36	134.145	264.794	191.921	191.441	272.448	200.647	154.569	264.896	190.165	183.649	241.422	199.036	175.671	219.061	181.555	195.317	247.873	147.639	120.715	291.158	180.613	173.232
FBgn0004895	fd64A	3L	y	n	-	-	0.619822	0.87942	2.04141	0.568733	0.892612	1.05731	0	1.05341	0	2.65453	1.88558	0	1.87517	0	3.1977	1.20124	0.900248	0.846217	1.82902	1.08361	0	1.11584	1.39129	1.99303	2.62292	4.11599	2.94428	4.70999	8.25415	4.61493
FBgn0004896	fd59A	2R	y	n	-	-	6.18173	7.82919	11.0814	8.65244	8.32119	9.42647	6.04677	4.92207	5.97376	9.46193	9.4268	10.8549	8.10933	5.48216	6.45421	5.33441	8.10224	7.20262	7.00834	9.8422	4.33665	8.25757	8.2525	10.9616	4.83388	6.31433	3.10061	7.84074	9.85708	5.76866
FBgn0004897	fd96Ca	3R	n	n	-	-	1.75342	2.93594	3.06211	2.96505	1.78522	0.856952	3.02339	3.73124	1.99125	1.61082	1.94843	4.03879	1.24831	2.41053	2.1318	0.644603	0.900248	0.755755	1.9712	2.16721	1.78535	1.67923	2.06312	2.0133	1.63946	1.697	1.29697	1.03956	3.02703	2.30746
FBgn0004898	fd96Cb	3R	y	n	-	-	1.64736	0.978648	4.69733	4.64426	3.50374	4.14233	4.20392	2.46104	3.98251	5.3759	3.42793	4.93976	2.7122	1.76131	1.066	5.35615	3.06717	2.53865	4.17767	2.18716	1.78535	3.91091	3.47824	3.17509	3.89702	5.26194	1.5503	2.82213	3.09531	4.10016
FBgn0004901	Prat	3R	y	n	-	-	50.3918	70.4627	58.7315	40.8497	46.4158	43.9087	59.0498	72.1904	61.7367	52.7767	39.9429	43.4699	45.1785	66.9299	65.02	38.7347	44.5383	48.2576	46.9625	54.1879	60.6577	43.6667	55.7044	57.7977	53.7096	70.7951	63.302	39.5098	57.1711	59.4523
FBgn0004903	Rb97D	3R	y	n	-	-	219.797	232.918	210.265	251.581	251.3	256.229	212.645	214.546	233.477	217.561	237.583	226.172	231.544	213.119	223.131	228.189	217.452	216.079	217.109	205.885	219.597	221.624	217.66	222.47	203.557	222.054	242.534	237.417	239.37	236.91
FBgn0004907	14-3-3zeta	2R	y	y	-	-	5137.02	4808.1	5076.64	5014.1	4986.06	5055.3	4795.09	5114.6	4918.4	4981.78	5386.99	4878.86	4780.66	4171.93	3954.49	4665.59	4298.13	4154.47	5137.95	4876.26	5243.56	5319.02	5240.34	5111.78	4761.97	4932.54	5374.78	4857.49	5150.99	5325.63
FBgn0004908	Arl2	3R	y	n	-	-	24.3252	23.4876	28.8117	25.34	32.4526	26.5655	24.102	22.1493	17.9598	24.3274	23.5698	30.6265	19.8068	24.6584	26.6475	30.7821	26.1072	33.0025	27.4459	25.0098	25.8875	27.0907	34.0416	28.1863	15.9234	27.152	29.4428	25.0593	27.8578	31.7762
FBgn0004910	Eip63F-1	3L	y	y	-	-	659.096	675.395	495.569	660.034	596.629	502.05	697.394	650.534	527.568	750.289	592.073	511.917	760.033	601.942	612.893	593.623	520.344	504.904	776.078	669.012	586.095	652.651	563.233	558.815	651.29	586.18	434.281	620.789	588.252	479.953
FBgn0004911	Eip63F-2	3L	y	n	-	-	12.7864	9.67362	10.207	17.1362	9.15331	12.6877	14.1091	14.7478	11.1788	6.40888	2.92265	12.1164	7.9207	7.92591	6.39597	4.70611	4.50124	6.8018	4.65052	5.46789	6.50497	8.38652	4.72547	4.98256	6.73298	15.6408	5.88856	9.40067	7.06306	3.64477
FBgn0004913	Gnf1	3R	y	n	-	-	132.481	183.007	138.571	142.293	178.906	161.551	147.138	161.608	161.638	136.141	135.416	153.474	134.212	142.536	144.975	136.582	138.855	139.011	128.232	140.68	145.506	127.763	125.225	129.547	167.716	211.53	144.27	142.074	163.628	141.909
FBgn0004914	Hnf4	2L	y	n	-	-	814.015	678.203	832.215	902.472	775.535	787.042	819.467	749.979	791.352	984.939	797.85	721.359	930.306	811.085	813.231	934.613	797.465	801.367	887.906	814.873	814.118	945.618	813.903	884.903	826.944	589.707	678.317	929.928	739.281	719.235
FBgn0004915	TfIIB	2L	y	n	-	-	119.084	122.331	118.402	114.473	124.818	150.138	135.045	118.13	120.471	127.597	127.277	121.164	125.435	114.029	115.254	98.6876	121.389	126.933	135.16	125.761	115.155	124.679	132.313	112.186	113.775	91.375	116.728	109.513	125.185	106.913
FBgn0004919	gol	2R	y	y	-	-	169.308	107.651	70.4286	190.127	137.3	125.972	158.47	105.004	118.983	201.559	141.261	141.358	197.281	153.501	124.71	171.579	173.806	144.773	178.446	170.598	141.797	195.045	189.912	141.938	214.976	188.377	98.6333	230.867	203.056	173.06
FBgn0004921	Ggamma1	2R	y	n	-	-	2316.2	2878.2	2380.37	2647.27	3231.95	2900.46	2603.28	2817.89	2513.24	2814.69	3184.54	2912.98	2824.56	2706	2650.9	2709.34	2929.15	2971.08	2533.51	2665.63	2753.9	2633.17	3072.67	2842.79	2479.77	2845.66	2511.47	2599.9	3020.97	2929.18
FBgn0004924	Top1	X	y	n	-	-	880.439	879.805	855.35	837.211	910.464	852.491	920.695	887.614	980.692	840.533	861.207	842.737	967.457	944.926	867.72	753.487	845.333	860.713	925.997	879.889	892.673	830.468	929.438	842.053	991.012	941.739	859.893	839.846	849.586	811.569
FBgn0004926	eIF-2beta	3L	y	n	-	-	648.854	570.744	695.205	495.337	429.346	535.595	537.051	590.469	703.798	403.793	412.094	511.168	578.669	561.374	665.181	475.231	423.27	450.884	653.1	527.717	596.336	519.537	462.14	439.907	613.151	493.57	737.169	450.334	382.414	535.332
FBgn0004956	os	X	y	n	-	-	0.51377	0	0	0	12.4818	0	0	0	0	0	0	1.0097	1.38993	0	0	2.59472	0	1.44052	0	1.08361	0	1.63588	0	0	0	1.05239	1.47214	0.467137	0	1.15373
FBgn0004957	por	X	y	n	-	-	22.1884	29.0209	22.1628	20.7578	28.5636	24.854	17.4739	23.79	14.9344	16.6469	32.9977	27.6307	16.4137	21.9287	31.9799	23.63	29.6922	25.6957	16.6681	28.136	24.1022	25.1596	30.7155	27.1796	17.064	27.3621	36.8035	21.7255	31.9849	27.9433
FBgn0004959	phm	X	y	y	-	III	8.34287	20.5516	11.7433	5.9236	16.9596	7.71257	8.43569	32.6484	26.9396	8.86726	28.2523	10.8549	11.8737	10.8474	5.32998	5.35615	17.466	10.8039	6.31811	12.5049	9.45314	4.12701	21.2646	11.9582	8.59769	35.7812	14.7214	10.0082	27.2432	4.61493
FBgn0005198	gig	3L	y	n	-	-	232.164	286.956	308.85	238.447	286.528	292.221	219.328	251.766	235.722	216.497	245.503	267.426	208.166	262.047	296.894	197.258	261.972	252.092	208.723	272.301	289.226	204.539	263.839	269.783	242.255	274.914	262.776	224.039	281.513	274.573
FBgn0005278	Sam-S	2L	y	y	-	-	1437.05	1502.23	1687.52	1870.61	1642.41	1781.6	1582.78	1520.1	1551.62	1926.02	1699.03	1968.69	1698.78	1508.69	1546.62	1972.98	1847.46	1888.63	1617.78	1532.1	1651.44	2085.89	1756.51	1752.58	1804.43	1841.24	1715.41	1973.59	1749.62	1877.06
FBgn0005322	nmd	2L	y	n	-	-	217.306	180.228	191.892	195.596	149.781	170.533	211.247	180.965	169.495	203.963	144.247	173.88	226.434	209.419	194.548	203.454	176.407	199.519	238.749	187.464	189.728	218.726	173.912	172.513	217.75	187.689	204.627	198.771	165.477	170.089
FBgn0005355	Su(fu)	3R	y	n	-	-	58.1441	67.4597	70.4286	60.3037	63.9433	72.9544	47.3664	79.0061	75.6676	54.8488	63.4167	77.7467	51.5721	89.1895	79.9426	53.6188	94.0599	77.8519	55.3877	75.0293	67.7475	61.7311	84.5881	84.5588	47.4438	71.5624	70.0365	58.4261	89.8018	88.8374
FBgn0005386	ash1	3L	y	n	-	-	210.973	215.468	184.747	208.657	247.971	203.098	223.731	198.689	203.454	219.784	205.56	227.182	222.474	229.851	196.392	210.328	206.157	198.861	202.176	228.558	213.58	189.579	202.186	187.33	212.924	257.835	213.46	207.363	236.275	181.024
FBgn0005390	fs(1)M3	X	y	y	-	-	19.8893	28.3808	1.17433	1.86812	12.4818	0.856952	13.6627	23.1751	33.8513	2.25576	1.94843	2.96044	7.20377	58.1109	23.0508	2.18159	3.4932	0.720262	3.49676	2.08415	4.72657	2.6755	0.695647	1.05836	38.0624	64.1957	5.88856	3.12746	1.03177	2.30746
FBgn0005391	Yp2	X	y	y	-	-	130170	94610.8	122596	105.341	178.906	196.242	81899.5	82195.3	85233.6	468.306	147.401	162.024	116544	63678.5	77636.4	132.755	260.172	115.085	100294	70965.5	83925	187.679	199.257	107.712	139386	46111.4	86106	286.558	116.59	179.382
FBgn0005411	U2af50	X	y	n	-	-	226.669	272.859	187.276	204.158	229.401	184.245	219.699	242.285	226.929	211.225	198.74	184.747	242.789	267.72	202.521	217.703	213.085	200.553	222.304	244.961	203.822	198.159	173.267	187.344	209.985	251.076	232.598	220.242	204.29	180.407
FBgn0005427	ewg	X	y	n	-	-	348.309	322.196	233.818	310.96	290.811	260.513	327.906	319.114	262.661	336.769	273.409	230.211	381.041	326.626	235.585	263.478	249.369	238.063	315.799	293.079	256.197	255.413	270.269	265.072	353.506	359.738	210.11	344.746	302.612	246.63
FBgn0005533	RpS17	3L	y	y	-	-	3963.35	4881.66	4499.26	2775.09	3029.52	3166.44	4664.08	4984.94	4857.18	2898.92	3144.27	2912.08	4082.67	4599.28	4468.26	2794.69	2754.32	2622.43	4423.33	5050.14	4889.57	2558.74	3049.72	2944.46	4197.36	5710.53	5671.66	2769.74	3095.31	3480.76
FBgn0005536	Mbs	3L	y	y	-	-	1388.92	1355.43	1245.55	1669.07	1673.91	1570.77	1411.17	1511.9	1348.08	1626.72	1754.56	1527.58	1443.42	1351.1	1113.97	1491.38	1595.52	1328.56	1405.09	1433.61	1174.76	1718.64	1648.68	1550.57	1393.98	1680.15	1160.79	1624.01	1730.28	1439.16
FBgn0005558	ey	4	y	n	-	-	41.8412	29.9003	29.6004	39.5341	42.0449	39.7664	40.9733	29.4956	41.8163	41.1826	36.8502	42.482	31.0082	33.7474	25.5816	31.4406	41.0451	41.4646	36.8221	29.5266	27.6729	45.2407	38.1678	39.8605	38.8023	42.8063	23.5542	47.442	44.3964	37.9265
FBgn0005561	sv	4	y	n	-	-	80.7868	60.68	49.322	69.5711	73.1942	75.4118	60.8575	60.7056	59.2476	88.0715	78.8423	60.5819	76.9452	56.6474	55.4269	77.0231	57.6159	64.3125	77.2673	71.9031	60.7131	79.6705	75.1299	64.5601	72.7008	52.6847	33.8592	94.4928	72.9424	62.5274
FBgn0005564	Shal	3L	y	n	-	-	189.173	188.196	170.458	220.907	224.046	233.666	201.559	200.164	165.005	231.16	232.869	216.075	189.606	190.779	153.49	185.574	183.008	181.506	181.645	180.962	161.54	229.778	246.259	203.289	170.67	196.744	104.522	190.144	225.009	198.033
FBgn0005585	Crc	3R	y	y	-	-	2657.84	2215.1	3494.82	3295.96	2128.52	4026.82	2420.41	2451.19	3421.83	2626	3259.1	4043.84	1945.9	2218.08	3590.27	3047.89	3761.37	3998.37	2674.84	2362.13	2896.72	3146.75	3766.93	3975.27	2282.05	1959.55	3979.19	3190.69	3280.29	4560.83
FBgn0005586	Rab3	2R	y	n	-	-	384.036	353.527	286.818	487.953	510.671	455.656	396.22	376.855	354.705	529.728	501.334	430.25	415.064	391.427	311.243	481.636	464.165	430.717	366.218	376.012	336.09	552.241	486.953	506.346	389.867	471.47	281.179	514.631	495.811	467.418
FBgn0005590	scw	2L	n	n	-	-	0	0	0	0	0	0	0	0	0	0	0	0	0	0	0	0	0	0	0	0	0	0	0	0	0	0	0	0	0	0
FBgn0005592	btl	3L	y	n	-	-	60.9564	43.971	36.7453	62.2126	40.1675	42.2518	62.6651	45.9393	42.6544	66.9564	43.3684	37.5422	61.9479	49.3395	53.2951	55.3673	53.1147	40.6184	64.5409	34.9945	50.9556	76.2606	47.304	47.6263	63.4886	52.6847	45.6363	57.5928	48.4324	49.8119
FBgn0005593	RpL7	2L	y	y	-	-	5271.37	5876.29	6206.9	3088.22	3279.46	3684.73	5536.83	6369.23	6346.2	3307.01	3641.06	3679.34	5322	6025.11	6010.08	3180.7	3630.7	3323.81	5698.32	6638.02	6696.76	3188.63	3528.98	3959.15	5728.42	6384.95	6765.01	3341.37	4003.75	4284.96
FBgn0005596	yem	3R	y	n	-	-	87.116	96.8862	66.4885	54.5782	83.2119	72.905	82.5492	72.1904	88.6108	61.1462	71.6521	84.8658	73.8665	80.0396	68.2177	68.4216	53.1147	63.4663	67.9146	56.272	75.6251	68.9498	58.2808	65.7698	75.9351	95.7673	91.2726	64.7875	60.1282	63.5524
FBgn0005612	Sox14	2R	y	n	-	-	360.652	263.256	242.683	325.251	307.052	270.671	328.541	311.559	194.19	356.367	314.672	224.265	371.853	282.691	238.806	371.024	343.523	259.789	315.963	279.956	232.988	286.331	327.632	261.086	349.892	311.399	169.296	340.593	306.555	210.182
FBgn0005613	Sox15	2R	y	n	-	-	21.4627	20.5516	23.4762	25.3772	34.8119	27.4225	29.2261	20.0149	29.0648	37.2298	29.1374	38.3685	22.1691	36.1579	26.6475	34.65	40.1718	35.5205	31.0924	32.3043	31.5105	42.4987	41.7388	37.8675	30.8741	37.886	17.6657	37.0031	36.1119	34.0179
FBgn0005614	trpl	2R	y	y	-	-	1222.5	1559.21	1586.52	1139.79	1660.26	1737.29	1418.98	1507.42	1670.66	992.995	1384.02	1333.18	861.718	1322.3	1150.11	897.117	1006.03	980.765	1556.77	1865.97	1587.21	1013.17	1229.21	1262.58	1310.31	1511.39	1398.53	1219.16	1602.34	1710.61
FBgn0005616	msl-2	2L	y	n	-	-	96.8619	118.416	112.736	217.437	232.993	219.38	113.881	117.309	117.377	199.298	251.096	237.109	101.323	119.769	141.777	204.543	239.466	250.155	81.4492	131.301	117.089	195.009	232.336	236.563	113.982	135.828	137.479	215.867	258.974	235.695
FBgn0005617	msl-1	2L	y	n	-	-	189.536	205.4	179.673	177.856	175.577	185.959	183.922	188.679	191.945	191.743	168.76	168.62	212.315	212.708	192.704	194.526	178.249	170.936	191.96	189.189	197.281	184.797	185.738	185.224	214.868	238.892	182.545	193.016	169.21	170.157
FBgn0005619	Hdc	2R	y	y	-	-	87.6779	92.3391	70.4286	134.737	111.244	108.903	88.2824	86.7513	81.9414	116.958	111.408	102.989	75.3843	67.9788	70.9963	93.2232	79.7465	84.2707	87.2917	88.5763	83.4805	106.667	118.63	125.945	105.007	106.193	89.4911	139.648	128.971	136.14
FBgn0005624	Psc	2R	y	n	-	-	66.6534	64.1977	58.7315	56.8103	65.6952	51.8082	64.4728	54.7776	55.0017	58.5554	43.8397	58.2892	58.289	58.1109	47.9656	60.2178	52.398	46.5419	59.4175	52.0131	57.1311	43.5935	61.9126	58.7943	54.803	71.5624	42.8001	54.8098	53.4775	41.5344
FBgn0005626	ple	3L	y	y	-	I	477.613	560.765	858.81	680.435	636.571	681.277	416.361	478.532	736.764	537.785	766.708	909.904	448.749	354.905	513.764	642.904	669.785	605.36	582.593	477.871	520.428	674.057	640.301	572.785	627.779	415.693	808.205	622.571	591.279	865.299
FBgn0005630	lola	2R	y	y	-	-	2146.8	2372.17	2170.02	2289.94	2274.18	2225.5	2646.47	2663.66	2429.15	2762.64	2614.8	2555.83	2305.36	2158.63	2004.07	2132.08	2155.3	2162.93	2187.74	2172.63	2084.39	2222.41	2299.35	2249.87	2279.11	2422.67	2108.88	2270.6	2397.41	2336.31
FBgn0005631	robo1	2R	y	n	-	-	156.092	150.381	133.874	192.205	186.574	169.17	198.841	152.981	135.821	206.777	178.282	166.6	182.002	151.308	121.523	184.313	158.471	160.618	176.981	138.884	139.434	181.305	178.086	184.355	164.788	147.334	113.355	200.518	176.442	156.831
FBgn0005632	faf	3R	y	y	-	-	1357.19	1026.6	1163.55	1360.14	1111.3	1180.56	1323.18	1059.89	1206.19	1429.67	1104.76	1175.29	1386.24	1115.79	1206.71	1301.61	1182.91	1168.63	1424.42	1222.31	1214.03	1362.79	1192.39	1226.71	1368.14	1092.38	1192.43	1370.85	1136.14	1282.96
FBgn0005633	fln	3L	y	y	2	II	1582.17	3358.51	1298.81	1172.06	3830.24	1314.24	2083.01	3776.05	1657.72	1797.08	3093.3	1190.09	2168.53	3038.47	1327.05	1105.02	1611.44	759.056	1941.59	2610.41	1355.97	1225.67	2356.43	1054.13	2345.44	3136.12	1687.07	1763.96	2274.03	1457.61
FBgn0005636	nvy	2R	y	n	-	-	57.7967	54.5241	49.8664	64.0227	69.6237	59.9867	54.651	45.119	43.5973	85.9699	64.2983	72.6982	53.3496	50.621	51.1678	69.4213	58.5111	70.236	56.24	55.2299	54.2081	66.786	63.0062	76.7315	59.9361	56.8007	36.3152	75.8904	66.5946	54.6716
FBgn0005638	slbo	2R	y	n	-	-	66.5217	80.0273	35.23	89.8284	84.8761	51.3649	95.6392	94.8073	46.0219	93.6109	99.9358	60.1955	47.9124	79.5474	39.4418	82.9682	74.6345	46.5419	70.5366	84.408	47.3117	76.6359	76.3951	59.3925	73.9845	85.6126	37.6122	72.3023	84.6051	36.4477
FBgn0005640	Eip63E	3L	y	n	-	-	340.191	338.577	315.398	383.103	349.011	342.569	334.415	311.559	281.705	395.87	369.574	305.938	373.57	317.917	276.093	365.299	339.714	366.613	372.585	348.053	305.294	367.905	337.389	364.724	342.291	329.279	272.364	343.019	322.327	331.121
FBgn0005642	wdn	3R	y	n	-	-	138.724	120.823	100.029	120.007	104.847	94.1006	137.06	109.139	103.269	128.065	82.0228	98.9504	133.295	122.411	100.195	122.991	88.948	82.8302	126.654	119.197	97.3013	96.8931	85.6197	84.5588	131.502	110.501	110.41	127.507	88.7928	103.836
FBgn0005648	Pabp2	2R	y	n	-	-	265.586	171.166	175.561	241.594	173.167	169.835	265.05	188.428	206.095	245.829	150.029	193.415	206.633	153.501	169.654	284.026	151.081	181.506	242.945	161.85	144.194	257.582	159.091	156.031	232.073	173.942	219.188	269.523	148.842	161.585
FBgn0005649	Rox8	3R	y	y	-	-	759.808	623.247	684.832	781.655	639.433	693.274	727.879	625.728	693.952	765.334	730.149	682.675	742.167	691.849	705.689	791.295	722.9	697.934	792.616	649.212	676.517	844.242	695.273	711.51	770.785	724.415	784.65	824.248	737.586	797.229
FBgn0005654	lat	2R	n	n	-	-	0	0	0	0	0	0	0	0	0	0	0	0	0	0	0	0	0	0	0	0	0	0	0	0	0	0	0	0	0	0
FBgn0005655	PCNA	2R	y	y	-	-	21.3166	59.6975	16.6221	11.242	14.015	8.56952	22.0706	27.3888	15.93	7.41713	7.79373	6.91567	10.2611	28.5073	15.6745	8.73612	4.3665	10.8039	20.9667	7.29452	9.8194	9.55378	4.72547	6.03991	17.9131	48.4098	39.7478	17.6726	6.05405	4.8597
FBgn0005658	Ets65A	3L	y	n	-	-	45.5359	41.2813	28.8117	47.7689	40.2931	46.5217	39.9373	34.514	34.797	55.3037	46.1967	39.4725	37.6981	39.4716	22.3839	51.7966	39.8732	40.3347	43.6814	32.8073	28.3594	60.2771	45.6795	34.2262	33.9368	39.9907	16.1935	52.7789	36.3243	35.7657
FBgn0005659	Ets98B	3R	y	n	-	-	175.359	208.452	206.114	234.674	237.154	227	185.434	208.949	169.918	227.42	213.071	153.474	235.294	191.102	198.275	236.883	224.438	179.87	223.721	213.471	209.545	247.092	201.738	198.306	222.991	220.61	186.962	211.302	218.827	189.632
FBgn0005660	Ets21C	2L	y	y	-	-	14.6947	15.1029	30.5327	24.2646	27.671	15.8597	10.5098	26.1187	11.1788	10.3161	13.1991	21.735	13.3197	7.67503	8.52721	20.3926	11.2463	14.3857	10.6884	9.75247	7.14138	17.279	13.9129	12.9547	8.93034	10.5239	8.83284	6.276	17.5401	8.50447
FBgn0005664	Cry	2L	y	y	-	II	46.3162	77.3132	39.9273	179.567	114.254	70.8398	47.3664	79.5735	6.70727	50.0467	93.5248	27.6307	32.8678	61.4684	13.8567	41.2945	78.597	27.0789	27.2541	47.6787	22.8451	31.6292	70.0945	28.8989	43.3397	110.309	20.61	45.7322	87.728	25.626
FBgn0005666	bt	4	y	y	-	-	14815.6	14758	10921.5	15984.1	15292.1	12978.5	12947	12799.1	10279.7	15000.4	14055.4	10375.7	15800.2	11067.2	8266	13265.8	12572	10337.4	14810.7	13388	10623.7	16212.1	14362.4	11998.3	13747.6	14328.3	10327.1	15820.8	14578.6	12395.8
FBgn0005670	Cyp4d1	X	y	y	4	-	73.1349	94.645	172.499	23.6305	60.7447	54.9801	70.5457	107.465	140.853	27.9185	58.453	62.241	74.9187	141.44	219.443	23.5424	44.5383	83.5504	73.6355	138.596	191.032	32.9942	63.0062	73.027	81.6342	75.7343	124.509	21.4449	34.4998	35.7657
FBgn0005671	Vha55	3R	y	y	-	-	5023.99	5563.62	5669.26	4490.63	4748.69	4313.9	5454.88	5804.76	5241.73	4306.97	4652.67	4088.27	4906.24	5200.38	5618.85	4027.55	4492.38	3904.23	5037.88	5233.82	5473.37	4185.96	4569.01	4365.72	5232.87	5495.73	6204.72	4378.59	5254.81	5117.26
FBgn0005672	spi	2L	y	n	-	-	348.875	313.953	264.846	370.297	324.526	296.505	399.087	309.704	250.405	420.989	304.229	278.677	388.878	297.133	262.235	357.709	276.045	257.25	352.083	294.907	269.414	318.883	287.998	288.989	371.338	384.122	250.316	387.915	325.284	266.51
FBgn0005674	Aats-glupro	3R	y	n	-	-	509.03	459.057	520.827	444.266	429.373	467.896	459.142	467.338	580.179	395.455	393.355	462.362	476.986	491.747	538.28	390.773	466.21	492.753	481.63	503.046	487.873	451.583	453.562	447.96	514.04	478.278	481.177	457.104	423.855	458.026
FBgn0005677	dac	2L	y	n	-	-	74.06	70.4803	56.1387	80.2686	89.0367	78.241	70.4157	63.2049	64.837	95.9836	85.6982	79.7661	70.7329	70.1717	66.3862	86.92	68.5002	68.4249	77.2872	67.1837	63.0209	89.3625	74.2725	73.027	76.7158	79.027	36.8035	94.6064	80.7207	63.5524
FBgn0005683	pie	2L	y	n	-	-	12.6066	28.1921	16.6221	9.65524	17.8522	13.7112	12.6118	11.4848	13.9388	5.62696	11.6906	11.8417	5.47804	15.3501	11.7249	4.86795	9.90273	15.8458	6.00112	12.0294	8.66538	7.83277	11.3472	15.8754	6.9577	18.943	9.07881	10.2903	7.88567	10.2504
FBgn0005694	Aef1	3L	y	n	-	-	348.141	386.566	357.246	334.921	341.615	344.683	395.272	375.016	411.952	337.025	350.506	345.783	372.282	381.559	360.275	333.125	315.087	365.566	402.305	366.259	388.367	363.074	375.675	342.8	364.695	437.942	434.281	323.593	341.045	376.117
FBgn0005695	gcl	2R	y	n	-	-	131.195	160.091	119.782	113.829	142.778	121.591	131.373	147.662	125.449	112.595	124.448	118.135	131.879	144.632	136.46	111.869	139.728	104.438	120.633	134.51	127.652	103.289	134.26	117.589	126.194	171.539	123.212	111.368	126.171	91.1193
FBgn0005696	DNApol-alpha73	3R	y	n	-	-	11.2451	14.0961	8.86514	7.72885	5.82483	3.42781	10.5098	7.38311	5.97376	5.6394	4.28491	5.92087	10.6322	5.48216	5.53218	4.68981	2.70075	5.92352	7.84581	2.18716	7.87762	4.25491	3.09469	2.0133	13.0995	13.681	14.7214	10.0798	1.97142	4.10016
FBgn0005771	noc	2L	y	y	-	-	471.337	470.204	412.191	399.793	460.994	425.905	515.991	508.614	477.056	454.091	513.412	485.665	479.753	443.537	365.124	365.793	397.71	330.6	461.368	449.46	421.453	383.451	404.171	405.681	546.57	436.741	376.868	420.145	437.47	341.394
FBgn0005775	Con	3L	y	y	-	-	163.179	149.501	114.319	212.962	212.852	170.227	165.701	153.914	135.263	237.951	215.102	164.798	182.831	132.579	106.59	192.723	165.927	165.66	162.405	144.12	120.528	222.084	188.52	182.204	148.089	147.353	61.8299	163.007	185.658	121.142
FBgn0005777	PpD3	3R	y	n	-	-	201.032	213.345	234.867	170.193	198.837	187.144	197.528	219.853	212.397	171.37	196.249	177.831	200.855	225.448	227.742	178.295	177.896	216.146	202.799	205.885	218.705	167.165	170.904	176.383	195.859	224.159	256.801	160.878	175.456	183.443
FBgn0005778	PpD5	2R	y	n	-	-	0	0	0	0	12.4818	0	0	0	0	0	0	0	0	0	0	5.15683	0	0	0	0	0	1.11584	0	0	0	0	0	0	0	0
FBgn0005779	PpD6	2L	y	n	-	-	0	0	0	0	8.32119	0	0	0	0	0	0	0	1.10669	0	0	1.93381	0	0	0	0	0	1.12679	0.787578	0	0	0	0	0	0	0
FBgn0008635	betaCOP	X	y	y	-	-	652.287	619.22	751.573	720.504	573.33	771.837	634.484	608.192	783.633	644.024	633.31	763.687	552.623	607.424	753.659	729.917	743.278	745.471	642.991	648.492	692.78	661.226	773.56	787.202	580.669	604.228	686.098	726.6	670.991	752.038
FBgn0008636	hbn	2R	y	n	-	-	4.00483	8.05489	6.64885	5.68532	8.03351	8.45848	8.43569	8.42732	4.97813	8.46849	7.79373	5.04849	6.52922	13.2579	5.32998	5.24009	6.9864	6.04604	4.71114	6.56147	7.14138	4.20014	8.34777	9.05987	4.78058	11.5248	2.94428	7.69671	8.07207	6.07462
FBgn0008646	E5	3R	y	n	-	-	14.9635	19.573	21.4348	8.18252	14.2818	12.8543	23.4994	22.1217	20.1218	12.6747	15.0847	12.8286	15.9448	14.4632	12.7919	22.0421	9.20152	10.1546	17.5275	13.0033	13.3919	11.2339	11.3472	22.2256	16.8358	13.576	9.07881	13.6196	12.1081	13.3642
FBgn0008651	lbl	3R	y	n	-	-	23.5995	19.1304	18.3727	52.0584	29.7818	42.2924	26.2745	20.0149	16.9257	66.2178	41.8913	45.3933	24.7678	19.2842	18.1219	66.3712	42.9404	38.5435	24.9188	29.1781	20.4818	40.7445	39.6519	40.2178	25.5659	24.2049	14.2667	59.4426	47.4614	46.1268
FBgn0010014	CanB	X	y	n	-	-	122.195	111.762	90.4237	139.131	131.475	99.3872	113.279	110.609	103.269	139.554	111.061	111.067	114.648	104.858	88.4698	119.424	107.13	115.962	111.13	98.422	88.9013	144.506	118.26	102.679	111.444	106.291	91.2726	119.445	105.946	99.221
FBgn0010015	CanA1	3R	y	y	-	-	197.141	241.841	179.519	224.043	197.267	166.249	215.668	196.989	163.283	159.667	146.133	129.272	191.821	168.205	130.051	143.358	130.866	117.624	172.54	171.692	146.362	155.209	145.702	144.958	226.905	255.73	148.686	204.438	220.973	156.908
FBgn0010019	Cyp4g1	X	y	y	-	-	64680.9	63041.6	74314.1	121578	113723	117587	62712.7	73469.3	75931.6	115753	123113	125523	77740	64991.6	41508.3	142327	112461	92972.1	63959	64526.3	65152.6	141570	115632	115975	74380.3	69838.6	94271.7	141813	128294	164447
FBgn0010038	GstD2	3R	y	y	-	-	10.2026	1.9573	23.4867	14.3937	7.14089	9.94159	21.0196	10.2609	4.47151	6.59284	6.59953	11.1067	6.93521	0	3.68812	15.0104	1.7466	2.16079	3.26316	1.08361	5.51433	5.78434	1.57516	1.00665	3.91933	4.20955	29.4428	5.66496	3.09531	8.50447
FBgn0010039	GstD3	3R	y	n	-	-	41.7426	34.2527	38.785	31.1497	38.5412	38.9379	39.304	28.7121	42.8119	34.5493	37.7072	38.3685	39.7158	28.9263	41.5738	39.1684	31.6941	37.7878	35.4591	23.8394	34.8142	39.0643	28.5215	33.2195	40.3605	13.1712	31.1273	33.4953	29.9213	36.9194
FBgn0010040	GstD4	3R	n	n	-	-	1.83831	0.87942	1.0207	1.18243	0	0	2.01559	0	0	0	0	0.986812	0.553345	0	0	0.650039	0	0	0.976809	1.04207	0.787762	1.06153	0	0	0.663254	0	0.775151	0.467137	0	0
FBgn0010041	GstD5	3R	y	y	-	-	14.5628	5.03431	15.2663	27.7189	12.4818	12.8543	8.40784	11.4848	5.61242	20.548	12.6648	21.7099	10.3765	1.76131	6.45421	41.4907	16.5927	23.7687	12.0464	2.16721	5.51433	20.6704	11.8137	9.96513	12.3393	0.848499	185.49	28.6846	19.1712	424.009
FBgn0010042	GstD6	3R	n	n	-	-	0	0	0	0.568733	0.832119	0	0.602549	0	0.995627	0.937826	0	0	0	0	0	0.551199	1.02239	0	0	0	0	0.479311	0	0	0	0	0	0	0	0
FBgn0010043	GstD7	3R	y	y	4	-	20.9153	7.04803	15.3106	14.4071	5.82483	5.99867	15.6663	4.10173	7.96501	9.82692	5.99887	5.92087	5.74802	4.40328	10.66	5.82861	4.3665	9.06907	8.91152	3.12622	4.72657	5.0125	6.18937	5.29181	7.13339	1.05239	1.29697	6.35462	3.94283	1.21492
FBgn0010044	GstD8	3R	y	y	-	-	7.20928	4.02745	7.14493	20.1081	11.604	9.51579	9.07016	8.20345	8.97988	17.2978	11.3135	8.07758	6.82713	3.2893	8.29827	7.76785	9.90273	16.0781	9.31106	5.41804	3.93881	10.3633	4.86953	11.9582	6.502	3.15716	2.59394	10.6376	6.05405	4.8597
FBgn0010051	Itp-r83A	3R	y	y	-	-	668.666	548.043	621.222	654.235	560.599	583.584	664.22	525.172	615.951	628.518	540.69	593.759	753.287	617.34	602.287	630.604	648.196	646.075	766.028	691.141	720.968	693.389	660.865	737.679	763.845	555.661	603.092	655.2	599.311	646.09
FBgn0010052	Jhe	2R	y	n	-	-	18.8939	32.5386	32.8813	37.8196	52.5562	42.2924	19.8841	45.9393	39.8251	34.3615	78.9115	52.5043	13.939	21.1358	24.8948	29.8951	48.9048	41.0549	25.2252	39.0099	31.5105	52.1884	68.5193	48.6847	29.326	41.0431	32.3871	45.042	63.0853	65.6025
FBgn0010053	Jheh1	2R	y	y	4	-	710.288	363.201	1110.53	802.159	352.126	559.214	593.591	456.144	706.895	859.038	476.392	684.575	682.711	519.587	1533.34	860.355	490.635	687.13	805.495	545.695	1091.05	949.78	504.434	775.78	588.867	282.04	640.381	767.392	319.856	362.864
FBgn0010078	RpL23	2R	y	y	-	-	4864.92	4529.89	4528.23	3268.24	2780.11	3005.93	5035.25	4941.1	4612.37	3304.04	3026.86	3028.08	5146.82	4572.37	4822.56	3449.52	3048.24	2886.23	5439.05	4942.97	4794.16	3267.39	3003.91	2935.73	5254.33	5292.09	5505.65	3375.1	3210.87	3678.79
FBgn0010097	gammaTub37C	2L	y	n	-	-	5.2762	21.1441	1.17433	0.568733	2.49636	0.828466	3.15294	2.10683	6.96939	0.454884	0	0.987953	2.92734	12.0608	3.68812	0	0	1.44052	1.43406	0	0.892673	0.552442	0	0	5.26088	14.7334	4.41642	0.572426	0	0
FBgn0010100	Acon	2L	y	y	-	-	12195.3	18259.4	13662.3	12756.3	20231.5	15985.6	14087	19703.1	16249.6	14808.8	18085.4	15047.5	16509.9	18831	17118.4	12828.5	18073.8	14684.4	16273.1	19955.7	16729.7	15226	19132.4	17293.3	15099.2	20001.3	14718	14597.3	18512.3	16683.5
FBgn0010105	comm	3L	y	y	-	-	44.9571	52.7652	29.9198	38.01	52.5562	51.4171	57.4443	46.6405	44.8994	61.643	58.2748	54.2746	50.7058	50.621	37.3098	73.7038	68.4189	64.995	46.1234	50.3046	51.775	68.8695	61.2169	70.4656	49.317	45.2759	33.7213	69.778	54.214	48.1769
FBgn0010109	dpn	2R	n	n	-	-	0.609246	0	0	0	1.66424	0	0	0.820345	0	1.20001	0.856982	1.97591	0.553345	1.20526	1.0659	0	0	0.755755	0.472849	0	0.787762	0	0	0	0	0	0.775151	2.07913	0	2.05008
FBgn0010113	hdc	3R	y	n	-	-	433.846	516.52	373.578	545.105	500.755	537.309	497.706	488.926	454.977	627.714	543.99	559.373	465.81	441.862	365.636	513.118	511.195	536.586	427.398	437.671	407.273	513.384	516.813	508.359	451.354	489.36	377.419	571.518	499.459	526.102
FBgn0010114	hig	2R	y	n	-	-	473.012	323.203	296.004	609.521	429.209	443.901	553.743	390.484	386.786	672.68	451.629	495.762	522.826	349.762	316.573	562.027	372.899	425.675	491.418	395.875	378.913	608.621	459.158	513.393	549.63	438.765	267.929	619.301	467.171	422.794
FBgn0010173	RpA-70	3R	y	y	-	-	260.731	216.475	238.39	286.02	224.672	225.207	198.536	155.779	201.117	275.812	182.901	209.446	240.258	163.369	216.378	288.78	204.352	246.33	219.243	157.475	179.61	257.432	165.05	212.404	225.466	151.544	186.962	218.42	162.642	201.677
FBgn0010194	Wnt5	X	y	n	-	-	25.459	37.2539	28.184	39.038	41.9528	45.4185	30.73	25.1859	37.042	43.4934	47.134	43.417	26.3331	31.3368	37.8032	41.1089	43.9628	41.5665	29.5629	36.8426	35.7773	40.019	50.7822	44.8431	31.6028	43.2734	35.0183	43.2405	41.3997	42.0266
FBgn0010197	Gyc32E	2L	y	n	-	-	4.03656	1.9573	3.523	2.79215	5.25562	4.14233	2.01559	2.10683	4.97813	2.84154	2.82837	2.96386	2.75944	1.20526	0.92203	5.42781	1.8005	2.88105	2.41087	3.25082	1.78535	1.57062	1.39129	3.98605	1.72516	1.6464	0.775151	4.46676	4.03604	2.30746
FBgn0010198	RpS15Aa	X	y	y	-	-	2512	2695.37	2721.6	1625.95	1616.52	1909.29	2561.44	2883.32	2897.13	1624.13	1799.79	1791.16	2500.04	2596.14	2680.98	1609.65	1831.1	1907.37	2606.62	2617.69	3136.87	1656.44	1949.9	1872.37	2643.77	2771.99	3490.44	1656.1	1913.93	2246.39
FBgn0010213	Sod2	2R	y	y	-	-	984.87	1240.86	999.544	1045.89	1421.93	1072.86	1224.47	1542.2	1181.81	1290.15	1540.24	1197.99	1199.96	1287.21	1143.32	1151.82	1272.88	1007.42	1222.83	1241.11	1021.73	1175.93	1254.95	1063.02	1385.34	1562.8	1219.15	1357.8	1597.26	1331.41
FBgn0010215	alpha-Cat	3L	y	y	-	-	525.171	523.255	487.348	560.854	471.254	507.849	482.642	457.182	469.509	516.91	543.99	515.956	539.296	489.009	473.002	511.291	545.551	572.043	533.713	489.923	499.897	599.516	540.518	545.605	499.658	457.789	573.262	573.238	551.928	516.343
FBgn0010217	ATPsynbeta	4	y	y	-	-	22181.9	27198.7	17793.5	20755.7	29739.9	17042.4	23696.5	29830.2	20869.3	26643.9	27736.2	17468.8	30017.6	26244.6	21745.5	21614.9	24799.1	16358.2	29799	29098.9	20966.2	26965.4	27688.1	18260.1	26575.6	29412.9	17310.9	23666	25132.9	17946.4
FBgn0010220	Dbp45A	2R	y	n	-	-	62.8449	115.481	101.949	60.2796	85.8417	87.8174	88.686	109.926	106.532	69.9632	82.9656	86.9398	83.6218	123.897	102.336	73.5302	96.3266	85.4004	75.9857	102.123	100.872	62.5436	77.9702	79.721	89.403	141.59	90.7881	65.6001	83.7477	88.8374
FBgn0010222	Nmdmc	3R	y	y	-	-	96.3224	123.844	78.6803	207.787	80.7155	82.0181	59.4599	80.0595	65.7114	120.295	66.9381	53.514	68.4482	60.3038	45.8338	167.497	54.1867	66.0049	66.5195	70.4345	32.5249	173.244	55.1305	66.7664	66.3482	69.1487	37.2073	101.889	69.9853	51.9179
FBgn0010223	Galphaf	3L	y	n	-	-	134.49	123.844	145.961	80.6488	82.3798	86.5522	131.356	132.076	140.311	89.6209	97.4216	81.7855	146.135	122.937	109.788	79.8528	74.6345	69.8654	158.077	109.444	112.477	75.1927	85.846	83.7071	151.994	97.8721	110.243	111.23	95.9546	67.6526
FBgn0010225	Gel	3R	y	y	-	-	2056.12	2251.34	3856.51	2191.8	3018.93	3335.26	2044.45	2162.25	2962.24	2288.14	2843.74	3154.3	2287.16	2406.67	3722.13	2511.23	3489.42	3814.3	2195.82	2972	3719.77	2443.78	3109.13	3563.51	2049.47	2143.61	3392.88	2327.79	2882.76	3101.23
FBgn0010226	GstS1	2R	y	y	-	-	881.992	3517.97	1372.8	777.939	3830.24	1421.68	1063.59	4105.83	1663.69	968.714	3220.54	1433.52	993.938	3461.52	1543.43	838.784	1813.84	960.83	994.97	2871.56	1400.6	912.068	2376.33	1049.33	1028.57	3351.85	2010.94	965.068	2095.62	1338.85
FBgn0010228	HmgZ	2R	y	n	-	-	1464.54	862.88	862.495	1700.58	731.433	749.761	1579.28	846.596	844.291	1861.33	860.41	878.29	1630.43	855.998	907.278	1742.87	845.333	841.987	1551.45	795.368	790.913	1696.38	760.262	792.713	1413.79	763.105	817.093	1641.03	729.461	752.379
FBgn0010235	Klc	3L	y	n	-	-	468.631	402.224	480.302	472.352	434.366	413.408	444.565	440.525	404.672	488.964	459.83	401.86	473.935	456.18	497.776	418.863	440.143	408.723	476.102	429.335	440.359	456.87	438.953	462.053	445.218	372.086	412.199	443.702	416.835	439.742
FBgn0010238	Lac	2R	y	n	-	-	440.038	393.98	388.704	577.723	493.447	470.503	477.695	394.586	381.325	594.026	518.535	471.696	477.755	394.716	376.188	527.618	476.434	387.567	467.643	365.768	340.108	542.897	450.779	481.18	425.048	433.002	413.156	549.266	476.097	506.488
FBgn0010240	Lcch3	X	y	n	-	-	53.4865	53.8257	48.1477	71.7516	75.7228	68.7252	74.6196	60.0446	52.7682	67.2742	61.7027	82.7952	55.7197	55.4421	53.2951	66.8992	53.1147	61.9426	49.7971	58.3562	58.5447	65.8892	66.9441	60.3267	42.0551	60.2434	49.2849	64.1921	64.071	65.6025
FBgn0010241	Mdr50	2R	y	y	2	-	600.455	346.442	641.002	263.958	228.619	190.547	569.404	513.046	509.761	296.842	318.797	290.793	412.381	276.526	363.472	258.719	172.04	153.418	491.855	331.354	443.658	422.303	165.391	202.292	713.75	316.769	643.325	370.778	239.135	296.441
FBgn0010246	Myo61F	3L	y	y	4	-	2087.07	1194.14	1705.13	1315.22	971.162	1008.67	2130.61	1741.29	1651.11	970.102	960.577	1011.72	1623.71	1296.33	1391	860.186	702.382	702.976	1726.35	1258.71	1409.53	959.002	739.536	894.316	1744.94	958.725	1014.23	1047.69	639.712	426.416
FBgn0010247	Parp	3R	y	n	-	-	176.386	177.135	189.068	143.027	160.599	167.963	135.045	148.482	145.361	126.473	140.287	144.387	146.799	133.765	188.094	142.416	144.094	190.45	144.277	142.764	158.896	154.042	137.198	140.931	161.489	148.176	178.982	129.801	128.971	151.139
FBgn0010258	Rbp4	3R	y	n	-	-	1.22907	0	3.06211	0	15.1744	1.7139	1.80765	0.93281	0.995627	3.1171	2.82837	1.0097	1.22789	0.880657	3.68812	8.72634	0	2.53865	0.985598	0	1.08416	2.14497	2.08694	1.05836	0.530954	0.823198	1.29697	0.572426	1.97142	2.30746
FBgn0010263	Rbp9	2L	y	y	-	-	1819.48	2081.59	1765.02	2343.05	2661.12	2442.31	1810.84	2066.17	1985.28	2290.13	2482.68	2271.82	1956.19	1863.94	1714.12	2147.37	2228.81	2244.17	1914.08	2256.07	1921.92	2356.31	2543.98	2545.36	1775.51	2262.63	1567.83	2323.87	2560.87	2468.29
FBgn0010265	RpS13	2L	y	y	-	-	4144.36	4190.44	3830.85	2502.61	2471.64	2564.86	4130.95	4509.2	3767.25	2577.74	2594.34	2491.62	4446.65	4125.62	3967.63	2673.42	2662.69	2439.64	4645.9	4212.46	4118.73	2688.3	2520.11	2576.05	4392.5	4308.68	4514.76	2650.2	2619.03	2806.47
FBgn0010269	Dsor1	X	y	n	-	-	122.854	121.352	127.588	127.593	132.107	130.257	122.317	112.87	112.906	119.719	118.264	119.144	113.608	136.502	140.699	115.427	122.434	126.046	121.187	115.919	116.047	115.102	126.8	130.543	120.815	151.469	123.212	121.116	121.081	106.604
FBgn0010278	Ssrp	2R	y	y	-	-	101.996	160.498	130.761	82.8017	139.274	115.689	88.2824	158.327	157.621	90.8218	120.834	115.59	101.814	142.536	123.645	92.5316	87.3241	98.2482	86.1522	100.039	117.089	78.9324	78.7578	94.6253	102.309	155.753	167.309	89.264	107.964	165.23
FBgn0010280	Taf4	3L	y	n	-	-	589.042	508.465	573.075	617.082	569.169	541.594	592.908	530.921	545.603	622.045	542.47	565.443	582.871	527.905	481.83	590.279	510.173	513.654	578.778	527.717	497.865	602.66	467.298	497.286	579.703	603.283	465.196	599.847	567.768	539.171
FBgn0010282	TfIIFalpha	3R	y	n	-	-	204.08	183.799	178.623	154.121	182.234	180.817	176.364	166.973	173.985	171.18	178.252	159.532	195.125	153.501	179.071	177.715	155.447	177.905	190.874	158.569	200.57	167.924	159.999	165.091	204.056	194.692	169.296	170.096	152.785	162.676
FBgn0010287	Trf	2L	y	n	-	-	16.7498	12.0823	22.1628	12.0783	20.803	10.5731	16.8157	17.9081	16.7682	11.7369	11.6906	18.7494	17.8036	16.7325	21.318	19.0134	13.9728	19.463	19.3553	16.6732	23.6329	8.01649	15.4734	15.9442	16.9219	16.464	22.0485	14.3085	11.3495	11.2754
FBgn0010288	Uch	2L	y	y	-	-	185.58	205.516	225.576	192.65	329.519	233.948	185.434	171.707	202.112	162.356	200.689	235.133	187.612	215.761	268.631	268.53	230.464	246.33	186.614	183.405	193.789	220.991	213.533	234.956	145.809	187.325	271.067	185.587	223.894	279.836
FBgn0010292	bys	X	y	n	-	-	92.1801	96.8862	93.9467	69.5596	63.241	66.8423	84.0784	99.8107	99.9011	65.3424	57.4788	62.241	87.6486	81.0204	76.5285	71.2494	62.8776	51.6192	87.9443	76.5504	76.4129	67.8032	58.2808	51.8598	99.6538	107.344	91.2726	68.121	61.5495	77.903
FBgn0010294	ng2	X	n	n	-	-	0	0	0	0	0	0	0	0	0	0	0	0	0	0	0	0	0	0	0	0	0	0	0	0	0	0	0	0	0	0
FBgn0010295	ng3	X	n	n	-	-	0	0	0	0	0	0	0	0	0	0	0	0	0	0	0	0	0	0	0	0	0	0	0	0	0	0	0	0	0	0
FBgn0010296	ng4	X	n	n	-	-	0	0	0	0	0	0	0	0	0	0	0	0	0	0	0	0	0	0	0	0	0	0	0	0	0	0	0	0	0	0
FBgn0010300	brat	2L	y	y	-	-	218.981	337.299	223.845	267.156	334.608	304.875	236.832	303.528	288.732	303.563	317.94	319.065	271.899	292.879	213.199	255.977	298.538	270.56	186.058	250.313	248.933	256.61	287.998	288.989	225.46	402.012	252.91	233.954	323.312	254.975
FBgn0010303	hep	X	y	n	-	-	438.079	415.926	427.675	406.491	390.071	418.193	466.635	435.06	423.141	387.299	431.798	395.712	435.259	388.137	414.636	348.926	401.718	379.578	445.339	400.157	434.749	339.707	429.23	413.734	412.125	476.732	443.114	387.922	408.581	372.982
FBgn0010309	pigeon	2L	y	n	-	-	37.0596	48.9324	47.6501	43.3695	50.8043	35.135	45.3508	57.8342	52.7568	44.5888	51.8535	57.5528	43.0477	44.9538	51.6337	51.103	58.2763	42.3108	38.2175	54.1804	50.9556	41.3188	52.8692	42.3345	43.2456	61.7399	53.1759	43.099	59.5315	57.6866
FBgn0010313	corto	3R	y	n	-	-	567.687	604.805	512.393	696.323	662.208	624.718	587.485	623.462	556.704	654.552	676.106	643.178	624.917	556.988	530.819	622.636	586.962	589.175	563.685	635.665	522.566	649.527	670.604	605.88	644.419	717.006	514.898	656.747	576.144	573.444
FBgn0010314	Cks30A	2L	y	n	-	-	4.65638	9.06175	2.21628	1.31288	12.4818	4.97079	5.03898	6.32049	3.36745	1.55471	2.82837	4.03879	3.60188	10.5679	4.61015	8.70313	0	2.16079	2.97721	2.16721	3.25249	3.14124	3.09469	5.03326	8.53201	21.0478	7.3607	1.03956	1.97142	3.07512
FBgn0010315	CycD	X	y	n	-	-	87.0581	72.9919	89.7595	65.3657	65.7374	61.324	71.7034	80.2217	95.5802	61.9765	65.1306	61.2531	61.7861	105.258	79.2946	66.8609	77.4214	72.5525	82.988	72.9452	82.1259	76.226	60.8622	72.479	76.59	106.291	86.8971	66.6703	68.0139	63.4553
FBgn0010316	dap	2R	y	n	-	-	94.0079	108.63	70.9211	82.8596	91.0464	72.8409	86.1645	92.7005	67.3491	96.2484	73.5377	56.5431	113.968	81.9011	84.2136	91.5488	90.9251	69.5295	84.8378	91.8605	74.8374	74.7939	82.6957	68.7594	91.1087	110.501	66.2463	89.3384	65.5856	52.2417
FBgn0010317	CycJ	3L	y	n	-	-	3.88838	3.91459	0	0.600198	4.16059	3.31386	1.05098	3.16024	6.96939	0.965884	1.71396	1.97591	2.40126	7.04525	3.68812	1.05597	1.7466	3.02302	2.53073	3.28073	1.78535	2.48064	1.03156	0.996513	4.30293	7.40879	7.3607	2.42764	1.97142	5.1252
FBgn0010323	Gsc	2L	n	n	-	-	0.51377	1.9573	1.10814	2.03004	1.75187	2.11462	1.2051	0	1.11788	1.36201	0	0	0	0.880657	0	0.644603	0.900248	0	0.519554	2.08415	2.16832	1.99038	2.08694	0	0.488101	1.05239	1.29697	1.14485	2.01802	1.02504
FBgn0010328	woc	3R	y	y	-	-	440.093	462.901	402.256	417.857	386.288	409.262	471.648	419.765	497.456	438.855	390.315	377.627	440.712	427.609	419.524	394.185	413.944	353.649	402.724	423.69	391.382	388.474	405.603	403.236	426.707	491.465	515.249	444.399	433.343	461.671
FBgn0010329	Tbh	X	y	n	-	-	51.1143	48.3681	43.4503	60.3512	72.7027	79.2983	53.0243	48.5061	68.4716	66.0529	73.0662	68.1687	45.2591	56.362	47.9698	52.9533	55.0179	56.9007	58.9038	50.3046	44.4506	42.531	66.9441	60.7873	53.1517	72.6148	25.0264	59.6357	64.071	54.6716
FBgn0010333	Rac1	3L	y	n	-	-	475.118	453.781	502.186	447.261	468.483	530.218	392.032	429.861	441.562	411.694	478.196	482.551	435.104	435.284	543.076	425.331	518.352	519.96	476.104	443.195	465.975	435.26	468.609	494.266	438.689	443.704	493.167	452.128	484.968	481.769
FBgn0010339	128up	2R	y	n	-	-	137.238	160.055	147.966	105.499	101.519	133.685	128.343	139.459	181.204	103.676	116.906	112.627	114.589	148.018	153.979	107.919	108.289	108.829	140.295	141.072	151.25	95.4172	108.521	120.578	98.5901	155.275	154.34	88.1548	106.456	110.558
FBgn0010340	140up	3R	y	n	-	-	51.5254	55.3774	53.0766	45.0717	55.752	59.2094	58.8549	53.1702	77.4514	57.865	59.4272	58.2892	59.8506	68.7	85.2796	49.0156	59.2987	64.3125	52.7689	57.4312	80.228	63.7857	65.3908	57.3792	54.4205	55.1524	63.5516	44.6676	57.1711	69.2239
FBgn0010341	Cdc42	X	y	n	-	-	818.588	707.824	814.987	763.786	677.492	702.701	892.978	771.1	778.58	707.273	722.178	635.253	773.651	711.105	756.987	638.724	662.834	684.589	784.226	710.846	778.309	660.014	636.517	687.936	765.865	763.649	1015.78	675.777	626.284	714.16
FBgn0010342	Map60	2R	y	n	-	-	59.5522	66.4529	47.6501	42.4929	59.5636	60.2667	59.9059	54.9631	46.0219	58.8866	47.7366	40.3879	49.981	66.9299	47.9456	57.7517	39.2985	36.7334	45.8431	43.3443	51.775	48.3125	42.2941	44.8431	50.82	86.2958	64.7741	57.7749	54.6838	41.5344
FBgn0010348	Arf79F	3L	y	y	-	-	2502.82	1990.57	2658.69	2562.31	1966.3	2370.33	2314.26	2185.4	2272.65	2303.04	2256.43	2219.32	2354.71	2097.48	2547.57	2480.73	2383.86	2366.27	2490.99	1880.95	2478.06	2676.53	2395.11	2434.23	2345.11	2142.46	2376.03	2424.51	2020.2	2511.35
FBgn0010350	CdsA	3L	y	y	-	-	815.713	632.303	596.181	941.044	729.768	676.856	835.736	648.303	685.838	917.295	687.797	711.837	840.736	649.044	682.177	966.415	705.795	772.121	865.345	708.679	720.387	963.226	786.081	724.465	908.528	719.833	607.994	975.7	826.024	868.76
FBgn0010352	Nc73EF	3L	y	y	-	-	8793.05	9592.72	8465.72	8981.13	10541.7	9645	9894.53	9679.77	8900.9	8871.64	9696.38	9273.07	9971.71	8926.06	8230.97	8169.48	9108.51	7954.44	9330.31	9654.82	8687.44	8720.79	9229.15	9694.08	10249.1	10774.8	8915.39	8687.17	10065.1	10250.4
FBgn0010355	Taf1	3R	y	n	-	-	342.684	375.801	429.959	346.889	367.797	400.197	315.736	370.802	372.254	335.576	360.789	424.82	357.36	380.444	407.537	321.528	373.603	403.347	334.557	398.062	438.302	331.71	372.171	377.678	328.453	385.174	399.467	350.652	382.414	427.441
FBgn0010356	Taf5	2R	y	n	-	-	60.2349	61.4186	67.3665	69.8827	63.0674	65.1284	55.702	60.0446	58.1297	61.6468	63.3241	61.2531	63.6316	69.9053	58.6297	62.7766	74.6345	71.041	54.9149	67.1837	62.2332	48.4924	57.7675	70.9103	64.9548	64.1957	73.607	48.8628	65.0567	77.3
FBgn0010357	betaTry	2R	y	y	3	-	14347.9	14361.7	14248.2	6629.78	6012.06	8166.67	11638.2	11970.8	14332.3	8537.72	9002.73	7249.12	13281.3	10399.7	4154.88	8531.97	5405.38	1888.76	11803.7	7858.32	6762.15	6848.36	4369.48	4288.34	17552.6	16475.5	16414.5	10272.8	10360.8	9699.95
FBgn0010358	deltaTry	2R	y	y	2	-	26.8569	34.2527	69.4079	2.6617	13.3139	24.0255	30.2339	36.0952	59.4917	4.68913	36.7688	37.5422	10.1256	15.3501	14.9226	2.9428	10.4796	10.1546	7.91368	8.74862	20.5315	1.67923	8.66336	5.97908	15.1	30.5192	22.0821	3.58583	12.1081	12.3005
FBgn0010359	gammaTry	2R	n	n	-	-	0	0	0	0	0	0	0	0	0	0	0	0	0	0	0	0	0	0	0	0	0	0	0	0	0	0	0	0	0	0
FBgn0010379	Akt1	3R	y	y	-	-	544.98	490.303	579.76	580.225	557.52	559.214	561.342	604.66	520.833	619.931	541.162	496.94	651.314	586.517	580.967	558.959	536.206	577.397	569.592	552.257	594.76	571.753	561.17	548.625	565.926	598.192	557.941	573.641	558.897	654.844
FBgn0010380	AP-1-2beta	X	y	n	-	-	383.491	375.559	416.888	420.045	369.461	408.766	415.156	405.772	427.03	414.106	369.228	401.86	364.53	376.077	424.266	382.75	425.818	396.865	359.968	384.939	409.813	399.363	393.041	405.353	392.103	396.249	463.541	404.423	399.295	399.765
FBgn0010381	Drs	3L	y	y	-	-	1353.8	1306.82	1164.94	149.529	85.6907	60.8436	1601.69	909.49	668.066	178.715	108.138	68.1687	1218.95	749.96	633.201	160.129	126.628	104.085	1519.5	638.792	757.829	161.905	165.564	88.6896	972.553	436.128	555.104	165.277	138.234	97.3787
FBgn0010382	CycE	2L	y	y	-	-	22.7679	57.3911	25.8353	15.2395	34.949	29.8248	12.6118	24.6104	22.8994	14.5004	24.5126	16.7952	25.4074	35.0859	36.8812	12.0642	17.3806	27.963	13.8834	13.547	17.8535	14.9605	20.6312	22.1463	24.8876	86.2958	39.7478	12.0758	27.8578	33.4582
FBgn0010383	Cyp18a1	X	y	y	2	-	190.559	223.132	145.617	80.2111	170.489	114.19	291.253	196.883	138.617	142.963	133.689	90.8728	249.128	153.234	82.0816	92.7577	111.631	74.9073	180.159	159.29	118.174	51.8371	94.5094	85.7001	217.565	204.163	112.397	135.716	133.071	114.219
FBgn0010385	Def	2R	y	y	-	-	110.711	174.199	128.544	5.27592	5.35567	10.5731	87.2314	116.929	68.1906	7.69771	5.14189	26.6747	32.4227	62.5266	40.5078	4.69036	9.20152	6.48236	131.932	116.712	89.9854	5.60876	6.18937	10.0665	63.5838	57.6979	59.6607	2.11177	6.19062	12.6911
FBgn0010387	Dbi	3L	y	y	-	I	1134.34	1022.97	1767.49	1989.27	1708.34	2357.81	1037.02	904.883	1461.58	2143.64	1998.48	2455.59	841.636	605.892	969.054	1971.84	1601.06	1763.93	948.562	613.782	1128.07	1829.78	1541.55	1745.53	886.411	553.221	1104.1	1827.28	1372.25	1780.21
FBgn0010388	Dro	2R	y	y	-	-	28.2263	2.93594	7.046	2.28843	1.75187	0	5.03898	1.05341	0	0	1.88558	0	8.37843	2.64197	5.53218	3.26077	6.1131	4.32157	24.446	3.28073	17.3308	5.8601	1.03156	5.03326	9.57854	2.10478	10.305	0.467137	13.1171	2.42985
FBgn0010389	htl	3R	y	n	-	-	160.304	129.182	134.733	157.83	143.71	141.668	172.932	130.593	144.801	188.194	155.875	164.988	174.895	148.247	111.92	174.392	133.615	143.594	173.648	153.101	135.52	185.757	158.608	142.501	177.838	127.339	111.883	164.284	137.999	145.556
FBgn0010391	Gtp-bp	X	y	y	-	-	435.403	320.109	420.411	423.619	281.256	391.864	425.29	361.93	491.867	412.825	317.94	434.197	380.088	338.798	447.679	438.377	403.311	370.643	462.807	387.127	382.709	422.939	398.183	422.287	407.89	351.279	370.934	477.955	383.818	361.118
FBgn0010395	Itgbn	2L	y	y	-	I	189.722	63.4323	153.838	174.905	87.4759	79.2983	128.998	103.364	114.497	121.114	103.267	87.8437	143.763	84.4253	106.59	100.862	72.5897	77.0057	147.27	74.3633	99.0867	114.484	69.3069	90.5987	158.298	68.4052	79.4955	118.3	96.5994	66.6276
FBgn0010397	LamC	2R	y	y	-	-	351.558	343.506	427.457	382.525	293.738	347.923	360.324	346.186	269.409	305.508	313.655	299.35	335.55	349.526	352.813	328.42	324.99	279.252	336.648	311.67	293.835	323.992	282.433	315.392	320.231	234.682	287.928	337.035	291.77	293.161
FBgn0010398	Lrr47	2L	y	n	-	-	19.049	23.1578	12.9177	12.9804	15.1744	15.7408	10.5098	13.0593	15.93	11.0025	14.5687	11.8417	17.7628	14.4632	18.4406	15.5466	18.3393	17.2863	15.7696	14.0869	10.7121	15.1971	14.4419	17.9372	14.4422	20.58	22.0821	16.6263	25.2252	19.6134
FBgn0010399	Nmdar1	3R	y	n	-	-	67.0611	58.0417	60.2215	90.9124	79.4424	79.5327	70.4157	50.0411	50.777	86.1958	73.0662	79.0362	69.6493	66.2895	58.6297	77.4305	69.5226	71.306	59.1359	60.1468	61.4454	80.7088	88.2087	82.5523	76.0324	70.7951	44.1642	87.8824	100.901	80.9781
FBgn0010401	Os-C	3R	y	y	-	II	139.489	156.537	113.298	164.829	182.195	180.606	107.2	147.478	124.085	175.767	162.694	153.474	158.209	122.8	108.722	148.028	124.732	108.039	149.365	148.727	130.099	173.601	171.692	146.487	180.04	186.043	151.63	195.603	218.735	193.732
FBgn0010403	Obp83b	3R	y	n	-	-	171.776	87.597	71.4493	240.483	121.755	134.278	118.1	77.1125	60.3654	184.577	142.236	140.127	145.531	71.2681	74.6131	193.035	124.009	119.564	158.734	90.6605	71.5547	229.623	108.314	105.63	146.285	78.2038	81.7093	214.395	167.495	150.651
FBgn0010406	RNaseX25	3L	y	n	-	-	215.863	203.146	182.022	216.186	219.679	207.382	212.645	194.422	185.21	235.384	182.178	183.759	256.366	210.477	191.782	221.901	207.845	199.513	200.492	210.499	206.394	228.901	219.734	200.03	216.345	197.849	173.634	210.331	216.672	192.707
FBgn0010407	Ror	2L	y	n	-	-	9.70381	9.67362	9.97328	13.0606	9.81873	13.2555	12.6118	9.84414	11.2248	14.1807	12.8547	15.1455	8.88508	7.67503	9.2203	11.2734	10.2239	15.1255	8.88492	9.75247	14.0941	11.1584	13.9129	13.0865	9.43327	12.7275	5.88856	9.64389	6.89996	10.9343
FBgn0010408	RpS9	3L	y	y	-	-	2620.33	2372.68	2431.32	1378.78	1323.9	1426.31	2472.86	2723.81	2680.67	1361.19	1545.11	1534.29	2528.3	2437.37	2430.47	1334.63	1464.06	1430.11	2635.47	2515.23	2575.19	1450.56	1480.29	1487.79	2641.48	2331.3	2915.59	1423.87	1609.66	1661.59
FBgn0010409	RpL18A	2R	y	y	-	-	4476.81	5509.57	5437.29	2905.22	3201.8	3571.78	5149.83	6086.59	5599.45	3161.09	3580.72	3463.76	4916.17	5973.49	5883.77	3068.01	3396.38	3210.21	5306.36	6296.82	5969.4	2885.69	3627.1	3744.9	5227.6	7330.18	6964.74	3096.52	3808.78	4141.16
FBgn0010411	RpS18	2R	y	y	-	-	3860.66	3464.61	3481.62	2267.44	2046.18	2294.06	3432.55	3604.38	3323.45	2226.79	2229.87	2257.83	3618.1	3278.32	3329.1	2382.38	2245.17	2204.39	3871.28	3570.53	3613.46	2331.69	2131.21	2236.78	3528.52	3111.69	3892.34	2397.88	2477.08	2684.98
FBgn0010412	RpS19a	X	y	y	-	-	3318.17	3517.68	3382.61	2255.82	2180.65	2402.89	3820.55	3965.38	3737.07	2333.26	2412.4	2466.69	3401.17	3704.92	3566.82	2455.3	2364.95	2228.93	3816.61	3827.52	3650.37	2279.66	2449.37	2441.46	3582.35	4345.16	4361.72	2415.8	2547.07	3129.64
FBgn0010414	SerT	2R	y	n	-	-	28.7698	39.2676	38.753	48.3943	46.4158	56.0375	30.2339	28.7121	29.1846	39.1137	49.705	52.301	30.9397	35.0859	29.505	37.8466	41.918	42.3108	31.4545	46.8933	31.2435	44.9901	39.1994	47.3126	38.3077	37.886	33.7213	45.9404	53.2282	47.303
FBgn0010415	Sdc	2R	y	y	-	-	1414.33	1260.5	1116.65	1412.5	1353.03	1353.71	1706.42	1602.57	1514.73	1980.3	1941.92	1731.63	2069.58	1507.68	1517.84	1873.1	1840.3	1892.14	1885.71	1497.46	1589.7	1960.93	1901.17	1814.65	1632.97	1519.66	1455.95	1741.31	1668.9	1715.6
FBgn0010416	TH1	X	y	n	-	-	122.985	106.727	118.402	107.385	89.8688	83.9813	115.689	107.448	95.4112	119.587	84.8412	85.9519	123.63	100.037	116.193	109.41	90.9928	95.9809	122.702	97.5247	109.5	98.3867	86.9559	97.6583	121.406	104.546	137.479	106.619	104.485	91.2285
FBgn0010417	Taf6	3L	y	n	-	-	95.8565	175.884	135.193	94.2904	168.92	133.383	125.974	181.296	132.418	124.55	175.681	140.127	102.018	148.831	118.942	94.4404	153.042	128.927	102.095	183.13	136.283	84.7817	154.734	123.568	106.937	175.341	141.325	107.205	166.486	153.446
FBgn0010421	TfIIFbeta	3R	y	n	-	-	68.5156	69.484	62.263	60.9739	67.8385	53.988	52.549	60.6327	65.9548	61.3013	62.3499	65.2049	78.5798	71.1105	59.932	67.2888	67.5186	69.5295	62.6518	60.1468	66.9505	60.8313	56.7056	68.7936	72.818	52.6847	75.2244	70.138	60.8744	57.4022
FBgn0010422	TfIIS	2L	y	n	-	-	105.862	163.434	144.443	103.102	148.909	151.681	124.016	150.123	175.507	106.547	141.419	142.367	100.595	144.729	166.888	106.793	137	146.395	116.273	141.722	133.132	95.4172	134.103	144.996	109.02	164.172	175.185	120.261	147.315	138.38
FBgn0010423	TpnC47D	2R	y	y	-	-	156.798	492.475	329.118	114.928	339.505	228.806	124.125	448.729	252.559	103.17	368.254	198.578	145.357	372.426	245.26	101.351	304.672	150.627	152.509	307.295	281.192	103.094	352.693	172.513	137.38	323.278	376.122	142.956	320.88	236.515
FBgn0010424	TpnC73F	3L	y	y	2	-	383.619	612.956	515.532	327.868	339.192	310.675	518.795	707.138	481.546	446.041	581.607	432.723	431.416	453.538	326.399	354.776	321.374	220.863	428.625	415.56	435.833	370.775	392.345	281.863	462.437	537.948	503.225	454.265	366.278	353.543
FBgn0010425	epsilonTry	2R	y	y	3	-	4748.19	9728.74	6811.13	1565.98	3490.74	2928.75	2972.38	6481.55	7249.44	1853.2	4362.54	2171.97	2326.15	3455.7	1844.98	1086.44	1484.51	489.113	2051.79	3089.36	3020.28	1016.08	1598.92	958.645	4539.7	8667.46	5311.1	2039.28	3673.73	1715.47
FBgn0010431	mtrm	3L	y	n	-	-	27.8324	80.5489	2.21628	0.730651	9.98543	1.7139	14.7137	14.7662	23.895	2.07908	2.57095	0.987953	5.41679	43.8573	24.8948	3.63439	4.08956	2.88105	12.0332	3.25082	11.6047	1.67923	4.17388	2.11672	13.0694	68.4052	41.2199	3.27593	3.09531	1.15373
FBgn0010433	ato	3R	n	n	-	-	0	0	0	0	0	0	0	0	0	0.644937	0	0	0	0	0	0	0	0	0	0	0	0	0.695647	0	0	0	0	0	0	0
FBgn0010434	cora	2R	y	y	-	-	1809.32	2125.62	1864.84	1902.63	1979.61	1933.28	1824.11	1908.53	1762.26	1756.68	1851.01	1743.75	1790.85	1795.96	1577.59	1530.46	1733.5	1475.99	1693.7	1893.45	1771.06	1567.17	1797.25	1772.71	1702.29	1900.61	1591.38	1679.28	1824.17	1592.15
FBgn0010435	emp	2R	y	n	-	-	1930.08	1705.78	1453.88	2899.82	2163.69	2173.23	2093.19	1476.62	1309.04	2809.04	2050.73	2012.33	2093.97	1447.29	1310.11	2755.85	2056.03	1976.3	2101.33	1649.12	1484.22	2836.72	2139.11	2063.78	1839.72	1451.24	1473.36	2756.94	2009.89	2296.09
FBgn0010438	mtSSB	3R	y	n	-	-	43.6372	52.3568	52.0827	24.6859	29.7818	30.6532	38.8863	43.19	43.5973	22.2928	30.2007	27.2618	32.1044	28.181	23.0508	21.0093	19.4254	18.1381	32.9604	25.1523	32.2982	21.4474	26.4346	21.1672	38.9122	31.2815	48.5806	25.1254	23.2072	34.8513
FBgn0010441	pll	3R	y	n	-	-	69.9499	95.6519	94.1921	62.5499	83.9055	82.8466	73.5691	93.5194	90.5482	57.1887	83.9084	85.8243	63.0523	94.2932	93.1251	63.8215	89.9704	84.2707	67.8196	99.5156	81.2332	59.216	94.9037	81.4939	61.5362	93.3349	98.5699	66.9098	90.8108	86.5299
FBgn0010452	trn	3L	y	n	-	-	53.0503	48.3294	42.1094	64.3541	77.9583	62.3813	63.0588	55.831	50.3045	74.7518	65.1306	46.4461	68.0407	45.8	38.3724	51.1465	59.4164	51.8589	53.4496	57.4312	45.5348	72.5185	59.8559	46.5679	56.2478	51.567	36.8035	71.9547	53.2282	43.8418
FBgn0010453	Wnt4	2L	y	n	-	-	28.899	21.5303	17.352	27.0462	25.7957	23.9947	27.1147	24.2285	15.7148	28.8977	19.7986	23.7109	24.6512	22.8971	26.6475	32.7445	25.3257	23.7687	23.1319	19.6844	21.4241	24.1038	29.9153	28.1863	23.7908	20.58	9.07881	27.373	18.5718	19.4757
FBgn0010470	Fkbp14	2R	y	y	-	I	962.533	393.101	626.1	1038.95	414.318	722.422	748.792	476.143	670.123	823.002	504.762	643.178	824.931	465.867	790.969	825.873	728.964	811.015	933.362	428.682	578.217	952.72	673.386	709.103	950.092	358.864	621.243	1076.44	616.998	725.31
FBgn0010473	tutl	2L	y	n	-	-	746.619	639.057	579.76	970.317	874.759	854.977	747.247	625.103	587.42	1045.16	862.124	859.253	822.476	613.479	512.699	898.754	812.169	791.568	706.274	609.613	560.886	873.733	852.168	827.468	737.387	782.862	421.032	1056.34	928.288	767.755
FBgn0010482	l(2)01289	2R	y	y	-	-	3958.22	4287.17	3101.41	4057.01	4722.28	3606.31	3677.96	4214.44	2918.46	4136.44	4459.73	3386.53	4415.74	3485.62	2596.54	3750.22	3793.61	2941.45	4222.42	3306.09	2879.53	4234.74	4112.84	3152.83	4021.65	3713.88	3125.35	4159.48	3852.4	3323.18
FBgn0010488	NAT1	2R	y	n	-	-	2462.01	2186.9	2128.74	2478.43	2364.05	2185.23	2345.79	2144.38	2154.54	2332.7	2230.96	2169.01	2471.99	2184.09	2094.68	2311.08	2097.58	2006.38	2401.86	2257.13	2103.32	2497.73	2198.92	2164.43	2512.94	2262.15	2041.86	2400.42	2224.86	2201.78
FBgn0010497	dmGlut	2L	y	y	2	I	979.096	950.477	1311.6	387.249	285.555	299.933	972.514	1207.55	1336.88	391.406	455.368	519.994	820.286	595.324	782.441	327.619	300.683	224.722	1123.67	833.306	1036.69	619.827	333.146	354.342	1347.37	1134.47	604.389	473.122	464.269	235.759
FBgn0010501	Dcp-1	2R	y	n	-	-	88.8947	73.8713	80.8944	55.7231	47.3084	42.2924	97.7561	102.543	96.1376	52.5609	47.134	41.3976	97.196	93.3496	76.5285	49.3103	53.1643	43.2157	88.2182	59.5984	70.4705	50.6994	40.2309	59.7908	74.4413	83.143	75.0791	52.8072	44.3964	42.6881
FBgn0010504	kermit	2R	y	n	-	-	226.148	166.132	253.656	227.63	228.833	174.806	266.929	267.567	241.334	199.192	188.024	189.687	226.864	215.742	225.991	207.489	145.179	181.937	230.284	188.095	200.879	189.409	131.526	150.473	251.74	184.124	200.211	188.239	184.649	147.678
FBgn0010516	wal	2R	y	y	-	-	1180.15	1300.66	1399.58	1083.87	1167.54	1191.59	1149.66	1259.23	1202.84	1188.25	1341.5	1258.08	1307.02	1344.23	1549.01	1198.5	1373.07	1282.86	1433.97	1532.1	1639.25	1304.62	1517.9	1453.91	1252.22	1219.72	1281.41	1169.69	1168.43	1104.37
FBgn0010520	Bka	2L	y	n	-	-	49.3347	48.3294	43.8903	35.87	39.4171	32.3102	52.4218	51.6818	47.1444	39.1137	30.1693	43.4197	52.8276	60.2632	52.2338	35.6247	38.7107	38.926	51.2562	46.8933	48.0535	39.5733	44.3572	42.3345	55.7746	59.2703	57.0668	34.8187	52.2425	35.7657
FBgn0010531	Ccs	2R	y	y	-	-	57.5397	68.5054	97.4696	85.2376	83.2139	114.19	56.7529	77.4232	93.9018	84.1019	92.3935	131.398	58.2369	91.0039	141.993	78.2691	121.389	145.549	56.0405	88.8558	102.409	80.9596	103.156	116.772	42.861	61.0919	101.164	78.981	99.0499	120.955
FBgn0010548	Aldh-III	2R	y	y	-	-	1358.17	1017.94	1241.12	2247.46	1696.69	2076.14	1321.22	1074.65	1319.21	2293.65	1869.55	2071.9	1386.58	1198.03	1475.34	2366.5	2147.99	2360.22	1560.88	1340.11	1671.78	2585.32	2292.13	2426.51	1276.26	932.416	1192.43	2453.55	1810.75	2100.6
FBgn0010549	l(2)03659	2R	y	n	-	-	13.99	12.3119	9.39467	7.06565	6.65695	5.99867	9.45882	17.7234	25.8863	8.69904	6.81952	6.90768	20.4814	18.0789	11.9864	10.3588	8.733	7.61595	10.2156	15.3101	11.9258	7.34402	4.86953	5.97908	9.69895	14.7334	7.3607	5.19745	4.12708	4.10016
FBgn0010551	Phb2	2R	y	n	-	-	629.7	568.985	668.21	511.189	504.264	531.827	628.486	639.869	698.185	540.05	497.907	566.441	601.857	572.338	731.273	556.656	539.822	577.65	660.031	598.151	660.144	569.51	490.431	558.815	538.934	600.112	745.759	497.079	457.081	601.094
FBgn0010575	sbb	2R	y	n	-	-	702.613	627.314	588.341	674.666	648.036	619.584	684.496	623.622	676.031	810.891	678.055	647.216	773.855	689.656	644.927	737.174	644.578	641.033	726.563	662.759	586.532	720.956	654.604	694.569	725.569	711.243	622.715	795.996	657.237	596.479
FBgn0010583	dock	2L	y	n	-	-	225.968	220.735	220.52	222.216	294.314	268.226	228.063	242.002	235.964	237.705	272.52	270.599	193.136	209.716	211.048	240.121	214.259	227.603	188.648	209.457	222.276	230.051	227.975	230.723	220.423	207.034	217.891	223.974	243.171	230.836
FBgn0010590	Prosbeta1	2R	y	y	-	-	271.843	255.032	336.832	366.219	327.023	341.924	243.43	287.121	303.071	332.221	319.543	355.663	294.286	273.012	344.317	362.952	335.344	383.18	295.368	292.823	318.744	375.08	306.374	358.785	278.142	275.762	390.389	361.741	333.262	436.158
FBgn0010591	Sply	2R	y	y	-	-	445.405	320.988	500.145	290.805	249.039	276.796	384.978	391.305	526.521	295.84	291.374	287.162	407.328	421.03	559.648	282.839	275.476	302.099	510.417	440.712	616.817	334.74	312.346	314.075	506.228	379.494	503.225	305.269	268.113	291.894
FBgn0010602	lwr	2L	y	n	-	-	302.091	331.542	344.08	302.065	338.672	334.11	294.647	372.437	328.656	307.233	331.234	341.437	288.699	360.374	340.053	285.892	334.474	300.791	289.694	370.978	326.333	294.445	343.384	314.075	300.488	356.445	413.671	315.695	348.738	333.429
FBgn0010607	l(2)05714	2L	y	n	-	-	40.8989	61.5594	50.0145	31.4706	44.1023	39.7664	35.5504	64.3639	64.837	31.4639	43.7061	41.494	46.5429	59.8846	49.7896	27.7744	47.03	36.2763	41.6809	54.1804	46.619	30.6404	38.9562	39.8605	40.6552	71.5624	62.2547	39.4441	46.4144	42.6881
FBgn0010611	Hmgs	2R	y	y	-	-	415.611	404.182	534.125	983.552	557.971	865.747	367.843	464.556	552.573	794.811	644.45	912.801	360.193	391.427	569.815	845.038	672.441	835.216	434.281	463.784	605.232	786.336	756.864	667.41	407.765	363.074	518.193	868.263	763.82	871.101
FBgn0010612	ATPsynG	2L	y	y	-	-	2377.13	2752.59	2027.12	2318.98	2899.93	2015.66	3416.74	3332.93	2555.47	2996.52	3062.85	2188.75	2860.58	2736.7	2311.08	2853.38	2532.4	1809.21	3393.53	2877.17	2322.73	2984.77	2706.82	2130.54	2819.73	2881.44	2274.89	2851.94	2644.42	2256.11
FBgn0010620	Sip1	2R	y	y	-	-	271.34	345.463	260.28	478.156	367.893	532.703	296.454	334.879	287.295	446.451	449.916	485.511	328.175	331.447	290.44	442.326	464.165	479.905	314.155	302.326	303.509	408.149	462.605	437.894	302.767	349.582	283.705	436.107	461.201	481.769
FBgn0010621	Cct5	2R	y	y	-	-	441.077	424.76	456.255	316.826	319.555	302.504	380.455	443.085	512.748	256.423	240.631	319.065	347.446	426.238	463.781	276.059	255.671	316.485	400.095	381.399	364.21	291.016	233.133	286.996	380.278	384.122	469.612	261.228	275.013	370.348
FBgn0010622	l(2)06496	2R	y	n	-	-	90.3207	95.6519	97.4696	87.4456	73.1942	79.5327	90.7016	95.9804	97.5714	92.8331	97.4216	81.0121	80.3491	89.827	100.195	82.9076	76.6793	74.8198	95.6916	84.2055	93.2379	84.4901	78.6081	97.3693	76.6974	69.1487	85.3841	82.0662	92.8288	86.1033
FBgn0010638	Sec61beta	2R	y	y	-	-	945.992	583.935	910.108	533.664	507.593	649.189	758.609	716.982	1006.87	434.948	600.744	662.362	673.963	627.027	992.354	560.939	589.919	687.85	919.545	570.848	859.74	562.5	664.326	672.646	712.117	569.653	777.29	579.081	458.106	644.75
FBgn0010651	MFS14	2R	y	y	-	-	883.345	539.678	1408.03	567.996	510.089	496.175	756.199	642.33	1011.68	497.662	583.605	431.735	662.12	570.089	1008.7	511.742	539.822	467.958	791.843	549.389	632.905	712.047	445.214	447.687	784.641	391.842	1115.88	507.438	483.983	510.47
FBgn0010660	Nup214	2R	y	n	-	-	163.497	167.349	147.383	144.257	164.76	153.31	153.65	140.279	166.27	150.638	139.313	150.445	138.77	155.693	137.383	129.137	110.418	140.571	120.162	137.618	149.076	109.121	127.914	140.762	147.691	190.482	150.158	141.532	143.913	147.006
FBgn0010741	l(3)01239	3L	y	n	-	-	167.143	162.105	152.924	135.948	131.475	134.211	151.842	172.76	162.76	123.987	116.906	130.259	164.074	156.79	153.503	130.342	142.239	117.403	184.97	138.884	134.707	135.46	125.851	110.732	159.137	170.402	147.214	126.167	125.185	117.681
FBgn0010747	Srp54k	3L	y	y	-	-	418.395	342.527	407.796	396.324	341.615	434.475	355.752	359.214	404.672	387.294	423.349	469.51	381.474	412.259	490.52	427.093	499.527	500.114	422.648	414.746	459.726	448.439	485.148	465.073	403.002	322.031	452.643	417.425	461.117	484.844
FBgn0010750	atms	3R	y	n	-	-	95.91	94.9774	101.05	77.1286	98.19	91.6939	83.7543	74.6248	83.6326	78.4737	83.9842	100.655	73.022	83.3289	75.6065	84.8577	82.0902	88.4234	77.0336	84.5214	83.9112	78.4049	75.1299	84.7036	83.9369	89.7286	85.3841	103.28	90.8108	112.988
FBgn0010762	simj	3L	y	n	-	-	283.274	249.702	232.721	279.542	263.32	242.124	272.105	226.673	242.457	284.478	262.064	232.888	281.673	268.774	240.65	265.973	248.441	246.33	271.687	244.961	232.988	268.211	250.45	248.715	273.149	290.589	239.959	274.707	274.027	286.722
FBgn0010768	sqz	3R	y	n	-	-	39.1171	40.2745	27.0097	36.1739	39.1096	37.281	42.1784	44.2986	32.5521	42.5877	38.9687	47.4217	43.4898	47.5555	32.2711	32.6311	28.808	27.2072	29.3323	37.9263	36.237	35.9651	44.1044	39.1594	41.7309	49.3919	31.1273	39.2146	41.2708	35.8764
FBgn0010770	ppan	3R	y	n	-	-	59.6518	65.0771	58.7315	42.4459	44.6727	34.2781	52.4054	58.767	68.6982	41.0346	37.0202	36.3491	65.6461	59.004	49.0315	47.1433	35.1097	29.5308	66.4843	47.9354	44.4506	42.9214	30.9469	32.8849	76.5316	87.259	72.1348	46.1486	39.2072	40.0925
FBgn0010772	Xe7	3R	y	y	-	-	629.618	570.744	595.071	584.808	616.6	622.178	605.685	637.408	604.772	625.604	634.498	667.41	651.028	654.458	650.2	569.516	625.703	633.323	608.729	625.526	600.769	600.397	639.513	644.744	630.117	691.419	520.086	628.604	682.09	578.02
FBgn0010774	Ref1	3R	y	n	-	-	409.49	382.651	375.787	340.04	328.476	333.354	418.169	371.616	328.557	334.411	318.569	296.386	405.988	389.234	346.683	341.366	296.182	286.867	418.204	364.161	329.284	371.446	273.29	303.75	438.61	420.654	404.838	347.303	348.738	348.513
FBgn0010786	l(3)02640	3L	y	n	-	-	483.627	436.193	559.612	569.901	525.562	563.875	479.247	499.319	616.244	530.354	593.298	590.673	466.349	479.141	552.296	623.028	579.76	643.971	477.286	467.035	493.139	605.191	557.044	636.076	466.603	454.631	603.577	606.496	592.288	709.327
FBgn0010803	Aats-trp	3R	y	n	-	-	119.262	102.013	121.896	98.8134	110.672	115.247	110.353	114.736	139.188	77.1321	97.4216	127.222	102.963	114.485	131.106	114.865	103.529	112.547	104.738	117.013	123.594	115.008	99.4775	102.679	121.056	118.92	154.575	94.1198	102.514	119.988
FBgn0010808	l(3)03670	3R	y	y	-	-	837.508	1126.42	871.681	831.047	1113.38	863.808	820.672	1194.57	826.112	880.462	1165.16	863.292	910.749	1084.74	908.2	795.734	982.462	773.442	975.981	1124.78	883.869	869.942	1041.88	914.425	875.904	1244.97	924.741	853.021	1128.76	912.285
FBgn0010812	unc-45	3R	y	n	-	-	172.742	162.456	227.169	164.778	177.63	214.634	164.496	152.048	190.039	154.99	163.684	190.833	151.825	157.886	216.397	167.58	162.945	197.169	164.057	159.437	198.402	187.107	161.454	210.614	151.663	114.425	155.637	161.014	150.638	176.521
FBgn0010825	Gug	3L	y	y	-	-	684.973	705.295	643.535	785.682	795.506	828.466	790.111	709.599	692.956	828.888	755.018	784.434	765.863	693.957	632.513	724.921	752.784	700.095	715.218	688.091	667.844	740.414	755.104	743.916	796.506	834.723	653.63	808.299	815.181	738.674
FBgn0010830	l(3)04053	3L	y	n	-	-	85.4361	122.331	105.274	108.422	108.899	137.525	112.455	114.848	124.085	122.537	113.009	133.374	94.1314	118.008	114.062	106.834	113.485	111.096	96.5607	101.081	86.5893	82.8189	109.346	117.589	95.4886	133.653	114.827	116.756	112	132.427
FBgn0010877	l(3)05822	3R	y	n	-	-	348.235	358.804	294.766	287.907	367.797	310.217	392.032	348.68	268.274	339.359	338.462	338.868	396.092	300.423	263.701	334.535	317.881	278.405	374.721	329.167	279.714	300.846	378.583	322.801	378.315	384.122	254.68	311.636	320.865	313.45
FBgn0010894	sinu	3L	y	n	-	-	113.449	135.926	108.039	154.267	143.71	149.967	142.099	136.19	100.558	159.982	149.055	140.127	132.075	142.666	131.117	162.29	155.743	143.332	136.2	119.839	116.589	164.783	151.215	146.487	138.42	136.81	108.521	150.81	154.765	109.343
FBgn0010905	Spn	3L	y	n	-	-	551.158	647.865	564.449	720.123	724.801	710.513	625.333	637.109	577.463	804.203	745.747	714.452	564.739	572.338	509.501	673.35	661.088	620.475	552.692	669.012	568.101	668.737	711.778	708.521	612.968	655.638	512.304	785.158	699.853	607.462
FBgn0010909	msn	3L	y	n	-	-	1074.55	803.47	833.777	950.489	852.922	820.96	1052.03	873.668	819.405	1000.11	894.708	831.991	1011.21	844.889	843.658	882.984	792.956	770.057	1039.33	806.565	840.542	883.748	822.951	805.322	1074.41	940.137	891.02	940.965	859.538	803.631
FBgn0010926	l(3)07882	3R	y	n	-	-	90.9511	86.1211	75.3537	56.9793	63.9433	67.6679	68.5301	83.6752	106.636	63.4295	54.6819	78.7564	90.3264	96.4861	74.6197	55.6397	65.433	66.9844	82.7487	88.5798	75.8772	75.0887	60.6435	66.7664	108.704	123.129	105.055	62.6689	71.1921	76.1463
FBgn0011016	SsRbeta	3L	y	y	-	-	650.222	438.831	642.36	363.765	321.34	404.95	566.999	452.01	727.37	345.239	388.213	437.663	497.941	430.898	697.099	362.56	337.967	446.651	649.618	401.343	645.076	373.827	361.737	418.053	517.575	369.616	563.829	411.212	285.55	413.074
FBgn0011020	Sas-4	3R	y	n	-	-	20.3452	29.9003	23.271	21.6095	24.9636	18.2262	18.1403	16.8546	24.8907	23.1612	28.2837	21.2037	18.504	29.0617	26.7389	16.5329	25.5598	21.6079	20.2638	19.5049	19.6388	18.6605	22.6944	19.0505	23.6364	49.4622	19.1378	22.7236	21.6856	18.2239
FBgn0011202	dia	2L	y	n	-	-	409.836	341.548	302.523	387.181	284.743	286.531	373.892	367.642	290.648	391.554	317.595	317.133	425.774	355.553	362.406	384.005	342.995	340.846	425.79	333.541	346.932	375.441	327.005	346.288	389.723	340.804	332.54	395.252	358.798	341.394
FBgn0011204	cue	3L	y	y	-	-	481.771	573.382	598.397	679.363	600.892	611.125	615.203	674.422	633.837	733.835	688.157	618.945	644.087	766.171	611.881	683.073	831.83	582.687	561.295	688.811	582.023	632.921	769.546	629.726	647.34	677.492	651.08	633.883	788.567	664.226
FBgn0011205	fbl	3L	y	y	-	-	961.557	1006.86	1206.04	1383.35	1223.21	1316.28	941.281	1092.39	1151.67	1176.81	1215.26	1329.24	1001.28	999.947	1285.48	1386.68	1276.55	1392.86	1129.3	1210.59	1332.44	1640.8	1591.7	1654.22	1004.69	864.62	1219.15	1269.37	1111.93	1408.1
FBgn0011206	bol	3L	y	y	-	-	1655.83	1821.28	1443.28	2089.33	2762.63	2030.57	1801.38	1937.66	1510.86	2083.82	2296.64	2145.83	1908.23	1498.82	1131.99	1909.36	1915.73	1673.82	1715.34	1621.47	1471.54	2140.76	1982.66	1781.77	1734.99	2123.72	1360.26	2059.73	2208.97	1908.65
FBgn0011207	pelo	2L	y	n	-	-	166.169	178.114	161.271	135.218	149.959	165.392	157.868	148.317	170.618	132.346	136.26	161.552	147.192	178.379	178.874	151.202	155.403	171.782	154.668	158.395	176.718	163.91	166.955	159.442	173.965	180.28	156.934	149.162	153.734	165.031
FBgn0011211	blw	2R	y	y	-	-	16468.9	28870.1	16392.5	17359	30552.1	18510.3	20134.7	32907.3	17832.4	21786.9	30370.6	16858.7	22583.2	25924	18079.2	18049.3	23980.2	15686.3	23606.6	28217.1	16673	20873.5	28328.8	17819.6	20121.5	28635.5	16996.8	20876.6	25268.6	17367.2
FBgn0011217	eff	3R	y	y	-	-	2219.68	2346.99	2379.2	2317.64	2532.34	2439.22	2399.95	2288.18	2456	2323.72	2334.35	2381.88	2347.52	2198.4	2437.72	2269.72	2214.5	2581.81	2381.58	2139.04	2503.51	2380.78	2344.74	2312.91	2329.84	2466.3	2613.81	2383.26	2226.72	2598.47
FBgn0011224	heph	3R	y	y	-	-	523.583	620.227	500.88	634.129	811.384	658.139	582.063	585.805	595.829	681.35	771.203	737.148	592.05	566.474	437.058	664.927	578.673	599.121	532.346	551.163	510.609	677.802	703.299	650.723	542.392	553.221	546.025	540.505	697.881	622.199
FBgn0011225	jar	3R	y	n	-	-	1068.83	704.627	986.44	1168.79	952.417	936.995	1025.54	798.196	880.028	1023.21	787.23	929.663	1022.98	823.195	960.377	1081.12	871.077	965.533	1039.46	956.881	1029.25	1069.95	822.155	958.876	1046.36	749.111	875.923	1090.11	880.238	949.521
FBgn0011227	ox	2R	y	y	-	-	1124.49	1274.28	894.271	1070.17	1361.35	930.433	1000.53	1260.94	870.827	1114.95	1254.62	815.836	1352.65	1056.96	1017	1077.68	1063.29	867.607	1395.94	1101.47	980.082	1193.84	1116.15	951.67	1241.03	1205.99	1116.69	1092.55	1129.62	1012.74
FBgn0011230	poe	2L	y	y	-	-	2785.66	2718.69	2765.55	3092.52	2872.42	2839.15	3673.14	3192.08	3289.55	3607.2	3330.23	3181.56	3863.96	3321.1	3362.64	3451.83	3418.09	3408.46	3289.28	3726.46	3608.74	3491.59	3558.89	3354.16	3016.37	2945.4	2588.02	3047.41	3049.22	3228.14
FBgn0011232	scat	2L	y	n	-	-	125.564	153.648	156.248	169.441	150.661	187.144	141.599	160.788	169.918	141.505	171.396	181.746	126.729	154.996	175.874	158.803	180.773	188.709	115.102	170.9	142.585	149.752	172.48	162.988	144.693	128.391	144.27	159.114	177.586	176.164
FBgn0011236	ken	2R	y	n	-	-	131.525	109.928	89.822	124.845	140.14	105.405	128.946	128.794	78.6545	138.412	112.265	103.999	145.761	145.837	90.6016	134.394	111.441	104.438	123.342	108.264	83.4805	158.713	127.914	111.128	130.737	147.353	105.994	134.104	121.081	101.528
FBgn0011239	ms(2)35Ci	2L	y	n	-	-	0	0	0	0.568733	33.9192	0	0	0	0	0	0	0	0.526081	0	0	8.26323	1.8005	0	0	0	0	3.36942	1.39129	0	0	0	0	1.20188	2.06354	2.30746
FBgn0011241	cbx	2R	y	n	-	-	53.1751	58.7189	55.118	52.8679	85.8417	60.2667	55.702	58.9912	67.3491	45.0522	64.2736	54.5237	58.4254	69.5719	61.776	52.4249	65.7181	64.1033	53.1426	68.8954	64.2724	57.8056	61.9126	68.4523	51.9449	57.8813	57.3612	53.0287	65.5856	65.6025
FBgn0011244	Hsp60B	2L	y	n	-	-	1.64736	0.87942	1.0207	16.6957	477.547	0.856952	7.23059	0	0	6.16511	4.87108	0.987953	7.54251	0	0	119.404	4.3665	0	4.00477	0	0	62.8484	2.36273	1.00665	4.48213	0.848499	0	14.6832	11.8285	23.0746
FBgn0011259	Sema-1a	2L	y	n	-	-	286.353	233.926	216.088	375.861	349.011	323.93	283.801	230.517	251.523	368.422	372.402	332.556	353.722	253.105	229.169	342.95	282.949	310.433	296.469	271.985	252.61	381.671	363.823	307.922	282.878	279.935	164.88	318.737	307.467	278.218
FBgn0011260	Sema-2a	2R	y	y	-	-	221.13	215.303	237.215	188.609	227.168	179.743	212.645	244.396	192.275	196.386	213.389	163.012	214.663	214.88	184.401	188.463	185.14	165.012	203.682	201.218	214.664	188.398	205.912	173.571	233.601	221.44	195.843	185.043	194.739	216.256
FBgn0011270	Pglym87	3R	y	y	-	-	0	0	1.0207	5.76829	104.015	1.7139	1.80765	0	0	1.36201	2.57095	0	2.06447	0	0	24.09	1.02239	0.846217	1.0479	0	0	17.952	0.695647	0	1.19421	0	0	5.15832	8.87137	16.1522
FBgn0011272	RpL13	2L	y	y	-	-	6033.76	5729.42	5685.32	3706.24	3397.54	3762.88	6580.9	6105.24	5950.47	4059.18	3816.42	3729.52	6216.39	5928.69	6050.59	4177.28	3772.62	3529.38	6587.63	6479.45	6591.2	3848.63	3801.31	3890.71	6441.63	6732.12	7403.12	4145.16	3882.7	4414.18
FBgn0011273	Acam	3R	n	n	-	-	0	0	0	0	0	0	0	0	0	0	0	0	0	0	0	0	0	0	0	0	0	0	0	0	0	0	0	0	0	0
FBgn0011274	Dif	2L	y	n	-	-	596.819	621.442	521.58	687.342	588.308	569.89	621.81	616.587	501.751	743.184	593.298	591.683	744.339	538.962	521.226	616.552	607.3	568.287	659.693	625.526	583.808	633.505	615.843	587.943	661.32	595.651	520.086	737.109	650.015	561.295
FBgn0011276	HLH3B	X	n	n	-	-	0.51377	0.978648	1.17433	0.730651	0.892612	0	0.602549	0	2.98688	0.454884	0.942791	0	1.05216	0	0.92203	0.527987	1.7466	0	0	0	0.892673	1.03175	1.57516	1.00665	1.01906	1.05239	1.47214	0	0	0
FBgn0011277	HLH4C	X	n	n	-	-	1.75324	1.75884	1.17433	1.86812	1.75187	0.856952	0	1.05341	2.24497	2.33054	2.57095	2.96386	1.22789	1.20526	1.0659	4.25375	1.8005	1.44052	0.930104	1.08361	0	0.479311	0	0.996513	0	2.10478	0	1.1775	3.09531	2.30746
FBgn0011278	lbe	3R	y	n	-	-	0	0	1.0207	1.86812	1.75187	0.828466	0	0	0.995627	0.644937	0.942791	0	0	0	0	2.59472	3.06717	1.69243	0	0	0	1.57062	1.03156	1.05836	0	0.823198	0	1.28279	0	2.05008
FBgn0011279	Obp69a	3L	y	y	2	-	45.648	29.199	29.6004	63.8358	46.5987	43.7046	36.2806	33.7093	29.8688	79.353	50.6593	58.2892	23.3225	13.1572	13.8579	34.65	24.5374	20.8876	24.6244	19.7994	15.1754	49.3373	27.5652	16.9338	45.2999	25.2573	26.4985	71.9864	42.3025	45.1017
FBgn0011280	Obp19d	X	y	y	-	-	1743.71	1740.04	1391.83	2333.71	2025.38	1921.13	1533.38	1692.84	1537.25	2051.08	1809.12	1797.26	1726.07	1865.75	1142.4	1974.52	1707.39	1383.79	1829.73	1791.33	1297.74	2044.58	1496.4	1888.48	2022.56	1960.86	1558.96	2147.26	1887.11	1975.47
FBgn0011281	Obp83a	3R	y	y	-	II	275.541	158.296	117.463	491.74	222.488	211.462	247.648	156.712	98.3733	423.505	233.812	226.172	261.143	135.958	114.051	392.604	176.449	143.011	293.94	181.321	149.675	435.081	209.39	197.914	324.935	150.645	160.463	512.524	276.514	252.667
FBgn0011282	Obp84a	3R	y	n	-	-	35.5507	14.0707	14.4058	36.7741	24.1314	27.3394	25.9096	10.6645	4.48994	20.2392	18.5101	15.8072	24.4403	14.4632	12.9084	23.4583	18.403	15.1255	21.5127	16.4037	7.08986	25.057	20.6312	10.9616	15.5935	10.5239	10.305	27.5109	25.2252	14.3506
FBgn0011283	Obp28a	2L	y	y	-	II	108.548	98.4951	64.3044	68.5088	91.5331	72.8409	102.996	88.5973	73.78	85.9475	64.2736	65.6304	87.6282	91.0039	54.3998	65.5983	65.7181	43.2157	101.65	105.249	63.9656	67.1255	70.0945	55.8047	98.4045	87.3482	60.3577	74.9999	93.891	60.4773
FBgn0011284	RpS4	3L	y	y	-	-	6220.24	6915.76	7158.2	4010.76	4222.95	4666.1	6418.65	7438.23	7359	3993.34	4432.06	4505.27	6378.65	7059.23	7394.81	4005.58	4450.47	4281.01	6847.51	7954.68	7871.31	3981.68	4573.47	4670.66	6743.53	7336.12	8536.67	4198.42	4721.38	5453.21
FBgn0011286	RyR	2R	y	n	-	-	2337.55	1673.49	1493.78	2553.35	1991.42	1845.01	2392.72	1760.21	1585.04	2501.12	1931.87	1708.41	2603.13	1740.18	1309.99	2294.57	1854.02	1560.42	2529.8	1816.34	1517.23	2537.11	1972.1	1762.17	2518.44	1763.29	1450.02	2423.78	1982.03	1677.99
FBgn0011288	Snap25	3L	y	n	-	-	386.085	404.533	323.563	454.726	522.571	499.051	392.862	378.721	399.605	445.457	535.614	500.81	425.774	343.184	318.704	472.221	466.21	482.344	357.16	350.137	346.357	528.278	498.537	483.672	327.166	397.803	251.736	423.282	460.326	484.844
FBgn0011289	TfIIA-L	3R	y	n	-	-	273.628	298.488	243.791	351.733	304.556	311.907	297.057	285.48	267.173	368.004	309.37	340.844	299.003	297.133	251.575	338.665	368.532	366.541	304.849	295.266	266.704	311.917	302.607	340.793	294.803	273.621	250.264	398.159	347.955	347.273
FBgn0011290	Taf12	3R	y	n	-	-	109.004	142.974	124.479	113.409	125.65	137.112	113.279	132.076	128.436	111.33	130.105	125.325	107.612	134.989	126.842	118.45	127.502	132.01	116.658	121.387	138.646	117.59	137.042	136.522	114.032	148.176	142.667	119.164	134.13	132.679
FBgn0011291	Taf11	2L	y	n	-	-	39.0192	40.4533	55.1937	32.4718	45.7665	41.9907	31.5294	41.8376	48.2668	29.3526	43.7061	45.4364	37.7799	43.1522	41.5738	36.7204	45.9127	43.2157	33.0044	41.1771	41.9556	27.1364	37.5649	43.8466	39.4106	46.0991	56.586	31.0778	51.4595	37.9265
FBgn0011293	a10	3L	y	y	-	-	136.495	110.587	86.7599	174.188	149.781	109.69	154.494	113.769	92.0437	178.671	118.854	102.628	141.551	81.136	60.854	150.16	109.162	70.236	133.966	108.264	73.1992	151.708	107.13	83.7071	207.131	137.474	164.88	211.367	167.57	168.874
FBgn0011294	a5	2L	y	n	-	-	35.4886	36.9357	26.5954	33.6473	33.2856	35.624	31.2417	30.549	19.0822	45.7355	41.9921	38.3685	35.5256	19.3744	17.5186	37.5718	30.6084	37.7878	26.6994	18.5908	21.2696	34.0849	23.652	24.9128	43.0426	33.7511	26.4985	46.415	54.214	48.597
FBgn0011296	l(2)efl	2R	y	y	3	I	715.602	1622.53	1748.58	678.677	996.155	1223.73	801.197	1820.85	1609.64	668.559	1312.36	1273.23	713.358	947.318	778.108	542.154	839.032	548.84	708.571	830.026	889.013	641.067	693.21	774.29	794.064	2126.88	3054.37	672.795	1572.42	2839.28
FBgn0011297	l(2)not	2R	y	n	-	-	58.0109	73.8713	87.7806	55.5537	63.241	63.4386	70.4157	71.37	68.6982	54.5423	64.1098	73.1085	67.8073	65.1686	105.111	61.0913	68.1174	83.7755	66.3196	83.1119	91.9453	54.9271	70.882	66.439	59.7391	74.9111	97.2729	60.9094	65.0567	86.5299
FBgn0011300	babo	2R	y	n	-	-	543.784	479.266	456.255	539.763	438.272	415.523	562.781	486.465	429.265	528.339	439.372	437.663	547.386	467.642	464.774	462.837	435.776	407.668	500.287	470.238	459.685	496.221	466.779	420.528	548.427	549.346	459.307	533.825	500.408	454.382
FBgn0011305	Rsf1	2L	y	n	-	-	205.041	196.338	163.232	221.378	211.101	207.382	186.79	185.398	179.978	228.776	198.82	176.843	193.043	189.226	157.667	179.173	184.266	162.779	201.967	179.879	186.569	219.425	201.042	176.383	178.78	191.805	189.906	210.945	211.892	191.52
FBgn0011327	Uch-L5	3L	y	y	-	-	108.792	74.7507	88.8013	99.9599	182.234	86.1604	85.1294	66.3651	63.9816	84.9453	74.0405	76.737	87.294	83.3289	72.4877	111.919	61.3434	68.5436	96.091	66.1	71.5547	108.756	66.1566	63.5017	89.1705	69.4576	100.105	97.1928	63.0853	88.1534
FBgn0011335	l(3)j2D3	3L	y	n	-	-	57.6624	66.4529	54.0973	54.2766	62.4089	56.3357	62.0078	58.9912	67.7026	57.1765	59.1318	53.514	54.2574	71.1105	64.5421	49.2018	58.2763	56.6817	53.4428	69.989	66.1339	57.6427	58.4344	57.7977	59.2076	69.9719	81.7093	51.3114	65.5856	57.6866
FBgn0011336	OstStt3	3R	y	y	-	-	721.773	438.992	590.988	882.277	431.131	813.553	613.773	454.471	601.652	722.222	655.591	820.884	601.935	447.374	742.999	856.333	744.051	907.144	730.741	478.954	686.465	855.015	797.029	791.229	551.611	388.55	721.117	845.792	706.762	986.088
FBgn0011361	ND-ACP	3L	y	y	-	-	986.591	1516.12	1143.6	962.027	1531.1	1064.58	1089.43	1605.4	1131.46	1126.99	1661.69	1053.91	1216.41	1388.46	1215.13	975.054	1337.77	978.227	1185.49	1414.11	1128.07	1063.9	1479.07	1029.4	1068.49	1311.28	1064.36	1114.79	1252.84	1043.49
FBgn0011455	ND-SGDH	3L	y	y	-	-	1603.87	2741.19	1886.06	1556.38	2485.54	1949.68	1765.66	2746.25	2113.72	1564.69	2374.7	1829.57	1786.66	2451.51	2152.94	1342.07	2011.04	1584.96	1841.85	2498.89	2124.59	1511.02	2272.95	1869.35	1804.79	2835.13	2329.36	1461.68	2276.99	2075.7
FBgn0011474	pr-set7	3R	y	n	-	-	142.654	156.064	121.896	132.354	169.932	122.648	143.107	145.201	128.556	129.885	130.261	126.458	138.259	153.234	132.772	133.044	133.237	146.617	131.241	124.615	124.082	121.874	139.129	129.12	141.802	184.168	153.102	141.037	140.252	137.294
FBgn0011476	l(3)neo43	3R	y	n	-	-	33.4335	53.3637	48.1477	36.6277	54.308	47.1324	50.4471	49.4389	50.3045	36.858	54.5561	46.4461	48.8807	60.2632	57.5638	43.3406	45.9127	53.2994	49.7679	55.2299	67.218	45.4291	55.7044	47.3126	53.254	64.4859	51.9351	45.2255	44.3661	44.9522
FBgn0011481	Ssdp	3R	y	n	-	-	585.634	558.808	467.385	711.266	576.658	584.693	661.114	537.299	583.437	739.438	625.447	605.615	679.158	552.602	518.074	707.589	622.636	564.549	664.099	482.205	551.838	746.353	621.001	608.869	643.385	605.051	580.023	720.647	591.279	592.883
FBgn0011509	SrpRbeta	3L	y	y	-	-	139.701	119.601	146.275	152.609	90.701	136.697	157.216	145.201	154.267	113.191	132.832	144.075	129.19	114.485	154.556	164.563	117.895	149.815	163.127	122.448	139.857	166.215	137.826	121.805	174.219	133.358	167.309	165.424	122.09	164.006
FBgn0011554	etaTry	2R	y	y	4	-	136.502	78.5352	177.324	64.4403	53.4321	82.4702	110.869	128.794	135.263	42.9811	63.167	76.0723	129.586	142.536	234.519	48.6543	56.7157	85.4679	122.341	125.049	152.867	56.5535	52.1735	72.479	160.138	80.6074	101.164	50.9944	60.1282	30.3731
FBgn0011555	thetaTry	2R	y	y	-	-	1571.57	1595.2	1734.18	389.695	631.969	607.579	1210.52	1558.66	1746.33	515.141	980.062	827.935	1473.46	1240.85	1499.72	473.723	432.471	406.184	1679.1	1233.56	1889.79	696.623	657.387	716.511	1837.3	1668.03	2623.77	648.799	953.355	863.811
FBgn0011556	zetaTry	2R	y	y	-	-	238.812	165.392	198.017	72.1819	82.3798	87.4091	254.972	287.306	310.636	110.533	181.204	144.241	296.905	264.24	252.636	140.45	121.664	91.4464	322.382	270.114	281.882	134.728	133.072	156.453	355.695	279.935	311.273	109.488	142.27	90.2035
FBgn0011559	Acp36DE	2L	y	y	-	-	18.3398	22.5089	13.2977	29094	70.0749	20813.5	168.302	13.1255	22.8994	20405.8	13831.7	21016.9	11.9297	20.4895	17.5186	21970	21754.4	17776.5	15.1901	28.136	21.4241	23813.8	22493.2	13727.7	13.3077	35.7812	25.9394	24791.1	24446.3	21916.4
FBgn0011566	Bzd	X	y	n	-	-	47.825	81.5558	64.2722	45.9393	78.2192	70.2701	44.343	91.6471	77.4514	66.3737	97.4216	71.1326	46.5429	108.474	69.2897	45.8983	80.1221	79.5444	45.36	87.7722	79.1438	43.4067	107.13	96.311	44.804	103.723	73.607	55.0942	80.7207	70.7277
FBgn0011569	can	3L	y	n	-	-	0	1.75884	0	0	8.92612	0	0	0	0	0	0	1.0097	0.553345	0	0	5.80686	0	0	0.457255	0	0	2.20977	0	0	0	0	0	0.467137	0.985708	1.15373
FBgn0011570	cpb	2L	y	n	-	-	265.523	234.599	299.455	255.889	218.69	262.227	249.082	241.232	215.751	212.403	227.967	222.134	229.403	232.616	288.885	229.731	238.411	249.931	231.693	251.14	248.163	246.4	228.868	231.53	229.695	230.496	253.208	211.817	220.973	229.609
FBgn0011571	caz	X	y	n	-	-	298.039	230.571	244.969	297.857	238.255	223.665	288.019	229.644	257.049	264.51	216.842	222.033	275.823	209.419	233.453	274.282	191.187	221.121	284.5	188.615	215.847	282.123	182.955	196.855	295.457	240.374	267.929	256.246	190.877	224.484
FBgn0011573	Cdc37	3L	y	y	-	-	245.162	281.415	337.034	205.186	302.059	300.733	212.298	283.019	328.656	182.598	293.239	302.909	226.715	348.666	380.527	249.183	290.809	353.649	251.854	323.699	348.191	236.288	265.737	260.09	238.58	292.235	401.894	190.785	296.118	279.203
FBgn0011576	Cyp4d2	X	y	y	-	-	191.727	232.585	250.073	248.981	319.555	372.81	197.528	204.285	250.898	252.786	374.288	364.501	201.893	231.411	316.256	249.877	394.731	451.88	209.5	260.519	323.08	261.149	411.116	441.455	184.617	237.081	337.12	234.453	385.441	419.241
FBgn0011581	Ms	3R	y	y	-	I	73.8791	102.013	96.4084	159.086	113.872	163.883	81.9765	100.902	78.2515	149.258	143.304	155.109	82.7839	88.8111	70.9963	160.737	139.728	130.367	81.1901	80.2397	85.0783	169.293	170.117	143.951	84.2623	84.7894	98.6333	174.972	157.405	185.883
FBgn0011582	Dop1R1	3R	y	y	4	-	96.7136	70.4803	63.414	131.836	93.1973	109.69	97.613	76.4904	71.6851	142.867	99.4099	104.602	100.392	75.6539	68.2302	115.229	102.176	90.6907	98.2755	72.1761	62.8814	115.538	113.39	102.679	89.2483	90.5518	30.9149	122.649	112.371	68.0358
FBgn0011584	Trp1	2L	y	y	-	I	1278.86	893.506	1119.14	1675.57	1098.42	1454.86	1096.48	999.04	1037.39	1524.04	1314.61	1467.11	1268.44	993.368	1170.46	1663.95	1576.53	1726.28	1365.71	1044.37	1196.61	1809.55	1683.05	1520.04	1213.94	844.015	1130.6	1664.32	1371.22	1616.49
FBgn0011586	e(r)	X	y	y	-	-	171.14	233.592	228.638	191.486	228.833	266.512	198.635	223.134	219.038	189.129	226.992	222.134	197.776	231.411	255.402	186.805	237.666	269.943	185.054	213.471	233.965	200.68	255.175	249.128	195.339	227.203	242.534	199.74	226.713	243.959
FBgn0011589	Elk	2R	y	n	-	-	44.6178	46.6093	56.1387	45.797	65.6952	78.241	50.0116	55.0358	57.7463	53.0935	53.9899	52.301	41.0649	51.8263	36.2438	35.8741	43.2119	55.1701	38.5447	73.2697	72.3065	45.8453	72.4572	82.7106	46.5493	57.8813	16.1935	44.2198	53.4775	59.5313
FBgn0011591	fng	3L	y	n	-	-	125.885	128.878	114.319	134.175	178.073	118.259	125.067	148.317	104.541	159.901	155.875	107.028	124.793	120.608	84.8268	132.547	164.605	111.852	120.922	144.352	107.923	137.528	165.391	126.838	123.94	136.651	101.164	135.387	160.956	137.286
FBgn0011592	fra	2R	y	y	-	-	162.851	113.445	147.966	160.725	128.146	148.295	163.953	121.411	144.801	122.659	126.648	144.241	129.92	124.173	112.996	117.273	114.508	122.445	137.344	114.862	117.089	140.234	119.651	111.738	146.63	120.187	119.321	122.307	103.177	100.375
FBgn0011596	fzo	3R	y	y	-	-	17.4425	16.637	17.615	13.9957	118.993	19.8832	21.1637	18.6562	11.2248	9.02303	21.4328	20.194	17.0379	18.4938	18.1219	39.1004	19.8055	27.9252	19.9894	25.0098	25.2084	19.3999	21.5651	17.9922	18.4441	21.0478	12.9697	16.8834	22.6713	21.5258
FBgn0011603	ine	2L	y	n	-	-	407.101	412.99	344.632	495.658	410.601	432.459	496.843	441.346	377.155	526.824	507.333	477.587	408.13	406.174	346.448	466.104	444.723	436.479	392.472	407.451	386.003	489.019	463.884	479.323	472.98	351.497	380.013	557.509	510.597	491.49
FBgn0011604	Iswi	2R	y	y	-	-	138.845	150.712	120.956	120.41	193.052	135.398	140.831	128.794	133.028	108.423	126.334	157.084	144.33	133.784	130.051	141.171	121.664	133.249	129.349	131.116	127.652	130.048	111.049	125.832	148.15	147.334	182.545	124.939	141.942	163.83
FBgn0011606	Klp3A	X	y	n	-	-	18.5196	29.199	18.8384	21.2657	177.63	21.4238	24.1871	25.4307	32.8557	24.3274	44.3112	27.2618	14.3492	36.1823	29.8479	56.2109	34.7613	33.8487	16.6841	26.0519	18.7461	43.5505	29.928	34.8779	25.477	43.1479	27.2364	25.3798	40.414	28.8433
FBgn0011638	La	2L	y	y	-	-	226.784	153.019	175.561	167.404	123.507	124.27	219.328	167.906	213.272	138.714	105.593	133.374	190.893	156.757	139.645	145.479	104.284	122.445	216.404	164.648	145.506	152.246	118.956	121.575	244.655	205.8	217.891	169.386	121.749	165.23
FBgn0011640	lark	3L	y	y	-	-	303.984	368.95	361.695	327.009	317.089	330.938	366.837	438.421	351.338	357.716	331.234	376.41	336.399	378.269	349.45	314.658	328.187	302.51	334.072	365.255	340.108	304.104	341.563	350.773	332.474	403.367	369.507	292.916	363.183	343.824
FBgn0011642	Zyx	4	y	n	-	-	394.206	320.997	310.28	333.913	287.081	325.587	368.76	321.575	332.255	356.956	331.652	332.94	357.005	306.468	341.119	364.542	288.314	350.671	376.004	319.917	350.554	363.972	311.65	328.092	352.629	310.346	266.457	344.363	297.15	308.537
FBgn0011648	Mad	2L	y	n	-	-	253.384	283.808	238.845	241.143	266.278	239.09	260.011	283.574	271.806	281.995	286.42	276.627	276.13	237.437	231.321	233.602	237.666	249.931	255.119	277.403	228.451	254.74	262.259	270.789	249.6	257.835	254.68	238.694	256.288	249.085
FBgn0011653	mas	3L	y	n	-	-	0	0	0	0.582227	3.32848	0.828466	0	0	0	0	0.856982	0	0	0	0	3.40116	0	0	0	0	0	0	0	0	0	0	0	0.572426	0	1.15373
FBgn0011655	Med	3R	y	n	-	-	188.11	203.559	210.206	183.026	193.052	208.239	210.196	213.843	203.454	209.057	224.07	202.296	184.002	228.971	189.938	192.901	210.612	204.054	181.696	195.75	203.243	176.932	191.871	223.477	184.314	220.617	244.375	206.965	228.036	219.209
FBgn0011656	Mef2	2R	y	n	-	-	774.475	728.114	746.888	843.1	772.206	742.978	898.953	787.292	749.82	905.91	786.193	789.374	859.214	722.138	710.956	810.961	799.942	736.108	882.185	783.64	749.845	850.268	745.038	788.209	898.611	891.372	748.353	872.401	794.481	745.204
FBgn0011659	Mlh1	2R	y	n	-	-	12.3947	23.1578	18.3727	7.04505	12.2631	14.8023	7.83314	11.1937	10.1024	14.1076	9.4268	14.8193	12.3052	14.9712	7.46197	8.53007	10.803	13.5395	10.8416	19.5049	10.8416	6.5967	11.8137	13.7587	11.8031	21.0478	17.6657	10.8628	8.07207	15.794
FBgn0011660	Pms2	2R	y	y	-	-	24.7333	22.151	11.7433	26.6136	34.8119	17.139	23.1216	8.20345	15.93	19.932	14.1419	15.1455	19.5561	14.0905	11.0644	32.9889	8.17912	15.2319	24.1827	4.37431	7.87762	24.3285	11.0261	12.7003	33.1732	19.9954	15.5637	25.3443	17.5401	12.6911
FBgn0011661	Moe	X	y	n	-	-	2636.89	2225.45	2525.99	2567.03	2252.06	2425.17	2429.87	2360.94	2247.21	2287.52	2424.82	2320.7	2484.03	2072.26	2269.3	2338.76	2249.72	2460.42	2667.39	1955.32	2337.29	2465.94	2360.37	2416.24	2466.32	2180.64	2529.1	2418.17	2268.86	2491.87
FBgn0011666	msi	3R	y	n	-	-	318.286	407.118	285.363	380.777	491.782	435.773	367.555	366.594	383.432	412.184	485.537	454.458	367.073	362.919	319.77	352.716	426.337	431.437	331.734	400.157	373.137	381.311	483.475	432.87	371.009	475.809	381.31	388.723	482.868	422.794
FBgn0011668	Mst57Da	3R	y	y	-	-	12.3947	8.80783	11.0814	13069.1	28.03	7750.3	64.4989	7.46248	9.95627	9878.16	5160.75	7589.9	6.42203	5.28394	10.659	11350.6	7364.03	6908.51	8.7993	11.4628	9.8194	9823.23	8031.72	4986.95	4.05712	10.7016	11.6728	11374.5	8743.06	8751.79
FBgn0011669	Mst57Db	3R	y	y	-	-	12.3947	10.7651	11.0814	12084.2	25.4021	6698.06	62.4833	6.56276	5.97376	9018.82	5366.42	6801.33	7.54251	7.04525	7.37624	11054	6854.53	5545.26	9.7427	10.4207	5.35604	8806.21	7263.25	4072.91	6.11433	9.05518	6.20121	10559.5	8129.58	7190.65
FBgn0011670	Mst57Dc	3R	y	y	-	-	1.23947	1.9573	2.21628	2320.94	6.24828	1659.42	16.1247	0	1.11788	1788.33	1178.35	1732.87	0.526081	0	0	2087.75	1644.42	1645.89	1.47404	3.12622	2.36329	2016.57	1796.16	1283.48	0.488101	3.29279	2.59394	1877.11	1768.79	1788.69
FBgn0011672	Mvl	3R	y	y	-	-	545.282	563.701	517.497	418.509	357.382	359.92	523.615	529.943	502.791	344.306	425.92	368.54	430.268	487.884	424.266	390.421	347.573	312.594	499.172	494.125	441.147	396.03	385.389	338.676	470.271	430.427	443.565	339.729	429.216	359.964
FBgn0011674	insc	2R	y	n	-	-	89.1366	80.2492	106.864	75.9904	68.7311	77.8758	90.3843	99.2618	84.1863	87.0775	62.3499	74.0964	71.9095	62.4967	71.4154	50.6986	57.6159	65.5439	62.8074	79.8312	71.4138	51.9938	59.8559	70.4656	78.2683	67.3528	66.2463	74.5088	65.0567	66.8208
FBgn0011676	Nos	2L	y	n	-	-	39.439	29.0209	21.0547	55.0027	36.7893	36.4525	34.6824	32.8138	25.7112	50.1712	43.3684	31.578	40.0356	27.7211	21.318	41.2085	37.5519	31.6915	37.7678	20.8415	24.9357	52.2783	33.01	40.2178	29.1825	37.8671	17.6657	49.0022	45.3979	27.6761
FBgn0011692	pav	3L	y	y	-	-	6.80102	25.1715	6.64885	4.67572	7.48907	2.57086	3.15294	9.84414	7.96501	1.91709	1.88558	1.97591	8.27831	9.8679	10.66	4.91437	1.02239	3.38487	4.8569	0	2.36329	4.24613	1.57516	0	8.54706	27.3621	16.1935	3.138	0.985708	1.15373
FBgn0011693	Pdh	3L	y	y	2	I	781.544	1027.16	805.619	1183	1779.07	1183.88	656.863	945.966	886.108	1097.43	1600.84	1288.29	549.991	593.17	544.676	1129.76	1157.35	907.991	646.885	599.235	546.707	903.327	1097.73	777.135	673.579	701.365	730.181	968.976	1494	1549.03
FBgn0011694	PebII	2R	y	y	-	-	12.1827	16.1098	11.0814	18699.2	9176.05	10879.7	110.857	13.9922	12.9431	17037.6	11018.4	10427.2	12.2354	9.8679	7.46197	17982.2	12612.5	11295.2	10.2467	8.66886	16.543	20533.4	12413.8	10252.1	10.7297	12.6287	14.2667	14907.4	12292.8	11673.1
FBgn0011695	PebIII	2R	y	y	2	I	3975.08	4824.5	5157.29	9022.77	7288.17	9101.33	3710.7	4246.93	4548.65	8301.89	8013.9	8204.81	3183.39	2230.14	2139.45	7484.21	5481.04	4781.82	3270.27	2564.54	2696.76	7235.45	5315.64	5940.21	4028.63	3426.57	4635.38	9638.5	8856.59	10193.2
FBgn0011701	repo	3R	y	n	-	-	82.6132	79.1478	59.891	96.8954	75.7228	79.6966	102.996	86.38	83.6326	101.387	94.499	84.9639	93.1358	90.3947	67.3082	104.367	75.1038	73.4668	88.3269	73.6853	83.0186	95.8153	77.9702	94.6253	87.3649	85.6126	67.7184	115.977	98.5708	86.1033
FBgn0011703	RnrL	2L	y	y	-	-	40.1538	69.4734	52.0827	32.8091	27.671	14.9124	34.265	36.9155	29.8688	26.5737	17.9966	13.1261	30.865	36.1069	39.6473	20.0484	9.6063	22.3281	37.7682	10.4207	21.4241	26.8581	8.66336	10.9616	41.3787	69.4576	73.607	27.9588	13.1171	19.6134
FBgn0011704	RnrS	2R	y	y	-	-	63.4826	100.254	88.8013	59.3352	51.7715	68.5562	59.9059	91.4154	50.777	49.5081	47.7366	49.3976	52.1672	90.7076	63.6201	50.7749	49.5137	51.3914	47.8458	48.9775	49.8715	47.6069	48.4834	57.7977	45.1926	69.4576	55.9413	46.6863	37.1437	40.3806
FBgn0011705	rost	2L	y	n	-	-	235.239	196.111	214.348	120.133	108.899	91.1312	218.692	211.649	257.112	112.611	89.1261	85.8243	273.62	178.773	236.962	126.996	106.329	86.3141	236.957	218.716	294.623	124.408	88.2087	83.7071	187.76	160.524	295.9	105.252	78.7027	94.606
FBgn0011706	rpr	3L	y	n	-	-	7.25187	8.7942	5.10352	5.24446	3.50374	5.14171	5.03898	2.46104	2.98688	5.3759	9.42791	5.04849	6.82713	7.92591	5.53218	3.40116	7.20199	5.0773	6.29617	8.74862	6.30209	6.88903	5.51305	8.4669	5.70644	4.20955	2.59394	6.1114	3.09531	3.07512
FBgn0011708	Syx5	2L	y	y	-	-	408.044	384.621	479.826	486.883	464.246	569.156	411.541	465.472	469.509	488.159	518.474	608.863	373.692	469.273	484.066	477.035	524.486	553.969	444.7	451.648	517.145	512.893	543.996	551.645	421.991	429.34	488.75	535.266	478.27	587.348
FBgn0011710	Sep1	X	y	n	-	-	154.205	139.947	142.094	170.937	166.026	150.824	124.967	125.356	120.731	173.678	151.686	155.916	171.738	166.444	158.819	161.08	170.293	162.059	133.688	135.47	117.833	158.912	166.179	151.47	144.155	134.181	136.909	156.072	146.871	161.956
FBgn0011715	Snr1	3R	y	n	-	-	83.5449	80.9067	85.7263	74.6742	83.0129	81.4105	74.6196	91.0583	90.5482	76.6255	82.9656	75.9845	70.2481	89.9075	89.5436	68.6492	86.9032	66.8511	74.3459	91.7025	81.2332	74.9523	85.0584	94.6253	84.9183	109.448	100.105	84.7178	84.7567	66.8208
FBgn0011722	Tig	2L	y	y	-	-	995.584	684.189	1051.63	506.011	476.655	550.859	709.2	721.084	1222.96	578.952	714.635	753.924	999.616	827.807	1052.96	499.955	551.069	571.351	984.989	778.627	1014.64	587.018	570.207	592.683	988.251	739.232	1156.9	553.299	538.811	552.496
FBgn0011723	byn	3L	y	n	-	-	46.0401	67.5267	74.5114	51.0828	41.9528	59.1297	78.3314	98.4414	53.6582	62.6692	58.2748	57.2351	40.6517	71.3332	55.4269	52.4357	55.2091	41.5665	60.6638	57.9596	62.4871	55.8893	57.7675	63.4191	47.0218	70.4254	85.6002	63.5669	61.9062	55.3521
FBgn0011725	twin	3R	y	y	-	-	369.744	349.381	300.087	415.888	794.674	352.926	402.526	324.452	332.539	390.048	356.375	366.53	386.928	347.569	325.477	510.592	344.08	313.1	352.393	304.015	335.645	460.347	323.911	349.308	400.569	385.257	359.261	395.795	403.155	381.885
FBgn0011726	tsr	2R	y	y	-	-	1247.1	822.606	1081.56	1087.65	731.942	779.586	1022.91	929.079	941.254	987.433	778.399	813.817	1119.15	695.139	950.613	969.699	707.494	799.491	1302.78	633.91	887.807	997.248	718.271	728.153	1066.73	723.591	1168.15	986.386	723.459	794.56
FBgn0011737	Wee1	2L	y	n	-	-	80.4389	94.9289	88.075	91.0459	130.643	113.5	79.8745	88.4868	88.6763	83.3559	82.0228	119.144	87.7802	83.3289	74.6197	101.429	97.2268	106.599	68.6718	89.9394	100.827	88.2388	104.748	103.72	78.6125	92.6101	89.8005	83.6184	117.299	99.6238
FBgn0011739	wts	3R	y	n	-	-	478.851	457.299	425.109	558.429	539.213	501.165	515.991	492.524	479.57	622.805	591.349	534.13	525.925	464.987	451.795	525.777	588.604	538.756	519.47	533.135	476.596	533.83	556.012	535.531	538.565	554.013	563.829	606.531	627.604	564.175
FBgn0011740	alpha-Man-IIa	3R	y	y	-	-	122.713	97.6656	115.247	196.787	124.383	199.67	111.404	99.021	106.636	183.793	183.153	199.92	120.961	114.5	126.853	205.505	192.209	224.459	122.631	99.5156	136.579	181.379	205.912	186.231	110.493	102.082	107.649	213.046	168.178	184.507
FBgn0011741	Arp6	X	y	n	-	-	73.1411	77.5283	81.029	81.0685	80.3351	86.9889	63.4911	72.7592	83.8409	77.6993	70.7093	83.879	75.8406	83.1632	75.6857	79.5353	84.6234	92.9138	83.8066	73.6853	78.7762	80.882	78.7578	98.6548	85.5763	60.9167	85.3841	81.8418	85.7658	91.1448
FBgn0011742	Arp2	X	y	n	-	-	537.089	379.587	461.513	437.378	370.434	345.741	422.266	431.502	408.026	369.81	348.769	353.394	430.509	386.608	386.331	372.126	327.69	327.486	421.704	341.196	348.016	399.348	334.721	317.888	442.465	391.019	434.486	355.405	291.604	303.432
FBgn0011743	Arp53D	2R	y	n	-	-	1.73226	0	1.10814	1.4613	61.5768	0	1.05098	0	0	1.61082	0.974216	0	0.674546	0	0	24.2066	0	0	0	0	0	6.17544	0	0.996513	0.648204	0	0	0.629454	2.95712	1.15373
FBgn0011745	Arp1	3R	y	n	-	-	358.199	235.854	308.85	342.026	258.789	260.967	311.409	237.018	253.682	326.092	263.038	274.638	324.901	271.915	296.894	299.908	288.189	256.201	345.163	257.392	299.229	326.83	275.476	260.357	313.957	237.84	260.451	325.711	274.45	261.209
FBgn0011746	ana	2R	y	y	-	-	44.6889	51.0064	48.9938	103.899	78.8342	68.7252	60.8575	42.1366	40.2436	63.6888	52.2759	75.9845	43.5981	35.0859	23.0508	88.1065	39.2985	51.6192	47.7013	27.0939	34.8142	85.2734	55.7044	42.2794	60.7741	43.2734	32.3871	80.412	57.7791	83.0282
FBgn0011747	Ank	4	y	n	-	-	1664.73	1688.49	1689.92	1779.45	1812.31	1873.16	1698.59	1587.64	1670.26	1840.21	1860.51	1867.23	1846.82	1570.09	1724.63	1715.79	1971.17	1886.37	1740.72	1776.03	1811.63	1943.71	1931.93	1897.64	1712.47	1723.78	1519.25	1849.68	1996.47	2005.84
FBgn0011754	PhKgamma	X	y	n	-	-	1404.23	1161.92	1073.34	1395.51	1164.97	1052.98	1582.24	1152.95	1077.64	1518.96	1223.77	1024.84	1421.84	1141.39	1072.32	1362.63	1092.94	1015.46	1519.35	1194.19	1117.83	1459.8	1086.86	1013.7	1575.63	1225.23	1331.99	1607.62	1211.44	992.593
FBgn0011758	B-H1	X	y	n	-	-	20.8624	17.1166	10.207	17.7364	24.1314	23.1377	19.9686	21.4546	23.4755	22.9066	22.627	21.735	22.0601	18.6394	11.9864	14.2465	18.3393	17.7706	15.7009	17.4972	16.543	22.0131	22.6944	19.1264	12.1858	22.2264	20.7516	16.9728	20.6999	20.7672
FBgn0011760	ctp	X	y	y	-	-	2052.5	2240.76	2208.92	2456.37	2919.91	2670.15	2122.42	2330.6	2056.39	2353.86	2845.34	2459.01	2035.84	2036.08	2120.08	2275.33	2488.5	2471.32	2090.05	1955.97	2184.46	2512.58	2747.11	2476.57	2134.88	2353.14	2275.93	2401.72	2462.3	2522.62
FBgn0011761	dhd	X	y	y	-	-	134.067	546.726	0	15.3895	45.7665	1.65693	111.404	74.6514	110.515	14.4472	15.5875	1.0097	38.8655	236.83	111.566	15.9696	15.3042	28.0902	70.7663	12.5049	69.6285	12.8698	3.09469	1.99303	162.983	326.24	203.155	36.7451	4.92854	6.92239
FBgn0011762	DNApol-alpha50	3L	y	n	-	-	18.0057	18.1235	16.3313	12.6471	15.7668	11.6304	13.8586	18.8679	12.3473	10.4781	10.7164	9.87953	15.1786	16.4465	10.66	12.3659	8.17912	7.92289	13.8469	10.4207	11.0287	12.8492	9.04341	7.40854	15.5083	18.943	4.41642	15.5341	12.3812	10.3836
FBgn0011763	Dp	2R	y	n	-	-	395.673	356.429	355.714	360.833	310.081	328.901	383.608	368.695	401.318	399.742	339.405	340.844	416.311	391.71	367.768	364.533	351.097	314.034	406.362	377.231	369.699	380.644	337.321	330.182	393.686	423.06	360.674	347.578	345.984	336.89
FBgn0011764	Dsp1	X	y	n	-	-	564.959	418.604	362.363	637.658	450.176	402.835	656.075	424.429	415.319	646.342	459.83	365.542	630.525	436.38	359.24	598.745	424.292	366.412	581.078	404.325	367.097	603.929	425.004	381.521	596.157	525.141	431.337	615.999	443.964	425.223
FBgn0011766	E2f1	3R	y	n	-	-	685.072	727.136	722.215	735.961	756.042	954.645	645.302	843.315	846.234	689.389	843.671	962.266	648.354	801.397	757.923	720.248	824.047	926.978	651.141	709.763	775.945	729.568	839.692	994.861	674.622	858.596	797.638	745.836	823.066	943.996
FBgn0011768	Fdh	3R	y	y	-	-	301.013	312.194	546.077	322.425	308.329	367.944	269.051	324.452	483.791	299.484	324.32	401.86	317.563	394.716	765.385	347.794	433.02	574.374	352.913	394.782	666.446	357.314	382.71	455.406	304.181	276.595	617.359	306.139	310.498	414.289
FBgn0011769	Fdxh	3L	y	n	-	-	32.8064	39.2676	48.1477	33.2969	44.6727	38.5628	32.2494	37.9229	41.5319	31.2541	35.0718	37.4988	32.4616	47.5555	42.6398	37.5844	36.0099	40.6184	35.2371	40.4624	37.4923	32.9117	31.9784	28.8989	38.1619	33.0915	42.692	32.8779	38.1755	43.8418
FBgn0011770	Gip	X	y	y	-	-	431.375	233.592	317.07	464.322	294.57	391.864	326.526	168.546	273.797	420.763	311.121	317.045	362.599	253.276	358.143	453.18	385.306	379.105	366.606	272.301	330.072	452.325	301.215	388.419	322.976	153.649	328.134	432.394	269.292	300.337
FBgn0011771	Hem	3L	y	n	-	-	153.817	126.637	149.023	170.981	148.949	148.023	156.208	134.325	145.923	170.351	140.287	164.581	169.101	140.905	160.951	150.467	154.574	167.101	174.086	149.017	158.288	157.314	140.976	153.011	160.053	140.851	148.686	172.444	138.985	151.139
FBgn0011774	Irbp	3R	y	n	-	-	44.5388	37.8151	33.6832	44.1269	29.4562	32.3102	54.2294	29.8499	31.4296	36.2786	26.3981	30.5912	31.8022	39.4716	22.3859	31.7215	22.5062	32.1562	33.985	19.5049	27.1041	35.4858	22.6944	29.1929	46.4909	50.9099	44.1642	36.2867	30.2703	34.8513
FBgn0011785	BRWD3	3R	y	n	-	-	336.287	359.45	366.392	338.084	345.119	340.499	330.8	360.268	342.358	358.215	336.105	329.976	310.636	367.305	362.406	328.762	331.854	310.562	321.167	366.259	336.09	327.071	332.358	330.842	330.308	348.213	348.897	326.458	351.833	320.837
FBgn0011787	mRpL12	3L	y	n	-	-	111.729	184.678	193.934	100.434	148.909	164.036	118.1	214.897	175.23	101.857	152.732	162.561	106.106	181.415	199.341	97.6262	151.081	149.64	116.927	176.066	165.43	113.466	143.387	180.98	111.354	187.325	186.962	104.108	170.523	130.372
FBgn0011802	Gem3	3L	y	n	-	-	50.6935	52.3568	36.7453	34.5686	101.758	62.5575	39.7682	38.9763	45.833	43.3363	39.4212	49.3976	39.9567	51.9587	42.6398	48.4757	41.0451	50.773	31.5701	41.683	43.741	38.4466	31.5031	46.306	41.4004	53.6718	44.1642	42.2405	36.1119	35.7657
FBgn0011812	Lcp1Psi	2R	n	n	-	-	0	0	0	0	0	0	0	0	0	0	0	0	0	0	0	0	0	0	0	0	0	0	0	0	0	0	0	0	0	0
FBgn0011817	nmo	3L	y	y	-	-	278.407	363.477	237.142	316.821	490.936	344.642	297.427	296.634	273.88	363.203	382.214	310.987	326.837	297.662	205.719	370.827	329.234	341.025	292.459	267.813	248.145	368.27	345.737	311.909	313.269	374.65	293.116	324.337	355.96	325.352
FBgn0011818	oaf	2L	y	n	-	-	177.028	173.246	132.7	145.219	153.289	132.555	154.494	166.973	151.335	161.48	153.675	150.982	184.972	154.996	156.701	165.176	147.588	145.549	155.247	162.943	132.344	164.211	161.39	141.821	172.359	215.739	147.855	173.124	145.479	132.427
FBgn0011822	pcl	X	y	y	1	-	223.627	91.9929	178.499	49.4373	33.0266	29.8248	250.66	188.561	126.445	51.0755	71.6521	51.4946	163.366	89.1895	76.7517	35.3137	16.2045	13.685	208.476	78.0197	118.952	56.8967	27.8522	24.9128	203.924	81.0339	32.4243	44.4126	28.8895	3.64477
FBgn0011824	CG4038	2R	y	n	-	-	111.36	126.637	72.0292	65.6516	49.0936	50.5364	103.036	140.279	94.2887	57.1978	46.1967	54.3374	104.243	108.474	60.7564	75.3114	52.1419	44.8495	114.758	99.5156	66.172	69.3314	41.7416	48.3193	101.483	146.529	68.7395	51.7216	44.3964	54.3271
FBgn0011826	Pp2B-14D	X	y	n	-	-	628.571	444.107	454.213	562.321	430.205	431.383	568.806	456.112	406.339	544.652	426.777	392.217	660.866	416.645	439.151	574.149	411.414	463.849	654.557	447.05	453.478	564.409	434.084	461.047	595.67	467.26	437.225	589.097	405.485	403.806
FBgn0011828	Pxn	3L	y	y	-	-	328.905	488.346	419.509	276.218	325.848	340.21	364.542	438.421	402.233	301.649	330.795	324.048	408.333	461.616	432.756	343.657	372.15	415.492	393.936	518.953	517.145	342.202	425.004	441.337	402.318	378.86	363.152	325.486	318.384	295.355
FBgn0011829	Ret	2L	y	n	-	-	16.8453	12.3119	8.16563	17.8736	15.1744	14.0839	17.1325	11.4848	12.9431	15.5513	13.639	11.8417	14.1431	9.6421	8.52796	16.461	12.2687	14.4052	14.4088	14.589	12.4974	17.29	13.9129	9.05987	15.7375	8.4191	5.18789	12.0188	11.8285	10.9343
FBgn0011832	Ser12	2L	y	y	-	III	26.9318	54.8043	43.2175	0	0	0	68.6906	41.8376	50.5118	0.482942	0	0	68.2584	42.1842	46.8997	0	0.8733	1.69243	32.7954	5.41804	5.42081	0	0	0	38.1336	1.697	22.0821	0	0	0
FBgn0011834	Ser6	X	y	y	1	-	331.55	115.789	290.333	130.131	81.462	88.2661	169.316	110.747	135.263	161.851	91.4507	116.115	172.781	83.1632	141.993	137.611	51.1195	63.4663	240.04	98.422	171.732	145.953	63.0062	94.1942	189.981	38.9383	40.2061	158.323	31.9849	24.2985
FBgn0011836	Taf2	3L	y	n	-	-	65.2016	84.5764	82.0025	63.833	84.9658	90.9287	65.1608	77.1125	86.4313	55.3878	65.1306	95.7207	59.5323	89.827	80.2166	63.7645	73.8204	86.4315	60.822	90.6605	88.9013	49.6805	69.5647	88.5854	64.2615	79.027	105.055	63.5198	77.3827	91.1193
FBgn0011837	Tis11	X	y	y	-	-	951.115	839.68	888.73	833.484	820.469	859.523	943.296	952.421	934.547	803.499	890.937	793.326	1298.54	895.786	915.576	896.019	829.129	845.69	1081.12	860.646	992.58	849.831	826.282	851.022	1066.3	866.115	983.389	754.984	791.524	807.925
FBgn0011840	tRNA:A:90C	3R	n	n	-	-	0	0	0	0	0	0	0	0	0	0	0	0	0	0	0	0	0	0	0	0	0	0	0	0	0	0	0	0	0	0
FBgn0011844	tRNA:D2:69F	3L	n	n	-	-	0	0	0	0	0	0	0	0	0	0	0	0	0	0	0	0	0	0	0	0	0	0	0	0	0	0	0	0	0	0
FBgn0011845	tRNA:D:96A	3R	n	n	-	-	0	0	0	0	0	0	0	0	0	0	0	0	0	0	0	0	0	0	0	0	0	0	0	0	0	0	0	0	0	0
FBgn0011848	tRNA:E4:56Fa	2R	n	n	-	-	0	0	0	0	0	0	0	0	0	0	0	0	0	0	0	0	0	0	0	0	0	0	0	0	0	0	0	0	0	0
FBgn0011849	tRNA:E4:56Fb	2R	n	n	-	-	0	0	0	0	0	0	0	0	0	0	0	0	0	0	0	0	0	0	0	0	0	0	0	0	0	0	0	0	0	0
FBgn0011850	tRNA:E4:56Fc	2R	n	n	-	-	0	0	0	0	0	0	0	0	0	0	0	0	0	0	0	0	0	0	0	0	0	0	0	0	0	0	0	0	0	0
FBgn0011851	tRNA:E4:62Aa	3L	n	n	-	-	0	0	0	0	0	0	0	0	0	0	0	0	0	0	0	0	0	0	0	0	0	0	0	0	0	0	0	0	0	0
FBgn0011852	tRNA:E4:62Ab	3L	n	n	-	-	0	0	0	0	0	0	0	0	0	0	0	0	0	0	0	0	0	0	0	0	0	0	0	0	0	0	0	0	0	0
FBgn0011853	tRNA:E4:62Ac	3L	n	n	-	-	0	0	0	0	0	0	0	0	0	0	0	0	0	0	0	0	0	0	0	0	0	0	0	0	0	0	0	0	0	0
FBgn0011854	tRNA:E4:62Ad	3L	n	n	-	-	0	0	0	0	0	0	0	0	0	0	0	0	0	0	0	0	0	0	0	0	0	0	0	0	0	0	0	0	0	0
FBgn0011855	tRNA:E4:62Ae	3L	n	n	-	-	0	0	0	0	0	0	0	0	0	0	0	0	0	0	0	0	0	0	0	0	0	0	0	0	0	0	0	0	0	0
FBgn0011858	tRNA:F2:89BC	3R	n	n	-	-	0	0	0	0	0	0	0	0	0	0	0	0	0	0	0	0	0	0	0	0	0	0	0	0	0	0	0	0	0	0
FBgn0011859	tRNA:G3:22BCa	2L	n	n	-	-	0	0	0	0	0	0	0	0	0	0	0	0	0	0	0	0	0	0	0	0	0	0	0	0	0	0	0	0	0	0
FBgn0011860	tRNA:G3:22BCb	2L	n	n	-	-	0	0	0	0	0	0	0	0	0	0	0	0	0	0	0	0	0	0	0	0	0	0	0	0	0	0	0	0	0	0
FBgn0011861	tRNA:G3:28D	2L	n	n	-	-	0	0	0	0	0	0	0	0	0	0	0	0	0	0	0	0	0	0	0	0	0	0	0	0	0	0	0	0	0	0
FBgn0011862	tRNA:G3:35Ba	2L	n	n	-	-	0	0	0	0	0	0	0	0	0	0	0	0	0	0	0	0	0	0	0	0	0	0	0	0	0	0	0	0	0	0
FBgn0011863	tRNA:G3:35Bb	2L	n	n	-	-	0	0	0	0	0	0	0	0	0	0	0	0	0	0	0	0	0	0	0	0	0	0	0	0	0	0	0	0	0	0
FBgn0011864	tRNA:G3:35Bc	2L	n	n	-	-	0	0	0	0	0	0	0	0	0	0	0	0	0	0	0	0	0	0	0	0	0	0	0	0	0	0	0	0	0	0
FBgn0011865	tRNA:G3:35Bd	2L	n	n	-	-	0	0	0	0	0	0	0	0	0	0	0	0	0	0	0	0	0	0	0	0	0	0	0	0	0	0	0	0	0	0
FBgn0011866	tRNA:G3:35Be	2L	n	n	-	-	0	0	0	0	0	0	0	0	0	0	0	0	0	0	0	0	0	0	0	0	0	0	0	0	0	0	0	0	0	0
FBgn0011867	tRNA:G3:53E	2R	n	n	-	-	0	0	0	0	0	0	0	0	0	0	0	0	0	0	0	0	0	0	0	0	0	0	0	0	0	0	0	0	0	0
FBgn0011868	tRNA:G3:55E	2R	n	n	-	-	0	0	0	0	0	0	0	0	0	0	0	0	0	0	0	0	0	0	0	0	0	0	0	0	0	0	0	0	0	0
FBgn0011869	tRNA:G3:56EFa	2R	n	n	-	-	0	0	0	0	0	0	0	0	0	0	0	0	0	0	0	0	0	0	0	0	0	0	0	0	0	0	0	0	0	0
FBgn0011870	tRNA:G3:56EFb	2R	n	n	-	-	0	0	0	0	0	0	0	0	0	0	0	0	0	0	0	0	0	0	0	0	0	0	0	0	0	0	0	0	0	0
FBgn0011871	tRNA:G3:57BCa	2R	n	n	-	-	0	0	0	0	0	0	0	0	0	0	0	0	0	0	0	0	0	0	0	0	0	0	0	0	0	0	0	0	0	0
FBgn0011872	tRNA:G3:57BCb	2R	n	n	-	-	0	0	0	0	0	0	0	0	0	0	0	0	0	0	0	0	0	0	0	0	0	0	0	0	0	0	0	0	0	0
FBgn0011877	tRNA:HPsi	2R	n	n	-	-	0	0	0	0	0	0	0	0	0	0	0	0	0	0	0	0	0	0	0	0	0	0	0	0	0	0	0	0	0	0
FBgn0011878	tRNA:H:48F	2R	n	n	-	-	0	0	0	0	0	0	0	0	0	0	0	0	0	0	0	0	0	0	0	0	0	0	0	0	0	0	0	0	0	0
FBgn0011879	tRNA:CR30233	2R	n	n	-	-	0	0	0	0	0	0	0	0	0	0	0	0	0	0	0	0	0	0	0	0	0	0	0	0	0	0	0	0	0	0
FBgn0011880	tRNA:I:42A	2R	n	n	-	-	0	0	0	0	0	0	0	0	0	0	0	0	0	0	0	0	0	0	0	0	0	0	0	0	0	0	0	0	0	0
FBgn0011881	tRNA:I:49Fa	2R	n	n	-	-	0	0	0	0	0	0	0	0	0	0	0	0	0	0	0	0	0	0	0	0	0	0	0	0	0	0	0	0	0	0
FBgn0011882	tRNA:I:49Fb	2R	n	n	-	-	0	0	0	0	0	0	0	0	0	0	0	0	0	0	0	0	0	0	0	0	0	0	0	0	0	0	0	0	0	0
FBgn0011883	tRNA:I:49Fc	2R	n	n	-	-	0	0	0	0	0	0	0	0	0	0	0	0	0	0	0	0	0	0	0	0	0	0	0	0	0	0	0	0	0	0
FBgn0011884	tRNA:I:49Fd	2R	n	n	-	-	0	0	0	0	0	0	0	0	0	0	0	0	0	0	0	0	0	0	0	0	0	0	0	0	0	0	0	0	0	0
FBgn0011885	tRNA:I:49Fe	2R	n	n	-	-	0	0	0	0	0	0	0	0	0	0	0	0	0	0	0	0	0	0	0	0	0	0	0	0	0	0	0	0	0	0
FBgn0011887	tRNA:K2:42Aa	2R	n	n	-	-	0	0	0	0	0	0	0	0	0	0	0	0	0	0	0	0	0	0	0	0	0	0	0	0	0	0	0	0	0	0
FBgn0011888	tRNA:K2:42Ab	2R	n	n	-	-	0	0	0	0	0	0	0	0	0	0	0	0	0	0	0	0	0.8733	0	0	0	0	0	0	0	0	0	0	0	0	0
FBgn0011889	tRNA:K2:42Ac	2R	n	n	-	-	0	0	0	0	0	0	0	0	0	0	0	0	0	0	0	0	0	0	0	0	0	0	0	0	0	0	0	0	0	0
FBgn0011890	tRNA:K2:42Ad	2R	n	n	-	-	0	0	0	0	0	0	0	0	0	0	0	0	0	0	0	0	0	0	0	0	0	0	0	0	0	0	0	0	0	0
FBgn0011891	tRNA:K2:42Ae	2R	n	n	-	-	0	0	0	0	0	0	0	0	0	0	0	0	0	0	0	0	0	0	0	0	0	0	0	0	0	0	0	0	0	0
FBgn0011892	tRNA:K2:42Ea	2R	n	n	-	-	0	0	0	0	0	0	0	0	0	0	0	0	0	0	0	0	0	0	0	0	0	0	0	0	0	0	0	0	0	0
FBgn0011893	tRNA:K2:42Eb	2R	n	n	-	-	0	0	0	0	0	0	0	0	0	0	0	0	0	0	0	0	0	0	0	0	0	0	0	0	0	0	0	0	0	0
FBgn0011894	tRNA:K2:42Ec	2R	n	n	-	-	0	0	0	0	0	0	0	0	0	0	0	0	0	0	0	0	0	0	0	0	0	0	0	0	0	0	0	0	0	0
FBgn0011895	tRNA:K2:42Ed	2R	n	n	-	-	0	0	0	0	0	0	0	0	0	0	0	0	0	0	0	0	0	0	0	0	0	0	0	0	0	0	0	0	0	0
FBgn0011896	tRNA:K2:50C	2R	n	n	-	-	0	0	0	0	0	0	0	0	0	0	0	0	0	0	0	0	0	0	0	0	0	0	0	0	0	0	0	0	0	0
FBgn0011897	tRNA:K2:56EF	2R	n	n	-	-	0	0	0	0	0	0	0	0	0	0	0	0	0	0	0	0	0	0	0	0	0	0	0	0	0	0	0	0	0	0
FBgn0011902	tRNA:K5:29A	2L	n	n	-	-	0	0	0	0	0	0	0	0	0	0	0	0	0	0	0	0	0	0	0	0	0	0	0	0	0	0	0	0	0	0
FBgn0011904	tRNA:K5:84ABa	3R	n	n	-	-	0	0	0	0	0	0	0	0	0	0	0	0	0	0	0	0	0	0	0	0	0	0	0	0	0	0	0	0	0	0
FBgn0011905	tRNA:K5:87BC	3R	n	n	-	-	0	0	0	0	0	0	0	0	0	0	0	0	0	0	0	0	0	0	0	0	0	0	0	0	0	0	0	0	0	0
FBgn0011906	tRNA:L2:44EF	2R	n	n	-	-	0	0	0	0	0	0	0	0	0	0	0	0	0	0	0	0	0	0	0	0	0	0	0	0	0	0	0	0	0	0
FBgn0011909	tRNA:L3:49Fa	2R	n	n	-	-	0	0	0	0	0	0	0	0	0	0	0	0	0	0	0	0	0	0	0	0	0	0	0	0	0	0	0	0	0	0
FBgn0011910	tRNA:L3:49Fb	2R	n	n	-	-	0	0	0	0	0	0	0	0	0	0	0	0	0	0	0	0	0	0	0	0	0	0	0	0	0	0	0	0	0	0
FBgn0011915	tRNA:M2:48Ba	2R	n	n	-	-	0	0	0	0	0	0	0	0	0	0	0	0	0	0	0	0	0	0	0	0	0	0	0	0	0	0	0	0	0	0
FBgn0011916	tRNA:M2:48Bb	2R	n	n	-	-	0	0	0	0	0	0	0	0	0	0	0	0	0	1.09643	0	0	0	0	0	0	0	0	0	0	0	0	0	0	0	0
FBgn0011919	tRNA:M2:83F	3R	n	n	-	-	0	0	0	0	0	0	0	0	0	0	0	0	0	0	0	0	0	0	0	0	0	0	0	0	0	0	0	0	0	0
FBgn0011921	tRNA:M3:46A	2R	n	n	-	-	0	0	0	0	0	0	0	0	0	0	0	0	0	0	0	0	0	0	0	0	0	0	0	0	0	0	0	0	0	0
FBgn0011927	tRNA:M3:70Fa	3L	n	n	-	-	0	0	0	0	0	0	0	0	0	0	0	0	0	0	0	0	0	0	0	0	0	0	0	0	0	0	0	0	0	0
FBgn0011928	tRNA:M3:70Fb	3L	n	n	-	-	0	0	0	0	0	0	0	0	0	0	0	0	0	0	0	0	0	0	0	0	0	0	0	0	0	0	0	0	0	0
FBgn0011931	tRNA:N5:42Aa	2R	n	n	-	-	0	0	0	0	0	0	0	0	0	0	0	0	0	0	0	0	0	0	0	0	0	0	0	0	0	0	0	0	0	0
FBgn0011932	tRNA:N5:42Ab	2R	n	n	-	-	0	0	0	0	0	0	0	0	0	0	0	0	0	0	0	0	0	0	0	0	0	0	0	0	0	0	0	0	0	0
FBgn0011933	tRNA:N5:42Ac	2R	n	n	-	-	0	0	0	0	0	0	0	0	0	0	0	0	0	0	0	0	0	0	0	0	0	0	0	0	0	0	0	0	0	0
FBgn0011934	tRNA:N5:42Ad	2R	n	n	-	-	0	0	0	0	0	0	0	0	0	0	0	0	0	0	0	0	0	0	0	0	0	0	0	0	0	0	0	0	0	0
FBgn0011935	tRNA:N5:42Ae	2R	n	n	-	-	0	0	0	0	0	0	0	0	0	0	0	0	0	0	0	0	0	0	0	0	0	0	0	0	0	0	0	0	0	0
FBgn0011936	tRNA:N5:42Af	2R	n	n	-	-	0	0	0	0	0	0	0	0	0	0	0	0	0	0	0	0	0	0	0	0	0	0	0	0	0	0	0	0	0	0
FBgn0011937	tRNA:N5:42Ag	2R	n	n	-	-	0	0	0	0	0	0	0	0	0	0	0	0	0	0	0	0	0	0	0	0	0	0	0	0	0	0	0	0	0	0
FBgn0011938	tRNA:N5:42Ah	2R	n	n	-	-	0	0	0	0	0	0	0	0	0	0	0	0	0	0	0	0	0	0	0	0	0	0	0	0	0	0	0	0	0	0
FBgn0011944	tRNA:P:90Ca	3R	n	n	-	-	0	0	0	0	0	0	0	0	0	0	0	0	0	0	0	0	0	0	0	0	0	0	0	0	0	0	0	0	0	0
FBgn0011945	tRNA:P:90Cb	3R	n	n	-	-	0	0	0	0	0	0	0	0	0	0	0	0	0	0	0	0	0	0	0	0	0	0	0	0	0	0	0	0	0	0
FBgn0011948	tRNA:R:12Ea	X	n	n	-	-	0	0	0	0	0	0	0	0	0	0	0	0	0	0	0	0	0	0	0	0	0	0	0	0	0	0	0	0	0	0
FBgn0011949	tRNA:R:12Eb	X	n	n	-	-	0	0	0	0	0	0	0	0	0	0	0	0	0	0	0	0	0	0	0	0	0	0	0	0	0	0	0	0	0	0
FBgn0011950	tRNA:R:12Ec	X	n	n	-	-	0	0	0	0	0	0	0	0	0	0	0	0	0	0	0	0	0	0	0	0	0	0	0	0	0	0	0	0	0	0
FBgn0011951	tRNA:R:12Ed	X	n	n	-	-	0	0	0	0	0	0	0	0	0	0	0	0	0	0	0	0	0	0	0	0	0	0	0	0	0	0	0	0	0	0
FBgn0011952	tRNA:R:12Ee	X	n	n	-	-	0	0	0	0	0	0	0	0	0	0	0	0	0	0	0	0	0	0	0	0	0	0	0	0	0	0	0	0	0	0
FBgn0011953	tRNA:R:12Ef	X	n	n	-	-	0	0	0	0	0	0	0	0	0	0	0	0	0	0	0	0	0	0	0	0	0	0	0	0	0	0	0	0	0	0
FBgn0011954	tRNA:R:19F	X	n	n	-	-	0	0	0	0	0	0	0	0	0	0	0	0	0	0	0	0	0	0	0	0	0	0	0	0	0	0	0	0	0	0
FBgn0011955	tRNA:R2:42Aa	2R	n	n	-	-	0	0	0	0	0	0	0	0	0	0	0	0	0	0	0	0	0	0	0	0	0	0	0	0	0	0	0	0	0	0
FBgn0011956	tRNA:R2:42Ab	2R	n	n	-	-	0	0	0	0	0	0	0	0	0	0	0	0	0	0	0	0	0	0	0	0	0	0	0	0	0	0	0	0	0	0
FBgn0011957	tRNA:R2:42Ac	2R	n	n	-	-	0	0	0	0	0	0	0	0	0	0	0	0	0	0	0	0	0	0	0	0	0	0	0	0	0	0	0	0	0	0
FBgn0011958	tRNA:R2:42Ad	2R	n	n	-	-	0	0	0	0	0	0	0	0	0	0	0	0	0	0	0	0	0	0	0	0	0	0	0	0	0	0	0	0	0	0
FBgn0011959	tRNA:R2:84Fa	3R	n	n	-	-	0	0	0	0	0	0	0	0	0	0	0	0	0	0	0	0	0	0	0	0	0	0	0	0	0	0	0	0	0	0
FBgn0011960	tRNA:R2:84Fb	3R	n	n	-	-	0	0	0	0	0	0	0	0	0	0	0	0	0	0	0	0	0	0	0	0	0	0	0	0	0	0	0	0	0	0
FBgn0011961	tRNA:R2:84Fc	3R	n	n	-	-	0	0	0	0	0	0	0	0	0	0	0	0	0	0	0	0	0	0	0	0	0	0	0	0	0	0	0	0	0	0
FBgn0011962	tRNA:R2:84Fd	3R	n	n	-	-	0	0	0	0	0	0	0	0	0	0	0	0	0	0	0	0	0	0	0	0	0	0	0	0	0	0	0	0	0	0
FBgn0011963	tRNA:R2:84Fe	3R	n	n	-	-	0	0	0	0	0	0	0	0	0	0	0	0	0	0	0	0	0	0	0	0	0	0	0	0	0	0	0	0	0	0
FBgn0011965	tRNA:R:83AB	3R	n	n	-	-	0	0	0	0	0	0	0	0	0	0	0	0	0	0	0	0	0	0	0	0	0	0	0	0	0	0	0	0	0	0
FBgn0011966	tRNA:R:85Ca	3R	n	n	-	-	0	0	0	0	0	0	0	0	0	0	0	0	0	0	0	0	0	0	0	0	0	0	0	0	0	0	0	0	0	0
FBgn0011970	tRNA:S2b:86A	3R	n	n	-	-	0	0	0	0	0	0	0	0	0	0	0	0	0	0	0	0	0	0	0	0	0	0	0	0	0	0	0	0	0	0
FBgn0011971	tRNA:S2b:88A	3R	n	n	-	-	0	0	0	0	0	0	0	0	0	0	0	0	0	0	0	0	0	0	0	0	0	0	0	0	0	0	0	0	0	0
FBgn0011974	tRNA:S474:12Eh	X	n	n	-	-	0	0	0	0	0	0	0	0	0	0	0	0	0	0	0	0	0	0	0	0	0	0	0	0	0	0	0	0	0	0
FBgn0011975	tRNA:S4:12Ea	X	n	n	-	-	0	0	0	0	0	0	0	0	0	0	0	0	0	0	0	0	0	0	0	0	0	0	0	0	0	0	0	0	0	0
FBgn0011976	tRNA:S4:12Eb	X	n	n	-	-	0	0	0	0	0	0	0	0	0	0	0	0	0	0	0	0	0	0	0	0	0	0	0	0	0	0	0	0	0	0
FBgn0011977	tRNA:S4:12Ee	X	n	n	-	-	0	0	0	0	0	0	0	0	0	0	0	0	0	0	0	0	0	0	0	0	0	0	0	0	0	0	0	0	0	0
FBgn0011980	tRNA:S774:12Ec	X	n	n	-	-	0	0	0	0	0	0	0	0	0	0	0	0	0	0	0	0	0	0	0	0	0	0	0	0	0	0	0	0	0	0
FBgn0011981	tRNA:S774:12Ef	X	n	n	-	-	0	0	0	0	0	0	0	0	0	0	0	0	0	0	0	0	0	0	0	0	0	0	0	0	0	0	0	0	0	0
FBgn0011982	tRNA:S7:12Ed	X	n	n	-	-	0	0	0	0	0	0	0	0	0	0	0	0	0	0	0	0	0	0	0	0	0	0	0	0	0	0	0	0	0	0
FBgn0011983	tRNA:S7:12Eg	X	n	n	-	-	0	0	0	0	0	0	0	0	0	0	0	0	0	0	0	0	0	0	0	0	0	0	0	0	0	0	0	0	0	0
FBgn0011984	tRNA:S7:23Ea	2L	n	n	-	-	0	0	0	0	0	0	0	0	0	0	0	0	0	0	0	0	0	0	0	0	0	0	0	0	0	0	0	0	0	0
FBgn0011985	tRNA:S7:23Eb	2L	n	n	-	-	0	0	0	0	0	0	0	0	0	0	0	0	0	0	0	0	0	0	0	0	0	0	0	0	0	0	0	0	0	0
FBgn0011986	tRNA:S7:64D	3L	n	n	-	-	0	0	0	0	0	0	0	0	0	0	0	0	0	0	0	0	0	0	0	0	0	0	0	0	0	0	0	0	0	0
FBgn0011987	tRNA:SeC	2R	n	n	-	-	0	0	0	0	0	0	0	0	0	0	0	0	0	0	0	0	0	0	0	0	0	0	0	0	0	0	0	0	0	0
FBgn0011993	tRNA:T:90Ca	3R	n	n	-	-	0	0	0	0	0	0	0	0	0	0	0	0	0	0	0	0	0	0	0	0	0	0	0	0	0	0	0	0	0	0
FBgn0011994	tRNA:T:90Cb	3R	n	n	-	-	0	0	0	0	0	0	0	0	0	0	0	0	0	0	0	0	0	0	0	0	0	0	0	0	0	0	0	0	0	0
FBgn0011998	tRNA:V3b:84Da	3R	n	n	-	-	0	0	0	0	0	0	0	0	0	0	0	0	0	0	0	0	0	0	0	0	0	0	0	0	0	0	0	0	0	0
FBgn0011999	tRNA:V3b:84Db	3R	n	n	-	-	0	0	0	0	0	0	0	0	0	0	0	0	0	0	0	0	0	0	0	0	0	0	0	0	0	0	0	0	0	0
FBgn0012000	tRNA:V3b:84Dc	3R	n	n	-	-	0	0	0	0	0	0	0	0	0	0	0	0	0	0	0	0	0	0	0	0	0	0	0	0	0	0	0	0	0	0
FBgn0012001	tRNA:V3b:84Dd	3R	n	n	-	-	0	0	0	0	0	0	0	0	0	0	0	0	0	0	0	0	0	0	0	0	0	0	0	0	0	0	0	0	0	0
FBgn0012002	tRNA:V3b:90BC	3R	n	n	-	-	0	0	0	0	0	0	0	0	0	0	0	0	0	0	0	0	0	0	0	0	0	0	0	0	0	0	0	0	0	0
FBgn0012003	tRNA:V3b:92Ba	3R	n	n	-	-	0	0	0	0	0	0	0	0	0	0	0	0	0	0	0	0	0	0	0	0	0	0	0	0	0	0	0	0	0	0
FBgn0012004	tRNA:V3b:92Bb	3R	n	n	-	-	0	0	0	0	0	0	0	0	0	0	0	0	0	0	0	0	0	0	0	0	0	0	0	0	0	0	0	0	0	0
FBgn0012009	tRNA:V4:70BCa	3L	n	n	-	-	0	0	0	0	0	0	0	0	0	0	0	0	0	0	0	0	0	0	0	0	0	0	0	0	0	0	0	0	0	0
FBgn0012010	tRNA:V4:70BCb	3L	n	n	-	-	0	0	0	0	0	0	0	0	0	0	0	0	0	0	0	0	0	0	0	0	0	0	0	0	0	0	0	0	0	0
FBgn0012011	tRNA:V4:89BC	3R	n	n	-	-	0	0	0	0	0	0	0	0	0	0	0	0	0	0	0	0	0	0	0	0	0	0	0	0	0	0	0	0	0	0
FBgn0012016	tRNA:Y1:22Fa	2L	n	n	-	-	0	0	0	0	0	0	0	0	0	0	0	0	0	0	0	0	0	0	0	0	0	0	0	0	0	0	0	0	0	0
FBgn0012017	tRNA:Y1:22Fb	2L	n	n	-	-	0	0	0	0	0	0	0	0	0	0	0	0	0	0	0	0	0	0	0	0	0	0	0	0	0	0	0	0	0	0
FBgn0012018	tRNA:Y1:28C	2L	n	n	-	-	0	0	0	0	0	0	0	0	0	0	0	0	0	0	0	0	0	0	0	0	0	0	0	0	0	0	0	0	0	0
FBgn0012024	tRNA:Y1:85Aa	3R	n	n	-	-	0	0	0	0	0	0	0	0	0	0	0	0	0	0	0	0	0	0	0	0	0	0	0	0	0	0	0	0	0	0
FBgn0012025	tRNA:Y1:85Ab	3R	n	n	-	-	0	0	0	0	0	0	0	0	0	0	0	0	0	0	0	0	0	0	0	0	0	0	0	0	0	0	0	0	0	0
FBgn0012026	tRNA:Y1:85Ac	3R	n	n	-	-	0	0	0	0	0	0	0	0	0	0	0	0	0	0	0	0	0	0	0	0	0	0	0	0	0	0	0	0	0	0
FBgn0012027	tRNA:Y1:85Ad	3R	n	n	-	-	0	0	0	0	0	0	0	0	0	0	0	0	0	0	0	0	0	0	0	0	0	0	0	0	0	0	0	0	0	0
FBgn0012028	tRNA:Y1:85Ae	3R	n	n	-	-	0	0	0	0	0	0	0	0	0	0	0	0	0	0	0	0	0	0	0	0	0	0	0	0	0	0	0	0	0	0
FBgn0012034	AcCoAS	3L	y	y	-	I	2391.63	2197.67	3221.37	2850.28	2374.87	3043.89	2031.72	2271.54	3001.52	2559.5	2570.05	2588.41	2059.71	2043.12	2574.31	3293.87	2677.34	2566.55	2565.57	2969.06	3821.67	3114.23	3087.47	2843.05	1884.74	1608.53	2953.11	2313.71	1923.22	3083.48
FBgn0012036	Aldh	2L	y	y	-	-	4110.37	3997.85	5692.47	4788.29	4828.79	5000.02	4157.68	3746.52	5233.01	5978.49	5256.87	4688.03	3409.78	2799.19	3966.57	4489.6	3939.27	3766.69	4341.56	3921.57	4354.75	4846.81	3608.41	4178.38	4275.3	3424.51	5912.11	5223.67	4016.86	4812.56
FBgn0012037	Ance	2L	y	y	4	-	1276.62	1066.27	1334.06	869.476	738.922	892.258	1138.82	1235.97	1288.91	784.578	850.491	965.271	1197.4	1217.04	1650.02	807.145	863.338	910.412	1368.04	1322.14	1604.13	837.439	830.408	912.308	1343.41	835.596	1059.63	888.109	684.082	620.149
FBgn0012042	AttA	2R	y	y	-	-	9.24445	1.75884	18.8384	2.93806	0	6.85562	4.20392	3.28138	7.85739	1.84759	2.57095	3.94725	11.5609	7.67503	32.2711	10.3103	7.8597	4.23108	43.3287	7.58525	19.694	8.95799	1.39129	7.40854	12.4212	5.26194	14.2667	4.6489	5.91425	8.20032
FBgn0012051	CalpA	2R	y	y	-	-	300.876	302.402	251.548	297.899	287.307	296.505	296.454	259.14	269.409	334.425	282.523	259.492	346.21	303.827	273.843	334.04	309.685	313.638	321.122	291.985	278.868	323.133	340.171	271.999	310.846	286.249	262.041	305.797	336.357	318.43
FBgn0012058	Cdc27	3L	y	n	-	-	184.679	206.407	205.508	186.032	281.256	223.686	181.97	214.93	205.099	188.817	216.842	236.269	181.357	200.647	207.869	193.779	200.859	227.603	179.443	197.217	204.907	197.943	201.738	218.236	198.045	249.416	201.683	184.049	244.529	231.659
FBgn0012344	Dh44	3R	y	n	-	-	75.4695	60.68	55.4071	90.8854	75.872	69.4131	68.3137	66.3651	71.6851	77.1249	71.9865	72.6982	71.5287	49.4158	51.6337	77.3359	63.0174	61.2223	65.5375	63.9328	50.9556	84.2919	66.1566	78.5189	81.357	74.9111	50.0527	75.3906	82.7995	76.5402
FBgn0013263	Trl	3L	y	n	-	-	160.579	167.139	163.232	162.196	142.292	149.967	160.881	177.234	139.188	153.529	156.849	145.229	190.362	186.816	171.625	138.323	154.574	148.088	166.899	183.721	168.715	168.418	155.129	163.078	164.475	173.644	128.076	149.549	162.45	152.293
FBgn0013269	FK506-bp1	3R	y	n	-	-	235.715	208.452	213.871	135.962	111.244	108.529	230.785	237.08	216.051	133.743	95.125	109.663	206.04	219.287	176.108	117.33	90.9928	110.2	238.426	172.984	160.456	135.558	98.4473	105.63	213.965	236.787	222.293	134.457	104.485	127.567
FBgn0013272	Gp150	2R	y	y	-	-	4704.66	4198.4	4046.07	4426.81	3489.91	3834.86	4839.43	4107.16	3855.73	4171.26	3821.13	3575.4	5307.57	4134.68	4367.38	3950.86	3800.6	3869.25	4999.72	4412.59	4297.24	4099.87	3650.7	3948.18	4887.21	3658.1	4185.33	4175.57	3969.45	4022.25
FBgn0013275	Hsp70Aa	3R	y	n	-	-	1.33494	0	0	0	2.49636	0.828466	2.4102	3.16024	0	4.51152	2.92265	0	0	0	0	1.58396	0.900248	1.44052	0.472849	2.18716	0.787762	1.11584	0.695647	0	0	2.10478	1.29697	2.13108	9.28592	3.64477
FBgn0013276	Hsp70Ab	3R	y	n	-	-	2.05508	2.93594	1.0207	1.71969	1.78522	0.856952	0	2.79843	1.12248	2.41775	2.92265	1.0097	0	0	1.066	1.95012	0	0.755755	0.91451	0	0.892673	0.479311	0	1.00665	0	0	0.775151	1.72605	15.4765	2.42985
FBgn0013277	Hsp70Ba	3R	y	n	-	-	2.05508	0	0	0.730651	1.66424	1.65693	0	2.79843	1.99125	3.36896	0.974216	3.02909	2.02364	2.41053	1.066	3.05252	1.7466	1.51151	2.53547	4.1683	1.78535	1.58158	1.39129	3.17509	0	1.697	0	1.1775	22.6989	4.8597
FBgn0013278	Hsp70Bb	3R	y	y	-	-	12.3626	7.82919	4.69733	2.0615	7.48907	10.5731	3.01275	9.0238	3.35364	16.2763	8.76795	3.02909	41.8007	137.382	40.5042	39.1234	125.755	45.6957	40.8391	60.682	40.114	29.8667	58.2808	42.3345	1.82736	10.5239	5.88856	6.77997	69.1285	5.76866
FBgn0013279	Hsp70Bc	3R	y	n	-	-	6.28725	5.87189	4.69733	4.60384	9.15331	2.4854	0	4.92207	4.48994	5.31845	5.65674	6.05819	1.78124	4.82105	3.1977	4.25375	4.3665	5.04184	10.4334	6.50164	3.15105	3.02213	2.78259	2.11672	0.663254	1.6464	2.59394	4.48607	46.4296	11.2754
FBgn0013300	ProtA	2L	y	n	-	-	0	0	0	2.87065	72.3943	0	1.2051	0	0	0	0.942791	0	0.674546	0	0	17.1711	0	0	0.985598	0	0	12.9033	0	0	0	0.848499	0	2.82213	1.97142	4.61493
FBgn0013301	ProtB	2L	y	y	-	-	0	0	0	5.17257	130.643	0	1.05098	0	0	1.62684	0.942791	0	2.04406	0	0	26.2019	0	0	0.528343	0	0	26.381	0	0.996513	1.01906	0	0	3.09024	2.95712	9.22986
FBgn0013303	Nca	3L	y	n	-	-	237.296	206.664	165.581	250.308	225.991	211.259	216.918	188.561	179.213	248.73	232.242	213.398	252.061	188.586	187.172	249.987	217.769	224.722	230.985	202.635	185.124	303.316	220.52	233.543	225.73	191.535	201.031	246.915	253.327	257.564
FBgn0013305	Nmda1	2R	y	y	-	-	662.343	621.234	759.077	793.674	748.907	839.505	686.29	629.647	728.857	817.269	806.42	887.144	656.056	664.896	855.994	775.594	854.719	955.275	658.266	732.519	857.085	765.201	861.211	903.837	667.45	625.118	764.04	757.982	857.4	1008.39
FBgn0013307	Odc1	2R	y	y	-	-	511.463	655.467	648.232	238.17	329.519	238.233	408.157	709.868	580.179	269.593	273.755	204.27	512.488	614.002	720.549	202.712	323.075	212.367	537.456	735.704	710.567	235.669	291.476	183.097	550.35	717.829	520.086	211.903	376.596	214.594
FBgn0013308	Odc2	2R	y	y	-	-	33.7438	10.553	8.16563	20.4663	6.24828	5.14171	39.304	12.3052	14.5923	32.7054	5.99887	10.8549	21.9889	8.80657	7.37624	12.0207	5.11195	7.61595	49.3648	15.3101	13.3901	25.9836	10.4347	9.52526	55.2171	15.6408	6.20121	28.3491	4.12708	9.22535
FBgn0013323	Ptth	2L	y	n	-	-	8.69294	5.27652	7.757	1.86812	4.37968	5.28655	10.078	5.74242	4.48994	7.5087	6.81952	9.08728	2.45578	2.41053	4.26361	4.25375	0.900248	2.88105	4.71993	5.46789	4.72657	3.89995	3.93789	3.98605	6.07148	4.11599	3.10061	5.66496	5.15885	3.07512
FBgn0013325	RpL11	2R	y	y	-	-	3034.32	3001.46	3306.06	1754.38	1896.4	2037.2	2909.11	3250.84	3090.93	1804.69	1936.74	1968.99	2833.85	3196.78	3475.9	1542.59	1979.35	1904.5	3210.18	3273.08	3427.55	1795.9	1878.48	2115.98	3201.4	2977.51	3640.6	1876.6	2105.8	2358.23
FBgn0013334	Sap47	3R	y	n	-	-	2365.2	2450.94	1795.42	3229.37	2973.16	2610.5	2409.59	2406.07	2091.19	3135.94	3169.12	2710.03	2716.08	2147.91	1749.14	2956.88	2622.43	2511.55	2371.54	2240.46	2063.15	3259.39	2849.18	2646.49	2265.84	2556.03	1625.24	2849.9	2801.01	2574.9
FBgn0013342	nSyb	3L	y	n	-	-	1199.47	1435.78	1241.18	1606.36	1865.61	1846.65	1450.35	1494.36	1522.09	1947.18	1873.36	1857.84	1392.73	1333.26	1291.87	1666.18	1696.15	1818.52	1357.06	1514.61	1424.71	1719.72	1886.6	1827.07	1315.36	1732.23	1146.8	1607.7	1928.22	1934.25
FBgn0013343	Syx1A	3R	y	n	-	-	733.661	683.31	618.874	812.344	767.214	750.69	711.008	683.348	637.571	820.847	772.146	725.973	809.849	629.669	564.928	828.545	759.81	715.941	782.711	624.433	631.785	873.434	765.419	763.042	708.808	732.647	550.58	730.051	769.874	721.628
FBgn0013347	TfIIA-S	3R	y	n	-	-	101.981	161.813	118.571	124.859	162.924	152.253	145.214	184.578	134.698	150.866	153.926	136.18	140.537	152.404	149.239	137.906	153.359	151.255	123.891	160.756	150.862	124.178	156.521	134.412	112.167	178.185	159.681	133.81	145.297	144.531
FBgn0013348	TpnC41C	2R	y	y	-	-	924.257	1930.33	941.815	1502.09	3359.21	1574.91	706.188	1978.49	984.675	1486.88	2866.14	1323.86	1085.59	1679.41	930.532	1507.04	2641.86	1396.26	1042.43	1538.72	915.033	1739.72	2772.85	1315.69	901.93	1816.42	1030.5	1507.17	2470.18	1589.84
FBgn0013432	bcn92	X	y	n	-	-	103.486	86.1832	83.1107	91.7765	89.2612	79.5327	89.1773	72.6856	87.5538	93.7607	87.6795	86.834	87.8779	68.6912	90.6016	102.845	65.7181	95.0746	105.774	71.5181	86.6538	102.657	84.1733	103.685	89.1459	84.7894	97.2729	112.058	80.478	96.9135
FBgn0013433	beat-Ia	2L	y	n	-	-	24.0176	20.1372	22.1628	32.8901	33.9192	29.1364	25.3071	20.5086	32.4185	35.6374	35.826	23.2231	22.6554	17.5429	15.6745	24.6448	24.4524	18.7268	24.9188	22.7558	22.0573	38.5755	33.8659	30.1996	28.8822	30.5192	16.1935	31.9937	34.4998	19.6134
FBgn0013435	cdc2rk	2R	y	n	-	-	29.9036	32.2954	25.8353	23.5879	39.2749	27.4901	23.1793	27.3888	31.3006	29.2294	27.3409	27.6307	23.7201	24.1215	33.1931	25.5795	31.6941	32.1562	21.2666	24.0587	32.5249	26.5975	29.9128	32.8849	30.2108	29.6975	37.9824	28.8162	24.2162	30.7512
FBgn0013467	igl	2R	y	y	-	-	427.321	383.427	291.921	540.494	550.031	453.171	389.849	366.594	340.113	569.392	448.14	466.762	456.079	343.184	321.902	514	445.762	429.276	427.124	389.314	365.521	620.343	534.766	457.213	380.76	428.063	250.264	523.518	465.328	400.925
FBgn0013469	klu	3L	y	n	-	-	101.477	87.597	87.5432	151.987	97.2947	112.261	87.3696	70.5497	71.5442	136.14	93.411	109.047	117.447	78.3784	83.9048	111.382	95.0823	95.0746	92.2237	82.3542	94.5314	181.483	122.075	112.186	96.2017	88.9054	86.8971	150.351	100.082	142.48
FBgn0013531	MED20	2L	y	n	-	-	17.8479	23.1578	28.5797	21.7657	26.7784	25.3755	23.1793	31.1731	28.8732	20.4149	29.2265	21.2037	21.0897	29.9423	31.349	27.964	28.6269	29.6176	21.3652	33.9009	35.7773	21.1144	29.9128	31.7509	18.997	28.8119	44.1642	18.5314	27.8578	37.9265
FBgn0013548	l(2)dtl	2R	y	y	-	-	32.7517	33.2264	22.3123	30.1069	24.9636	23.1377	33.2572	29.4956	22.4497	25.1892	18.8536	17.7626	27.3494	33.465	38.7253	26.4285	17.3806	18.8939	17.1991	24.0587	23.2095	14.5177	21.5651	22.9198	40.7004	44.2003	72.1348	32.3777	26.2342	22.5509
FBgn0013563	Pex1	3L	y	y	-	-	103.449	94.9774	107.174	78.7498	91.0464	87.8174	80.139	85.8185	98.567	78.3231	98.3959	95.9213	94.9426	107.45	116.183	85.3108	110.036	120.165	93.5204	98.6083	118.174	92.2219	92.5211	110.07	82.3979	72.1224	84.3032	79.8951	82.7387	93.2786
FBgn0013576	mtd	3R	y	y	-	-	2275.57	2538.89	2258.39	2816.99	2557.93	2773.1	2401.49	2410.17	2307.83	2813.85	2711.47	2693.01	2627.17	2307.99	2105.34	2631.18	2761.48	2637.6	2506.03	2425.56	2297.11	2729.55	2806.88	2792.23	2289.44	2364.72	1893.17	2674.81	2601.09	2463.87
FBgn0013672	mt:ATPase6	KJ947872	y	n	-	-	298.414	561.07	446.581	178.669	465.943	321.445	267.066	559.475	399.083	251.96	477.339	301.964	303.955	464.026	470.104	206.197	419.184	402.799	267.589	469.975	407.645	234.096	498.779	350.315	233.532	372.086	172.24	224.341	461.201	404.891
FBgn0013673	mt:ATPase8	KJ947872	n	n	-	-	0	0	0	0	0	0	0	0	0	0	0	0	0	0	0	0	0	0	0	0	0	0	0	0	0	0	0	0	0	0
FBgn0013674	mt:CoI	KJ947872	y	y	-	-	5019.91	6802.32	5460.92	4248.59	5909.71	4943.45	4448.62	6015.69	5421.6	4277.85	5583.24	4859.68	5587.16	5177.81	5199.93	3685.97	4650.85	4814.95	5072.74	5884.54	5719.15	4664.05	5440.46	4627.58	5022.53	4514.42	4394.34	4701.74	5022.65	6064.02
FBgn0013675	mt:CoII	KJ947872	y	n	-	-	1.45139	2.93594	1.10814	0.568733	0.892612	3.31386	0.602549	1.64069	4.97813	0.482942	2.92265	0.987953	3.13705	2.64197	3.1977	1.17259	3.06717	2.26727	1.84461	1.04207	2.67802	1.04271	1.57516	2.11672	0.488101	0.848499	1.29697	1.96927	1.03177	1.21492
FBgn0013676	mt:CoIII	KJ947872	y	y	-	I	805.641	1824.2	1190.14	691.503	1242.35	1038.63	842.517	1579.25	1217.9	879.451	1373.74	1000.61	971.657	1277.58	1314.37	745.635	1140.53	1080.62	946.331	1321.35	1372.93	834.668	1409.11	1133.49	560.487	1170.59	989.278	646.689	1239.15	1275.15
FBgn0013678	mt:Cyt-b	KJ947872	y	y	-	-	1377.37	1573.72	1355.18	1057.82	1389.64	1231.93	1276.8	1430	1325.65	1190.9	1296.68	1211.64	1447.02	1382.63	1444.42	1020.81	1261.92	1328.16	1393.31	1440.15	1574.2	1269.53	1547.34	1327.77	1090.99	1150.83	1288.12	1091.72	1300.03	1536.88
FBgn0013679	mt:ND1	KJ947872	y	y	-	I	2170.02	1596.15	1328.96	1531.22	1348.03	1018.19	1370.6	1325.68	1054.37	1569.88	1473.02	1127.93	2152.27	1310.24	1074.17	1484.8	1302.66	1060.32	2207.51	1476.62	1394.23	1945.43	1477.2	1373.07	1704.63	1415.9	847.952	1642.92	1470.27	1218.34
FBgn0013680	mt:ND2	KJ947872	y	n	-	-	1.33494	9.06175	3.32443	1.31288	3.50374	0.828466	2.4102	1.86562	1.12248	2.79615	3.89687	2.0194	2.49662	2.19287	0.92203	1.93925	4.50124	2.88105	5.4659	3.25082	2.16832	2.12306	4.12625	1.05836	1.17916	1.05239	1.47214	1.20188	2.06354	3.64477
FBgn0013681	mt:ND3	KJ947872	y	y	-	-	157.463	143.861	110.236	112.648	133.971	114.328	119.928	132.896	102.146	143.44	177.245	102.989	197.026	116.911	98.0629	99.0338	92.7256	132.856	147.926	109.358	153.614	161.648	141.324	123.818	138.493	92.6101	76.5512	133.578	66.0425	117.88
FBgn0013683	mt:ND4L	KJ947872	n	n	-	-	0	0	0	0	0	0	0	0	0	0	0	0	0	0	0	0	0	0	0	0	0	0	0	0	0	0	0	0	0	0
FBgn0013684	mt:ND5	KJ947872	y	y	-	I	566.636	603.282	501.988	356.538	470.406	431.904	406.141	546.627	408.026	529	484.594	362.482	601.053	492.953	462.642	396.226	459.053	391.823	582.159	501.71	465.082	411.527	515.781	403.667	266.114	456.875	375.396	382.535	461.201	469.569
FBgn0013685	mt:ND6	KJ947872	n	n	-	-	0	0	0	0	0	0	0	0	0	0	0	0	0	0	0	0	0	0	0	0	0	0	0	0	0	0	0	0	0	0
FBgn0013686	mt:lrRNA	KJ947872	y	y	-	I	36078.8	19222.6	12644.5	27870.5	15686.3	12112.2	26260.9	20061.2	13203	26548.4	17880.1	11249	46507.6	20110.7	14940.6	25251.4	18501.7	14140.2	42970.5	19955.7	16511.8	39275.8	21458.6	14988	29399.2	13634.6	14418.1	31526.4	20292.2	14045.1
FBgn0013688	mt:srRNA	KJ947872	n	n	-	-	0	0	0	0	0	0	0	0	0	0	0	0	0	0	0	0	0	0	0	0	0	0	0	0	0	0	0	0	0	0
FBgn0013689	mt:tRNA:A	KJ947872	n	n	-	-	0	0	0	0	0	0	0	0	0	0	0	0	0	0	0	0	0	0	0	0	0	0	0	0	0	0	0	0	0	0
FBgn0013690	mt:tRNA:C	KJ947872	n	n	-	-	0	0	0	0	0	0	0	0	0	0	0	0	0	0	0	0	0	0	0	0	0	0	0	0	0	0	0	0	0	0
FBgn0013691	mt:tRNA:D	KJ947872	n	n	-	-	0	0	0	0	0	0	0	0	0	0	0	0	0	0	0	0	0	0	0	0	0	0	0	0	0	0	0	0	0	0
FBgn0013692	mt:tRNA:E	KJ947872	n	n	-	-	0	0	0	0	0	0	0	0	0	0	0	0	0	0	0	0	0	0	0	0	0	0	0	0	0	0	0	0	0	0
FBgn0013693	mt:tRNA:F	KJ947872	n	n	-	-	0	0	0	0	0	0	0	0	0	0	0	0	0	0	0	0	0	0	0	0	0	0	0	0	0	0	0	0	0	0
FBgn0013694	mt:tRNA:G	KJ947872	n	n	-	-	0	0	0	0	0	0	0	0	0	0	0	0	0	0	0	0	0	0	0	0	0	0	0	0	0	0	0	0	0	0
FBgn0013695	mt:tRNA:H	KJ947872	n	n	-	-	0	0	0	0	0	0	0	0	0	0	0	0	0	0	0	0	0	0	0	0	0	0	0	0	0	0	0	0	0	0
FBgn0013696	mt:tRNA:I	KJ947872	n	n	-	-	0	0	0	0	0	0	0	0	0	0	0	0	0	0	0	0	0	0	0	0	0	0	0	0	0	0	0	0	0	0
FBgn0013697	mt:tRNA:K	KJ947872	n	n	-	-	0	0	0	0	0	0	0	0	0	0	0	0	0	0	0	0	0	0	0	0	0	0	0	0	0	0	0	0	0	0
FBgn0013698	mt:tRNA:L:CUN	KJ947872	n	n	-	-	0	0	0	0	0	0	0	0	0	0	0	0	0	0	0	0	0	0	0	0	0	0	0	0	0	0	0	0	0	0
FBgn0013699	mt:tRNA:L:UUR	KJ947872	n	n	-	-	0	0	0	0	0	0	0	0	0	0	0	0	0	0	0	0	0	0	0	0	0	0	0	0	0	0	0	0	0	0
FBgn0013700	mt:tRNA:M	KJ947872	n	n	-	-	0	0	0	0	0	0	0	0	0	0	0	0	0	0	0	0	0	0	0	0	0	0	0	0	0	0	0	0	0	0
FBgn0013701	mt:tRNA:N	KJ947872	n	n	-	-	0	0	0	0	0	0	0	0	0	0	0	0	0	0	0	0	0	0	0	0	0	0	0	0	0	0	0	0	0	0
FBgn0013702	mt:tRNA:P	KJ947872	n	n	-	-	0	0	0	0	0	0	0	0	0	0	0	0	0	0	0	0	0	0	0	0	0	0	0	0	0	0	0	0	0	0
FBgn0013703	mt:tRNA:Q	KJ947872	n	n	-	-	0	0	0	0	0	0	0	0	0	0	0	0	0	0	0	0	0	0	0	0	0	0	0	0	0	0	0	0	0	0
FBgn0013704	mt:tRNA:R	KJ947872	n	n	-	-	0	0	0	0	0	0	0	0	0	0	0	0	0	0	0	0	0	0	0	0	0	0	0	0	0	0	0	0	0	0
FBgn0013705	mt:tRNA:S:AGY	KJ947872	n	n	-	-	0	0	0	0	0	0	0	0	0	0	0	0	0	0	0	0	0	0	0	0	0	0	0	0	0	0	0	0	0	0
FBgn0013706	mt:tRNA:S:UCN	KJ947872	n	n	-	-	0	0	0	0	0	0	0	0	0	0	0	0	0	0	0	0	0	0	0	0	0	0	0	0	0	0	0	0	0	0
FBgn0013707	mt:tRNA:T	KJ947872	n	n	-	-	0	0	0	0	0	0	0	0	0	0	0	0	0	0	0	0	0	0	0	0	0	0	0	0	0	0	0	0	0	0
FBgn0013708	mt:tRNA:V	KJ947872	n	n	-	-	0	0	0	0	0	0	0	0	0	0	0	0	0	0	0	0	0	0	0	0	0	0	0	0	0	0	0	0	0	0
FBgn0013709	mt:tRNA:W	KJ947872	n	n	-	-	0	0	0	0	0	0	0	0	0	0	0	0	0	0	0	0	0	0	0	0	0	0	0	0	0	0	0	0	0	0
FBgn0013710	mt:tRNA:Y	KJ947872	n	n	-	-	0	0	0	0	0	0	0	0	0	0	0	0	0	0	0	0	0	0	0	0	0	0	0	0	0	0	0	0	0	0
FBgn0013717	not	3L	y	n	-	-	65.0989	51.0064	70.46	57.3214	67.4471	56.3357	52.549	62.3462	71.5442	64.9237	65.2725	80.7758	63.7269	59.8846	69.2897	64.6575	65.7181	73.3083	67.8591	56.3476	74.8374	54.3904	56.7056	69.459	65.5933	63.1433	82.4398	54.5244	63.5676	63.1761
FBgn0013718	nuf	3L	y	n	-	-	858.853	907.207	825.75	967.933	946.119	904.085	864.056	850.698	750.097	1033.27	986.881	880.236	952.77	835.247	841.814	1001.03	967.181	935.621	931.287	883.679	928.38	1052.81	950.254	963.366	901.156	870.944	796.427	1009.15	970.667	916.385
FBgn0013720	pck	X	y	n	-	-	106.742	119.817	108.598	124.448	118.251	127.584	102.795	129.57	105.514	124.878	126.648	121.518	98.9905	124.993	118.325	139.099	133.237	134.689	107.419	131.301	131.184	119.823	132.313	133.885	106.11	125.234	113.947	135.424	134.13	143.063
FBgn0013725	phyl	2R	y	n	-	-	46.8557	50.8897	35.23	43.696	53.5567	50.7509	49.3961	44.2986	34.8469	60.5012	53.1329	51.4946	42.8542	36.1579	31.9799	67.9196	59.4164	39.6144	41.068	45.8513	36.237	56.9332	50.5466	46.8361	38.6422	44.4527	41.2199	52.6862	58.8109	48.1769
FBgn0013726	pnut	2R	y	n	-	-	270.332	296.365	324.116	284.963	307.951	246.802	314.531	294.768	277.78	253.921	278.123	248.386	268.201	289.458	279.375	247.522	248.89	228.238	249.355	249.056	259.174	233.517	244.172	227.503	257.649	266.254	251.613	244.06	227.699	201.933
FBgn0013732	sced	2R	y	n	-	-	33.4262	67.4597	39.8931	30.9924	55.752	27.4225	37.9606	41.9765	40.8207	26.4211	34.8833	33.5516	26.0207	52.6288	49.0358	27.2028	41.4114	36.7334	25.809	32.3043	34.8142	31.6112	39.1994	38.101	36.7359	66.3004	33.8592	29.9368	42.3855	43.8418
FBgn0013733	shot	2R	y	y	-	-	5253.69	4868.78	5199.95	6250.87	6135.93	6138.75	5652.17	5113.28	5129.47	6344.3	6440.55	6188.44	5515.11	5106.05	4698.91	5465.8	6295.62	5545.26	5563.81	5850.2	5313.48	6084.64	6300.78	6363.05	5423.36	6094.96	5069.86	6649.2	6795.68	6385.64
FBgn0013746	alien	2L	y	n	-	-	181.314	196.111	226.646	160.807	182.985	207.382	146.13	179.656	203.108	167.599	189.501	197.362	193.78	172.14	256.324	152.978	199.112	232.71	161.276	177.712	207.181	168.61	183.618	197.31	154.596	147.334	250.264	155.322	181.37	207.752
FBgn0013749	Arf102F	4	y	y	-	-	341.855	276.887	318.244	344.848	265.998	323.93	247.918	290.742	300.679	309.965	346.821	299.004	296.363	266.433	328.327	326.426	302.628	372.335	311.47	231.892	326.718	364.561	358.258	312.905	266.115	214.032	251.736	331.035	271.423	300.086
FBgn0013750	Arf51F	2R	y	n	-	-	537.634	458.178	426.654	484.983	425.213	413.908	480.718	426.58	443.798	500.995	466.681	387.817	551.259	386.889	479.456	503.025	410.513	416.339	583.492	446.008	466.19	536.066	406.436	389.477	532.106	389.383	436.41	452.076	389.355	468.961
FBgn0013751	Awh	3L	y	n	-	-	15.1754	9.78648	19.9466	33.2969	12.2631	18.2262	19.1481	17.7234	15.7148	33.7144	13.1991	13.8313	17.1345	14.2536	15.9885	38.4623	22.5062	15.8458	16.6841	14.0869	14.1797	27.4511	21.6628	17.1131	11.8589	12.348	11.7771	28.6037	21.6672	21.5258
FBgn0013753	Bgb	3L	y	n	-	-	39.0192	52.3568	34.3524	38.9525	52.5562	48.051	40.9882	43.8421	39.8251	46.932	47.1395	50.4849	44.1848	50.4359	41.5701	40.1067	45.9127	46.8568	33.8254	47.0238	33.609	42.0219	50.405	42.3345	34.4336	58.4471	44.1642	45.332	48.4932	37.6626
FBgn0013755	Bro	3L	n	n	-	-	0	0	0	0	0	0	0	0	0	0	0	0	0	0	0	0	0	0	0	0	0.892673	0	0	0	0	0	0	0	0	0
FBgn0013756	Mtor	2R	y	n	-	-	326.93	321.868	304.739	310.328	285.417	302.504	293.224	294.504	332.01	289.025	269.949	293.422	295.18	310.958	336.541	318.967	278.583	309.104	320.341	285.424	314.317	319.632	271.714	310.912	320.462	377.807	350.183	328.09	312.626	314.665
FBgn0013759	CASK	3R	y	n	-	-	501.375	532.929	524.927	563.313	637.681	610.15	586.537	600.493	615.122	636.475	677.016	653.275	507.062	614.002	539.346	539.06	625.283	624.508	509.841	602.561	549.67	561.288	638.726	682.51	487.998	624.066	460.425	562.705	654.847	586.096
FBgn0013762	Cdk5	2R	y	n	-	-	94.1353	89.7009	91.9758	78.8557	86.5404	93.6166	90.7016	97.0122	87.5538	84.1019	85.731	82.7952	97.8893	106.354	105.524	98.5881	104.284	99.0074	106.933	107.334	94.6233	81.5835	76.3951	91.0192	81.5968	81.0339	94.2169	95.6779	93.8378	83.0282
FBgn0013763	CG5210	2R	y	y	-	-	2133.7	2283.19	2994.55	1791.9	2220.09	2380.01	2116.37	1925.64	2510.76	1923.08	2222.16	2198.11	2481.76	2265.05	3021.49	2209.27	2557.02	2617.94	2580.06	2738.32	3306.24	1943.05	2169.03	2700.55	1938.27	1859.57	2583.57	1742.41	2235.84	2373.96
FBgn0013764	Chi	2R	y	n	-	-	140.108	150.712	132.692	136.688	163.927	142.496	158.224	184.578	149.796	173.622	159.332	151.969	153.344	171.044	140.699	154.205	158.471	133.702	134.773	129.217	138.773	128.611	161.454	149.229	151.166	154.761	151.63	156.869	150.813	141.909
FBgn0013765	cnn	2R	y	y	-	-	412.601	385.628	335.767	428.639	567.701	369.496	411.541	379.229	378.338	422.23	414.779	336.892	432.392	379.366	357.077	455.555	350.197	347.166	437.055	403.102	363.158	407.401	349.7	331.839	429.472	407.279	398.17	438.969	419.912	340.351
FBgn0013767	Crz	3R	y	n	-	-	12.9833	9.67362	10.207	14.261	11.604	12.427	14.7137	14.7478	10.1024	17.8841	13.7117	10.8549	15.8208	15.3501	10.1423	21.6223	16.3582	10.8039	10.9576	9.75247	8.66538	16.5964	11.3472	14.0931	14.3096	12.6287	10.305	23.8739	13.1171	13.3642
FBgn0013770	Cp1	2R	y	y	-	-	2675.35	3579.9	3315.14	2952.35	3513.21	2907.64	2554.21	3213.97	2601.92	2889.47	2954.87	2208.07	2922.63	2694.81	2757.73	2649.88	3051.31	2495.5	2440.25	3169.19	3010.99	2480.85	3419.8	2799.2	2516.86	3249.16	2430.53	2886.4	3428.57	2616.95
FBgn0013771	Cyp6a9	2R	y	y	2	-	266.782	197.687	151.815	300.444	188.326	146.966	199.444	130.623	115.616	228.932	148.018	128.232	134.947	83.3289	60.7617	119.143	75.6569	71.306	198.127	158.207	126.847	163.519	135.463	98.6519	284.834	151.469	132.493	298.643	194.185	134.987
FBgn0013772	Cyp6a8	2R	y	y	1	II	656.004	119.395	959.462	549.067	170.489	210.81	235.824	69.9608	148.168	194.22	116.55	136.309	50.0326	21.1358	87.4039	76.0736	25.3257	21.1554	109.008	46.5951	166.961	140.145	24.3476	33.2195	125.795	26.3423	131.02	120.155	66.0425	44.0767
FBgn0013773	Cyp6a22	2R	y	y	-	-	101.626	90.6175	112.736	96.031	91.5331	91.1312	106.826	77.9527	102.146	145.468	95.4732	92.7603	125.995	103.653	115.117	113.665	133.933	120.163	123.889	148.727	138.646	103.828	104.188	127.003	97.7768	75.7719	106.352	88.1771	75.6757	73.8028
FBgn0013799	Deaf1	3L	y	n	-	-	256.238	269.103	247.784	262.243	276.796	257.984	286.214	273.888	266.828	273.549	289.437	260.518	276.871	269.481	236.962	277.563	268.889	250.48	256.298	268.735	268.872	275.651	255.827	259.716	243.384	282.357	259.097	248.616	240.513	250.274
FBgn0013809	Dhc16F	X	y	y	-	-	4.29645	1.9573	3.06211	8.61196	84.7981	4.28476	3.6153	4.10173	2.24497	2.08172	3.89687	8.89157	3.43398	1.20526	3.19799	29.2468	3.06717	2.88105	0.992403	1.09358	2.67802	12.3509	2.08694	3.17509	2.27261	1.6464	1.29697	4.85528	4.92854	10.3836
FBgn0013810	Dhc36C	2L	y	y	-	-	7.96724	8.7942	9.18634	12.7638	147.285	12.8543	13.2561	11.1937	8.97988	13.2106	20.4585	10.8675	8.21706	8.80657	6.45421	30.3507	12.6035	16.0781	7.95587	10.8361	10.7121	21.2666	13.9129	12.9547	11.0261	7.36671	8.83284	15.9659	17.7427	20.7672
FBgn0013811	Dhc62B	3L	y	n	-	-	17.8471	18.4678	13.2692	10.426	70.5163	21.5401	14.1091	14.7662	14.5324	11.908	7.79373	13.8313	21.0352	21.1358	12.7919	21.3317	18.403	18.7268	17.6096	18.5908	14.9675	9.65237	15.3042	16.9407	13.7981	15.6408	6.20121	7.53212	16.757	16.4006
FBgn0013812	Dhc93AB	3R	y	n	-	-	71.5047	35.1768	38.785	91.7531	54.4493	57.4158	74.5768	37.7359	44.8032	93.2701	70.1436	43.4699	65.1114	36.9876	38.3758	78.8057	56.2315	48.2576	73.4899	56.272	41.1982	84.7925	46.4671	69.7559	85.29	42.8063	42.692	99.9954	51.2568	61.1478
FBgn0013813	Dhc98D	3R	y	n	-	-	10.4295	3.51768	8.16563	10.9004	118.161	9.11312	22.8969	10.2609	18.9169	16.3418	11.3135	18.7711	14.6132	12.3292	18.4406	32.9346	10.803	20.1673	21.4424	15.1705	12.4974	20.6923	11.8137	14.9477	11.0142	11.879	7.78183	10.7575	9.28592	10.3836
FBgn0013949	Ela	3R	y	y	-	-	392.671	429.157	689.264	185.274	187.227	190.243	325.518	471.069	562.365	176.408	262.064	218.338	399.56	360.374	609.749	190.285	213.085	227.482	347.054	466.958	598.699	181.535	228.172	235.557	443.198	365.179	551.213	171.541	150.638	159.215
FBgn0013953	Esp	3R	y	n	-	-	91.1097	215.458	156.186	54.9083	55.3419	71.8971	141.882	142.74	98.3733	48.4927	65.9876	66.1164	117.713	145.308	138.579	49.8501	54.1867	55.9259	139.547	105.249	129.015	44.3887	49.6174	56.0932	101.203	102.668	107.746	53.1726	55.1997	66.6276
FBgn0013954	FK506-bp2	2R	y	y	-	-	832.688	813.464	1078.22	690.254	701.625	879.002	777.891	836.752	967.582	726.407	770.26	902.67	853.887	836.578	1108.28	778.54	834.53	1027.07	879.829	774.261	981.551	726.918	806.682	1012.46	757.486	744.171	1045.36	730.811	709.857	959.79
FBgn0013972	Gycalpha99B	3R	y	n	-	-	131.648	101.133	84.552	173.402	156.438	132.164	139.076	112.387	93.5889	169.781	141.402	121.164	114.02	113.295	109.722	146.149	133.237	133.249	113.858	108.361	93.2379	149.06	139.129	122.77	123.54	116.071	85.3841	180.309	145.479	129.997
FBgn0013973	Gycbeta100B	3R	y	n	-	-	135.807	105.72	116.355	148.618	143.71	149.952	139.78	130.593	103.269	163.293	168.539	143.088	141.927	110.884	105.524	157.538	160.515	151.473	133.095	114.628	109.799	152.001	144.914	150.473	107.004	106.193	78.0234	124.879	142.27	113.779
FBgn0013981	His4r	3R	y	y	-	-	938.521	1446.65	1208.39	967.545	1247.35	1366.84	1038.79	1460.78	1394.13	1056.09	1308.37	1376.22	1045.14	1512.09	1659.75	989.49	1372.83	1578.02	1038.02	1486	1575.29	1012.51	1344.69	1344.3	958.986	1374.42	1542.1	1023.76	1366.06	1555.1
FBgn0013983	imd	2R	y	n	-	-	119.882	76.3346	103.057	108.679	103.543	93.6166	112.455	81.1129	111.51	101.621	85.794	85.9519	101.702	86.3043	93.1251	103.568	106.329	86.9119	96.268	98.422	103.55	102.81	86.9559	91.6792	101.012	73.8194	80.9677	97.842	80.7207	82.6148
FBgn0013984	InR	3R	y	y	-	-	394.587	552.936	344.08	397.802	343.665	301.334	523.046	547.776	387.257	410.285	362.032	321.085	581.772	399.818	309.139	379.341	337.389	242.597	430.706	459.303	390.991	359.818	368.268	298.976	466.032	526.024	256.801	382.891	351.898	354.758
FBgn0013987	MAPk-Ak2	X	y	n	-	-	492.518	467.794	484.258	519.317	404.353	446.472	477.145	485.644	450.023	490.807	471.395	458.867	516.293	488.764	453.639	478.351	450.623	464.573	527.242	446.18	426.967	456.355	438.414	436.887	480.732	448.856	465.613	452.619	445.982	447.092
FBgn0013995	Calx	3R	y	y	-	-	1000.98	1132.69	954.733	1075.67	1369.09	1142.45	1002.64	1137	897.657	1005.19	1288.9	1008.69	989.579	944.945	782.372	919.497	1091.62	972.303	1018.75	1044.6	853.236	1021.35	1151.22	1014.71	969.862	1098.69	769.929	1002.37	1212.33	1022.99
FBgn0013997	Nrx-IV	3L	y	n	-	-	321.042	276.138	232.721	374.577	353.002	336.225	335.596	279.843	255.926	400.983	343.176	320.097	337.253	254.311	261.857	389.01	339.434	313.314	336.813	290.407	245.782	400.586	322.879	284.883	327.585	261.777	257.624	377.835	330.212	328.814
FBgn0014000	Hf	2L	y	y	-	-	338.689	350.388	430.737	227.809	303.074	285.365	214.4	280.208	354.705	181.913	271.806	263.531	348.837	368.995	473.302	258.95	299.56	319.024	320.623	395.988	443.658	248.148	298.122	292.936	318.51	266.716	339.807	238.534	267.387	256.129
FBgn0014002	Pdi	3L	y	y	-	-	3506.38	2242.52	3310.45	3607.64	2018.16	4071.38	2911.52	2376.54	3874.82	3042.25	3068.85	4182.11	2566.42	2070.07	3544.12	3593.11	3654.02	4061.84	3520.71	2286.67	3225.38	3591.99	3848.11	3985.34	2804.58	1982.09	3667.1	4014.27	3337.8	4297.99
FBgn0014006	Pk92B	3R	y	y	-	-	304.999	344.733	315.896	326.324	334.512	335.068	334.588	368.46	347.474	336.68	347.078	372.458	333.465	384.847	346.448	302.345	379.012	365.566	319.147	403.53	363.158	350.849	376.462	366.421	295.832	352.55	315.164	326.821	372.324	303.432
FBgn0014007	Ptp69D	3L	y	n	-	-	179.857	194.751	198.462	222.128	206.366	210.43	172.932	139.459	181.096	193.861	186.673	178.717	195.158	177.174	180.718	202.539	223.904	194.985	187.663	170.598	178.887	171.781	207.303	190.334	191.519	204.976	219.188	202.146	198.127	200.462
FBgn0014009	Rab2	2R	y	n	-	-	567.105	627.314	563.68	708.703	669.856	581.871	586.537	611.157	550.582	714.128	649.802	552.265	664.589	630.449	560.594	657.279	730.952	621.231	580.247	629.901	565.062	613.949	665.734	602.208	568.992	594.599	493.167	631.564	654.51	552.79
FBgn0014010	Rab5	2L	y	n	-	-	1407.74	1466.99	1389.24	1482.3	1371.33	1411.4	1403.86	1491.39	1410.96	1552.96	1458.5	1396.96	1579.41	1444.28	1477.47	1433.8	1525.02	1495.26	1475.01	1454.74	1557.4	1428.74	1422.52	1456.9	1385.49	1304.14	1285.18	1377.32	1330.88	1333.99
FBgn0014011	Rac2	3L	y	n	-	-	514.455	365.491	395.75	559.652	406.074	385.237	454.516	386.383	365.93	510.223	474.224	369.068	532.507	373.398	366.702	511.945	385.306	337.803	490.86	354.305	395.456	579.333	419.779	383.534	484.655	383.069	361.855	492.101	419.93	376.189
FBgn0014018	Rel	3R	y	y	-	-	689.56	536.299	520.23	802.864	489.286	520.17	641.112	535.685	484.913	639.975	476.109	413.952	870.555	520.806	483.962	709.71	552.753	497.701	782.311	577.409	533.818	744.685	528.16	473.344	692.887	437.825	359.261	625.829	494.414	439.742
FBgn0014019	Rh5	2L	y	y	-	-	130.922	138.968	146.792	161.202	182.093	195.385	150.29	134.325	162.287	157.246	173.411	153.474	149.992	151.308	157.753	174.078	158.067	195.911	179.354	204.802	198.173	152.124	205.216	183.358	124.203	157.231	128.076	151.865	181.37	206.537
FBgn0014020	Rho1	2R	y	n	-	-	2491.62	2269.49	2329.88	2781.6	2172.66	2340.34	2399.39	2390.2	2218.03	2756.98	2347.55	2190.29	2699.4	2291.47	2264.51	2569.6	2288.11	2205.44	2646.79	2426.2	2446	2613.92	2512.37	2231.19	2308.81	2244.74	2399.4	2564.41	2313.23	2263.4
FBgn0014022	Rlb1	3R	y	n	-	-	54.0367	72.42	76.3317	49.6259	61.3155	62.1349	57.4443	67.4185	74.672	42.8533	62.5597	56.5431	47.281	71.2681	67.3082	47.0007	62.1171	56.1805	50.0253	56.866	62.4871	46.1169	56.7056	67.7629	64.1887	91.375	76.5214	47.6038	58.5225	68.0358
FBgn0014023	mRpL47	3R	y	n	-	-	110.684	97.6157	103.057	99.326	70.0749	81.4129	99.7717	103.542	90.9213	92.1654	90.6021	94.8434	108.002	98.6335	92.7334	92.4412	89.1246	68.7737	117.302	99.6919	99.7429	108.261	80.4619	79.5255	107.452	90.5053	114.827	93.7407	87.7004	89.9911
FBgn0014024	Rnp4F	X	y	n	-	-	171.017	155.605	173.801	143.87	122.321	126.877	148.227	145.518	173.271	146.27	134.546	123.494	163.85	143.633	159.885	137.321	126.628	105.05	171.061	147.371	139.857	134.783	125.851	132.536	147.35	147.353	211.988	127.648	119.271	128.064
FBgn0014026	RpL7A	X	y	y	-	-	6341.39	7130.34	7943.12	4593.63	4754.94	5470.52	6711.92	7561.36	8149.34	4817.79	5102.38	5426.12	6304.36	7677.56	8228.42	4657.76	4965.75	5016.37	7014.91	8290.41	8684.14	4378.76	5115.79	5609.07	6788.85	8529.98	9098.26	4878.28	5611.64	6286.02
FBgn0014028	SdhB	2R	y	y	-	-	3138.03	3317.17	2553.16	3419.73	3323.3	2534.37	3797.37	3844.14	2813.64	3539.79	3477.63	2545.45	3821.46	3420.87	2887.78	3399.71	3185.98	2196.98	3757.22	3626.42	2666.57	3628.46	3072.34	2786.25	4312.2	4160.09	2923.38	4115.87	3752.5	2983.89
FBgn0014029	Sep2	3R	y	n	-	-	138.885	125.858	126.828	160.404	129.811	145.909	163.953	124.303	121.466	144.05	134.546	122.173	138.806	139.247	134.304	163.592	148.461	129.99	144.09	121.387	127.617	160.695	122.075	128.851	155.773	118.541	142.798	137.36	134.056	149.985
FBgn0014031	Spat	X	y	y	4	-	570.341	570.891	861.961	370.506	359.475	336.782	478.196	458.235	658.898	425.275	347.795	320.097	643.997	510.781	605.774	336.154	352.725	288.56	639.665	614.591	756.094	375.972	288.254	333.384	499.514	400.074	636.813	379.001	249.688	204.107
FBgn0014032	Sptr	X	y	n	-	-	119.948	107.289	146.792	62.6283	48.1765	63.4386	98.7639	74.6514	100.609	59.8806	59.1318	61.5916	99.8879	103.653	131.117	76.6115	56.7645	70.236	110.244	94.2738	115.801	69.9491	48.8298	59.2683	89.6236	70.51	111.54	62.8936	43.3712	47.303
FBgn0014033	Sr-CI	2L	y	n	-	-	136.406	135.053	151.489	110.716	104.015	115.985	168.714	138.989	148.168	129.724	126.833	118.417	164.808	121.704	149.369	146.909	118.597	116.778	116.99	140.68	152.867	113.075	114.086	99.4861	123.01	82.3044	146.558	87.2319	119.685	95.7598
FBgn0014037	Su(Tpl)	3L	y	y	-	-	1602.26	1470.91	1439.19	1774.55	1678.38	1468.87	1686.54	1609.52	1527.7	1737.55	1671.97	1494.35	1710.7	1421.01	1464.18	1545.07	1440.07	1522.85	1214.92	707.596	679.838	1265.64	838.95	720.763	1712.19	1533.24	1569.34	1645.31	1515.53	1573.44
FBgn0014073	Tie	3L	y	n	-	-	171.547	160.498	141.842	263.798	212.852	207.233	209.145	172.273	133.576	269.937	219.67	237.279	203.242	156.79	140.711	219.743	203.456	220.681	214.322	175.544	148.099	223.036	206.312	191.564	193.068	214.687	160.463	273.892	241.153	222.67
FBgn0014075	Ugt	3L	y	y	-	-	372.091	237.619	345.254	498.835	270.664	455.701	297.659	245.283	306.438	388.847	326.51	451.494	267.104	235.733	394.418	483.349	434.516	517.038	369.378	239.494	329.396	504.849	424.345	446.438	344.07	204.163	405.952	490.305	368.288	524.82
FBgn0014076	Vm32E	2L	y	y	-	-	2.78096	2.93594	0	1.13747	0	0	22.0706	0.93281	15.7148	0.454884	0	0	0.674546	4.38573	0	0	0	0	1.0479	0	0	1.11584	0	0	9.95232	11.5763	1.29697	0.572426	0	0
FBgn0014092	CG4278	2L	y	n	-	-	63.3786	62.4389	44.6247	48.9805	46.5987	46.5217	57.8039	64.2583	59.7376	54.8207	47.1395	50.4849	67.7238	69.0753	69.2836	56.1791	54.1446	66.2641	59.0035	61.4824	59.6289	59.4415	50.5466	48.6847	69.3302	55.7765	76.5512	60.6432	55.1997	68.0358
FBgn0014127	barr	2L	y	n	-	-	41.2043	39.2676	32.8813	34.5423	73.1942	38.1094	37.9606	42.658	42.6544	35.8735	44.814	52.5043	48.239	31.3368	34.1119	54.9815	37.8285	39.6144	36.1832	41.556	32.2982	35.0662	42.2941	37.8675	43.8661	36.8336	63.302	36.7235	48.2997	44.9522
FBgn0014133	bif	X	y	y	-	-	748.894	680.161	652.23	635.37	652.499	613.578	779.699	701.574	649.488	565.24	601.092	542.746	686.349	684.174	590.509	530.768	546.686	476.126	641.882	586.688	585.447	496.222	545.697	547.086	712.672	677.738	632.922	619.301	601.522	550.446
FBgn0014135	bnl	3R	y	n	-	-	92.1702	88.6038	97.9876	88.2792	78.8342	77.1257	118.761	86.9566	82.723	77.9809	83.9084	96.931	84.9143	71.1105	83.1476	96.3899	72.9201	93.6341	84.8167	95.3574	114.262	96.442	91.1298	112.186	99.2175	75.7343	55.9413	83.139	67.0282	84.0532
FBgn0014141	cher	3R	y	n	-	-	1979.08	1948.49	1451.48	1155	1124.19	1005.2	1983.59	2108.15	1508.62	1238.04	1130.09	1004.65	2179.43	1812.39	1312.12	1115.45	1153.26	938.502	2011.08	1861.64	1402.22	1144.68	1141.99	967.614	2006.76	1855.36	1212.67	1184.19	1241.99	1024.01
FBgn0014143	croc	3L	y	n	-	-	8.37489	10.553	7.046	7.14662	9.81873	5.14171	10.2433	13.0593	8.94303	9.78312	9.42791	9.87953	8.21706	9.6421	10.66	7.7182	10.803	7.55755	8.79128	8.74862	6.50497	8.49225	8.2525	9.96513	12.2053	5.93949	2.94428	11.9774	7.22239	2.42985
FBgn0014163	fax	3L	y	y	-	-	1456.99	2078.65	1234.22	1436.58	2406.49	1513.61	1653.39	2023.79	1452.5	1762.03	2241.86	1574.12	1959.13	1830	1363.29	1632.12	1810.4	1421.8	1497.84	1811.79	1536.14	1593.79	2065.19	1445.55	1670.96	2125.82	1562.85	1399	1959.5	1528.69
FBgn0014179	gcm	2L	n	n	-	-	0	0	0	0	0.875936	0	0	0	0	0	0	0	1.07943	0	0	0.644603	0	0.720262	0	0	0	0	0.787578	0	0	0	0	0.467137	1.00901	0
FBgn0014184	Oda	2R	y	y	-	-	8155.69	7411.76	5800.66	8070.13	6825.04	7029.58	7424.43	7068.1	6202.75	8128.26	7240.63	7457.63	7822.53	5744.21	5008.67	7780.84	6353.05	6038.68	7547.84	5703.27	5613.13	7826.75	6808.31	6564.38	7911.29	6668.73	6063.74	8002.6	7941.91	7631.42
FBgn0014189	Hel25E	2L	y	n	-	-	270.952	277.897	318.46	269.881	222.26	265.655	261.694	269.894	291.766	232.867	264.013	258.545	238.597	271.242	275.003	226.868	232.264	285.175	254.739	249.056	251.734	222.271	212.172	275.823	286.531	288.943	365.091	246.909	266.196	297.663
FBgn0014269	prod	2R	y	n	-	-	88.0279	101.693	95.121	86.2272	99.0222	90.8369	92.4863	95.8607	92.0437	86.0209	94.2791	98.6812	95.1696	109.201	82.9827	79.6973	101.303	85.4679	97.9724	101.703	91.0526	88.7785	90.4341	91.6053	94.6725	97.5774	75.2244	99.2717	96.8649	86.2596
FBgn0014340	mof	X	y	n	-	-	37.5758	45.7299	41.1017	41.4885	74.0868	63.4145	38.2962	45.9393	51.7726	50.1877	57.4178	49.3976	37.3084	50.621	46.8997	40.0127	54.0149	64.3125	37.599	55.2299	49.9897	37.1908	58.7991	57.7977	34.2648	52.6847	59.6607	49.6751	59.5315	65.6059
FBgn0014342	mia	3R	y	n	-	-	26.466	27.4022	29.9198	19.3346	37.4897	37.0059	26.2027	33.7093	37.042	18.2068	29.9944	24.6988	31.7749	25.218	44.7679	23.8632	21.606	28.7714	26.4361	31.7138	31.2435	18.9369	24.3476	28.8989	23.2227	31.5716	19.1378	12.9419	25.2252	26.5358
FBgn0014343	mirr	3L	y	n	-	-	106.437	104.651	95.3002	112.217	117.329	113.132	137.06	129.615	104.391	141.609	118.264	95.7207	119.779	123.292	93.7993	126.738	128.375	137.57	96.9533	120.881	109.499	143.82	123.825	128.851	111.594	115.763	118.024	119.747	121.242	113.066
FBgn0014366	noi	3R	y	n	-	-	80.3231	82.2065	78.6803	71.9148	84.9658	78.7042	68.6906	75.4718	90.5482	73.4764	88.2691	98.9504	79.207	84.4253	80.2166	81.6149	77.7017	87.872	79.1497	86.3926	89.9854	81.0489	75.8255	87.5787	79.0859	78.9104	102.461	73.3754	90.8108	105.698
FBgn0014368	nol	3L	y	n	-	-	0.609246	1.00686	1.10814	1.33085	0	0	1.05098	1.05341	1.12248	2.79615	1.71396	1.0097	1.74713	0	0	0	1.7466	2.16079	0	0	0.787762	0.563396	0.787578	1.00665	1.01906	1.05239	1.5503	2.54626	0	0
FBgn0014380	RhoL	3R	y	n	-	-	377.649	254.449	329.988	290.568	236.542	225.343	368.894	331.148	276.116	253.286	218.727	228.192	352.271	276.005	342.185	287.637	229.563	215.785	378.265	249.23	286.745	303.974	238.607	249.65	357.635	279.887	214	291.848	261.333	218.333
FBgn0014388	sty	3L	y	y	-	-	851.418	692.104	720.292	580.315	661.332	678.706	629.061	723.861	746.72	548.972	701.436	659.952	874.892	643.76	715.22	562.734	516.743	505.624	724.883	658.591	739.708	604.715	642.663	659.691	754.436	676.685	525.554	492.87	544.865	506.623
FBgn0014391	sun	X	y	y	-	-	2195.6	3943.95	2468.06	1937.56	3227.79	2170.66	2399.39	3960.84	2608.01	2315.15	3229.97	2043.63	2938.36	3202.68	2687.14	2092.49	2586.65	1860.83	3048.8	3449.12	2791.39	2280.19	3030.73	2191.33	2466.78	3542.34	2593.91	2193.73	2748.15	2271.49
FBgn0014395	tilB	X	y	n	-	-	14.6844	11.4325	17.352	9.78991	23.2079	9.94159	18.1403	13.0593	5.97376	10.7928	10.2838	7.90362	15.8004	15.6684	15.6745	18.6658	8.733	14.3857	16.7774	14.0869	12.4974	13.9423	8.66336	5.97908	18.9098	5.93949	9.07881	7.28889	7.88567	6.07462
FBgn0014396	tim	2L	y	y	-	-	1179.94	1846.71	2576.49	1433.09	2465.76	2736.32	1167.64	1984.63	2066.92	1617.1	2365.46	2170.99	1005.77	1735.65	2234.13	1303.48	2706.27	2356.7	1024.97	1836.71	2275.66	1296.49	2091.12	2311.91	1193.55	1770.82	2846.85	1642.22	2502.71	2643.67
FBgn0014411	Vps26	X	y	y	-	-	386.453	349.377	378.681	435.063	422.205	382.751	405.516	399.508	412.189	440.428	410.114	368.506	441.296	450.016	413.606	410.683	450.623	430.717	418.556	452.26	405.697	456.281	424.505	424.403	452.966	433.826	440.17	455.911	410.667	404.96
FBgn0014417	CG13397	2L	y	y	-	-	111.344	99.3745	93.9467	99.0096	107.113	89.98	69.8957	52.5021	62.6012	84.264	54.8468	48.4655	128.08	93.3496	119.864	97.4954	100.828	94.4694	93.8791	76.0714	95.516	86.0653	69.5647	58.3858	73.1148	52.6194	85.3841	78.1244	58.5225	55.8865
FBgn0014427	CG11899	3R	y	y	-	-	261.823	233.926	341.936	177.372	176.409	187.673	215.451	182.241	294.091	207.633	198.74	175.856	273.409	213.804	360.514	237.166	215.159	245.403	308.02	250.313	331.182	213.259	203.983	224.215	233.501	159.518	290.011	198.255	141.942	205.322
FBgn0014454	Acp1	2L	y	y	-	-	23.7054	96.8862	15.2663	29.8069	245.262	28.9963	33.2572	82.0873	14.5923	32.7054	223.441	11.8417	9.84485	77.4978	9.59396	20.7197	129.844	9.30838	17.1102	66.1	4.33665	27.5131	179.568	23.153	28.8307	209.092	17.6657	42.0701	187.676	20.7672
FBgn0014455	Ahcy13	X	y	y	-	-	231.237	294.606	474.627	172.563	212.442	261.156	236.802	367.642	402.233	182.832	213.389	256.463	233.921	342.087	337.463	206.026	245.768	266.782	248.106	309.483	314.317	196.74	240.211	229.517	247.881	344.92	438.698	195.183	214.608	266.51
FBgn0014464	Cp7Fa	X	y	y	-	-	4.14243	9.67362	7.757	1.15096	2.62781	1.7139	6.02549	6.56276	3.98251	1.39271	3.77116	1.0097	4.47942	2.41053	2.76609	3.88393	1.7466	0	3.24757	2.16721	5.51433	2.59976	2.08694	5.97908	4.90913	3.394	10.305	3.69112	1.97142	3.64477
FBgn0014465	Cp7Fb	X	y	n	-	-	6.58945	10.0686	2.21628	2.6617	3.50374	1.65693	4.03118	3.73124	75.2065	2.53661	1.94843	0.986812	5.32859	1.76131	1.84406	1.20124	0.900248	0.846217	13.3427	4.33443	0	2.09067	2.08694	0.996513	8.01961	21.2125	0	5.8269	4.03604	1.02504
FBgn0014466	Cp7Fc	X	y	n	-	-	7.93515	8.05489	0	4.1295	2.62781	0.828466	4.82039	1.86562	10.1024	6.05248	0.942791	0	7.48985	5.28394	1.0659	3.23756	0.900248	0.846217	19.2247	0	0.892673	6.36919	2.78259	1.00665	11.8031	15.273	1.29697	7.87707	4.12708	1.21492
FBgn0014469	Cyp4e2	2R	y	y	4	-	939.282	464.858	1403.47	1097.91	705.128	930.367	768.948	454.471	844.291	960.914	905.079	1191.08	691.398	452.827	1084.31	1049.12	654.481	877.432	861.756	515.797	931.058	1089.94	622.974	849.614	727.016	316.931	889.172	1036.1	510.559	623.224
FBgn0014848	Eig71Eh	3L	n	n	-	-	0	0	0	0	0	0	0	0	0	0	0	0	0	0	0	0	0	0	0	0	0	0	0	0	0	0	0	0	0	0
FBgn0014849	Eig71Ei	3L	n	n	-	-	0	0	0	0	0	0	0	0	0	0	0	0	0	0	0	0	0	0	0	0	0	0	0	0	0	0	0	0	0	0
FBgn0014850	Eig71Ej	3L	n	n	-	-	0	0	0	0	0	0	0	0	0	0	0	0	0	0	0	0	0	0	0	0	0	0	0	0	0	0	0	0	0	0
FBgn0014851	Eig71Ek	3L	n	n	-	-	0	0	0	0	0	0	0	0	0	0	0	0	0	0	0	0	0	0	0	0	0	0	0	0	0	0	0	0	0	0
FBgn0014857	His3.3A	2L	y	y	-	-	517.643	615.192	650.189	570.439	522.934	570.73	509.726	592.334	616.293	501.928	549.647	523.997	499.205	626.737	771.781	566.999	526.645	553.426	532.834	543.963	556.16	528.376	530.828	498.256	523.623	544.957	662.753	551.429	556.973	581.197
FBgn0014859	Hr38	2L	y	y	-	-	84.7654	94.9289	63.2837	113.604	61.3155	137.112	93.725	86.1363	62.7245	80.1962	117.407	103.735	92.3704	64.2879	50.7117	116.909	113.431	114.119	67.1936	54.6789	58.9164	155.023	123.65	106.895	96.1368	66.1829	57.0668	93.664	114.018	155.51
FBgn0014861	Mcm2	3R	y	n	-	-	15.4205	43.0605	21.0547	10.9139	15.7668	9.94159	16.8157	17.9081	19.9125	11.7369	6.59953	8.07758	16.4749	24.1215	20.2521	13.666	11.2463	12.0921	14.1326	13.1229	13.0099	13.8674	10.2385	12.7003	22.5213	50.5146	26.4985	14.8417	9.28592	10.2504
FBgn0014863	Mlp84B	3R	y	y	-	-	5944.67	5695.73	4389.66	5840.3	5324.73	4281.05	5189.76	5079.15	3881.55	5507.33	4655.78	3665.02	6454.28	4941.36	3482.61	5465.57	4763.32	3687.33	6096.55	4866.49	4092.71	5719.8	4751.38	4217.87	6328.5	5450.32	4515.05	5955.11	5059.8	4614.28
FBgn0014865	Mtk	2R	y	y	-	-	37.846	9.67362	11.7433	35.5267	13.3139	10.2834	26.2027	10.5341	22.3576	14.3794	18.8536	20.194	15.1392	5.48216	14.9226	45.2621	23.515	21.6079	14.9013	1.09358	31.4407	37.2725	16.505	20.133	23.5912	11.879	32.3871	15.1263	72.6486	65.6025
FBgn0014868	Ost48	X	y	y	-	-	354.196	287.57	403.971	457.473	254.394	433.618	328.389	283.019	376.032	384.723	386.499	461.432	267.143	239.022	447.185	430.701	421.225	467.112	371.713	311.67	378.373	436.65	452.171	438.9	268.116	238.892	468.207	424.447	434.883	513.545
FBgn0014869	Pglym78	3R	y	y	-	-	2527.86	4410.77	2671.73	2687.25	3887.66	2430.76	3065.71	4126.34	2682.91	3207.12	4057.81	2307.16	2863.69	3370.44	2401.89	2506.52	3006.85	1785.09	3057.9	3755.78	2500.36	2898.21	3492.87	2396.84	2471.35	2899.33	2011.6	3054.72	3249.01	1926.73
FBgn0014870	Psi	2R	y	n	-	-	371.461	381.673	383.417	357.921	415.957	437.727	380.811	388.049	414.733	372.659	377.072	423.832	415.246	394.121	374.164	354.113	376.24	416.312	358.823	437.671	389.205	382.226	391.649	425.814	376.468	448.317	399.978	398.961	438.919	433.592
FBgn0014877	Roe1	2R	y	n	-	-	160.399	175.884	196.996	149.645	243.811	169.835	177.616	207.547	209.082	148.32	173.967	213.398	166.904	196.458	224.905	176.066	181.85	195.191	157.35	153.185	204.818	170.16	174.055	169.338	187.297	196.744	259.394	145.87	168.178	193.732
FBgn0014879	Set	3R	y	n	-	-	142.896	140.925	160.681	136.651	133.971	111.018	111.865	141.92	166.27	128.558	122.751	133.374	145.536	169.967	157.667	148.881	149.441	143.011	138.165	127.866	136.604	144.672	135.651	137.587	137.327	157.858	192.85	116.7	123.099	133.255
FBgn0014903	CG14630	X	n	n	-	-	0	0	0	0	0	0.856952	0	0	1.11788	0.454884	0	0	0	0	0	0	0	0	0	0	0	0	0	0	0	0	0	0	0	0
FBgn0014906	Hydr2	2L	y	n	-	-	414.801	252.722	280.666	431.77	317.965	289.703	427.305	265.792	266.055	390.108	262.064	261.807	351.471	274.765	264.344	385.63	244.351	244.557	360.849	231.892	255.304	388.055	250.67	274.816	392.15	282.55	316.51	386.912	262.069	292.136
FBgn0014930	CG2846	3R	y	y	-	I	139.299	136.31	167.329	166.329	124.383	161.769	133.029	129.615	149.344	151.659	146.133	162.561	126.184	133.784	167.361	168.214	164.605	159.089	130.456	131.229	142.585	150.005	158.861	163.078	119.16	104.186	122.188	133.768	137.999	138.501
FBgn0014931	CG2678	3R	y	n	-	-	34.2578	33.274	32.6625	14.6274	13.3139	6.62773	30.1275	20.0149	28.0621	13.548	10.3707	10.8675	28.3697	27.4108	25.5839	16.4924	12.6035	15.8458	23.8177	22.9256	21.2696	14.3971	10.2385	5.03326	29.4098	22.1001	20.61	19.3059	10.0901	12.1492
FBgn0014949	btn	3R	n	n	-	-	0	0	0	0	0	0	0.602549	0	0	0	0.856982	0	0	0	0	0	0	0	0	0	0	0	0	0	0	0	0	0	0	0
FBgn0015000	betaggt-I	2L	y	n	-	-	202.765	204.538	190.242	246.39	220.512	185.576	194.431	192.781	174.235	260.026	215.102	208.458	159.093	168.737	195.077	212.563	198.344	191.962	167.567	199.036	178.822	210.282	200.045	177.171	180.604	178.906	156.047	242.719	193.973	186.905
FBgn0015001	iotaTry	2R	y	y	2	-	214.372	166.132	245.436	86.3355	102.351	103.616	187.075	241.598	268.819	90.0313	163.668	128.232	213.462	171.147	151.213	97.0108	76.6793	49.0806	188.504	209.136	277.292	81.8884	117.598	112.186	243.238	204.163	211.406	103.123	156.396	74.9926
FBgn0015008	Actn3	3R	y	y	-	-	2.26701	0.978648	1.0207	2.92911	74.0586	0	2.4102	0.820345	0	2.64884	2.82837	0.987953	2.40126	1.09643	0	20.6337	0	0.846217	1.47404	0	0	12.329	0	1.00665	1.97471	0	0	3.60564	2.06354	1.02504
FBgn0015010	Ag5r	X	y	y	3	-	3049.96	1891.89	1555.83	1648.27	1151.65	927.222	2891.25	1892.67	1734.95	1683.38	1326.88	1135.91	1370.64	812.457	495.688	809.102	488.703	287.943	1758.9	1054.35	795.775	1414.04	766.603	624.814	3035.83	2044.82	1977.88	1996.57	1433.13	1165.11
FBgn0015011	Ahcy89E	3R	y	n	-	-	160.928	109.609	103.057	164.064	121.395	99.4159	164.271	111.567	79.6964	168.669	106.19	101.642	165.564	97.6263	94.8736	167.683	115.276	106.623	176.323	133.284	93.7436	152.388	102.125	97.6583	163.969	66.3004	93.382	174.748	140.321	128.782
FBgn0015019	Cctgamma	3R	y	n	-	-	359.402	374.633	376.64	249.311	315.092	284.417	372.047	386.183	418.687	205.522	233.812	290.458	255.158	381.324	423.163	238.121	287.179	335.642	292.672	335.918	339.216	211.115	256.694	276.829	306.654	343.274	429.865	206.153	220.799	323.17
FBgn0015024	CkIalpha	X	y	y	-	-	2368.97	2193.15	1905.65	2530.41	2597.04	2100.99	2337.89	2304.87	1902.61	2556.15	2650.18	2132	2951.65	2243.91	2136.34	2492.65	2542.3	2336.53	2508.27	2114.12	2153.15	2645.49	2574.59	2165.42	2391.2	2415.23	2292.12	2344.07	2353.01	2150.53
FBgn0015025	CkIIalpha-i1	3L	y	n	-	-	15.0175	19.3472	21.138	16.0595	23.2079	21.1462	13.1013	18.0476	14.5324	16.7531	18.5101	22.7229	16.5119	25.539	20.2521	18.323	21.8325	18.1381	14.5898	18.7573	13.0099	11.6768	20.1738	21.1397	13.2049	19.5155	18.1576	15.2881	23.657	20.6537
FBgn0015031	cype	2L	y	y	-	-	1693.25	2350.71	2053.66	1647.15	2280.01	1784.52	1743.49	2505.53	1796.43	1700.43	2208.44	1780.21	1923.48	2264.13	2205.35	1742.62	2148.89	1724.63	2088.95	2423.37	2041.88	1910.09	2345.77	2004.98	1806	2089.28	1849.48	1826.37	2334.85	2041.88
FBgn0015032	Cyp4c3	3R	y	n	-	-	8.01539	8.80783	4.43257	9.49534	11.6497	4.28476	13.6627	9.84414	4.47151	10.3319	15.0847	7.06789	10.3982	8.77146	8.29827	15.5173	8.733	6.8018	13.3774	9.8422	6.24871	12.7384	9.28406	6.03991	8.54759	11.5248	7.3607	12.2642	8.25415	5.76866
FBgn0015033	Cyp4d8	3L	y	y	-	-	123.987	60.4117	109.706	97.6198	58.2483	71.2481	118.92	73.692	107.759	116.832	82.8084	96.7076	142.281	74.8558	133.249	104.297	79.2219	112.361	129.922	71.0826	125.763	88.1814	82.0864	108.62	122.515	37.886	85.6002	90.3234	47.4614	63.1761
FBgn0015034	Cyp4e1	2R	y	y	-	-	97.0483	82.2065	65.7627	192.24	139.274	152.438	70.4157	94.3397	93.5889	206.463	180.823	197.901	131.308	141.016	177.03	235.059	249.369	330.871	114.705	120.28	123.189	222.446	212.646	223.477	115.979	89.9409	69.1905	254.285	195.004	196.808
FBgn0015035	Cyp4e3	2L	y	y	-	III	106.32	51.0064	135.754	51.9031	35.7811	95.1217	30.2339	51.6173	98.3733	28.0506	50.5619	40.4593	95.3985	66.2895	51.6337	64.2931	119.642	85.7112	130.618	107.277	272.265	78.3661	130.738	158.044	100.483	58.4471	61.8299	84.7638	37.1437	82.0032
FBgn0015036	Cyp4ae1	X	y	y	-	-	126.005	98.6724	101.05	58.8446	51.5914	56.0375	134.037	116.929	87.6151	56.4741	45.254	39.3782	119.55	130.337	127.24	62.2667	60.2577	59.7818	136.746	110.46	124.679	61.2809	54.3429	48.8291	116.102	74.7195	71.3335	56.0771	42.3025	29.997
FBgn0015037	Cyp4p1	2R	y	y	-	-	500.914	237.619	456.816	454.465	192.219	281.937	504.471	276.112	339.509	477.851	271.524	285.189	242.214	115.366	240.915	234.257	117.933	162.059	415.437	237.306	374.03	425.544	228.868	262.736	308.204	166.286	338.592	341.374	171.532	257.282
FBgn0015038	Cyp9b1	2R	y	y	-	-	79.8907	48.3294	64.3044	60.9604	40.1675	53.131	78.608	69.0279	66.2266	86.7349	53.9899	60.1955	102.491	72.3158	82.0607	80.9353	59.2987	77.0681	84.7922	82.3542	82.715	83.8707	89.0428	77.2605	84.2545	64.1957	82.4398	80.9458	55.7155	58.4272
FBgn0015039	Cyp9b2	2R	y	y	-	-	1158.06	770.249	1082.97	1199.07	821.203	1033.48	1077.96	813.783	965.847	1272.5	1158.64	1000.8	856.366	607.653	737.624	1150.23	738.811	717.592	1048.12	673.644	829.293	1180.51	722.997	863.977	1285.37	535.665	3223.99	1465.37	790.054	3003.37
FBgn0015040	Cyp9c1	2R	y	y	-	I	11.7436	10.7651	9.39467	9.66442	9.98543	9.51579	48.3451	56.9014	44.8032	51.8754	42.8491	56.5431	70.4905	88.0657	90.359	87.7726	107.13	108.829	107.936	86.3926	97.6824	78.563	77.3672	110.07	49.7194	35.637	25.9394	66.2029	30.557	35.2328
FBgn0015075	Ddx1	3L	y	n	-	-	76.269	73.3986	90.8427	62.5364	82.3798	78.7042	64.1098	62.3462	71.839	55.6443	71.1178	76.0723	57.0902	72.3158	84.2136	74.412	64.8179	94.4694	65.0513	71.5181	81.2332	68.2589	63.9995	67.7352	68.2259	66.6791	99.2194	71.8277	67.6036	104.483
FBgn0015218	eIF-4E	3L	y	y	-	-	1008.1	1091.19	1120.33	1005.59	1104.22	1010.79	1071.33	1064.34	1136.88	978.512	1062.53	990.916	1104.78	1018.59	1134.12	1006.25	1035.29	1078.23	1078.03	932.986	1025.67	1010.02	1071.3	1033.83	1076.21	1169.76	1242.5	989.042	981.765	1063.06
FBgn0015221	Fer2LCH	3R	y	y	-	-	7029.12	6798.33	7514.31	6105.28	4782.61	4572.7	6579.23	7477.41	6307.3	5800.58	5296.6	4515.37	6448.82	5324.45	4253.33	5071.98	4383.31	3525.68	6411.19	5428.52	5074.76	4806.38	4526.5	3993.03	7054.09	7047.63	8344.09	4709.99	4546.59	4506.15
FBgn0015222	Fer1HCH	3R	y	y	-	-	5238.73	4965.84	5683.66	4528.46	3577.59	3617.2	5008.74	5288.1	4936.69	4461.45	3970.09	3389.56	4102.58	3812.36	3317.47	3865.02	3286.81	2755.72	4460.48	3988.28	3806.46	3545.45	3391.78	3043.35	4935.11	4835.6	6233.04	3760.35	3538.59	3592.53
FBgn0015229	glec	3R	y	y	-	-	332.925	358.185	284.793	309.88	351.986	293.277	369.965	350.737	311.631	361.601	352.604	279.268	393.302	345.217	241.572	315.701	301.605	253.934	297.552	290.892	269.587	297.398	325.27	285.758	333.419	356.445	259.394	298.178	294.727	229.621
FBgn0015230	Glut3	3R	y	n	-	-	0	0	0	3.05956	43.2702	0	1.2051	0	0	0	0	0	0	0	0	6.4569	0.900248	0	0	0	0	2.24263	0	0	1.17916	0	0	1.20188	2.95712	5.76866
FBgn0015239	Hr78	3L	y	n	-	-	275.483	232.918	266.574	273.752	253.145	266.442	258.541	229.644	257.049	263.725	281.894	274.334	251.678	256.271	241.981	276.456	288.189	271.636	277.737	268.735	282.019	272.209	287.998	280.856	252.299	207.446	242.534	255.779	255.879	276.761
FBgn0015240	Hr96	3R	y	n	-	-	153.999	186.269	191.892	142.294	185.663	179.743	161.483	211.736	207.925	142.864	167.565	177.626	160.938	200.79	199.159	145.764	175.851	177.185	160.156	201.218	190.813	140.286	191.999	188.244	150.477	199.214	195.795	131.341	165.599	181.136
FBgn0015245	Hsp60	X	y	y	-	-	996.907	1189.86	1435.04	909.38	1267.48	1415.69	969.499	1333.92	1566.99	862.79	1148.6	1351.99	813.156	1312.18	1457.73	1006.12	1294.35	1455.58	978.596	1271.83	1410.88	995.474	1121.31	1389.14	867.242	1277.6	1690.02	926.531	1087.24	1440.9
FBgn0015247	Diap2	2R	y	y	-	-	388.248	496.383	476.669	425.761	555.204	478.962	497.851	569.897	516.46	496.15	618.627	523.997	423.117	485.721	519.094	424.092	519.613	484.882	413.759	488.733	455.263	386.828	571.486	492.253	406.069	493.096	463.019	436.379	521.44	494.474
FBgn0015268	Nap1	2R	y	y	-	-	1187.62	1541.62	1114.79	929.027	867.177	829.53	1377.43	1634.13	1428.65	1106.73	832.955	884.217	1485.59	1633.62	1060.57	898.171	880.286	728.905	1419.63	1743.16	1245.28	960.981	963.479	876.931	1424.77	1862.07	1188.02	1033.46	1019.39	868.208
FBgn0015269	Nf1	3R	y	n	-	-	423.766	447.625	407.796	515.528	537.549	509.624	444.438	403.458	427.03	496.593	457.628	468.736	464.197	427.609	384.824	447.886	446.523	473.103	445.364	425.858	436.917	505.309	479.301	478.326	457.267	496.389	376.724	484.671	531.748	504.194
FBgn0015270	Orc2	3R	y	n	-	-	3.93068	8.05489	7.14493	3.99255	4.16059	0.856952	3.15294	7.38311	3.98251	3.86658	1.71396	0	7.54251	7.67503	3.19799	4.86795	2.04478	4.53453	8.34204	1.08361	3.57069	2.78412	1.03156	1.05836	7.42985	21.0478	13.2493	4.6489	1.00901	2.05008
FBgn0015271	Orc5	2L	y	n	-	-	9.70381	8.05489	8.86514	7.01359	13.3892	11.9973	16.1247	8.39529	7.85739	10.4281	8.76795	12.8286	9.84485	10.5679	13.8305	14.2584	12.2262	13.685	8.50548	7.29452	10.8416	12.1859	11.1304	12.9547	13.7358	9.87838	26.4985	11.3299	9.28592	16.1522
FBgn0015277	Pi3K59F	2R	y	n	-	-	167.857	190.836	162.058	171.158	181.319	150.824	168.302	205.086	140.383	158.863	165.398	163.571	180.565	197.358	203.587	151.679	188.12	159.178	158.956	226.474	199.066	146.097	170.434	166.418	165.232	209.916	132.291	161.124	197.142	124.603
FBgn0015278	Pi3K68D	3L	y	n	-	-	439.964	419.861	448.089	548.894	532.889	484.652	454.024	442.434	439.326	514.252	526.077	459.398	446.776	460.502	473.924	480.781	487.301	475.37	432.254	468.118	453.18	495.877	468.171	499.547	444.79	436.128	493.167	510.076	488.911	492.019
FBgn0015279	Pi3K92E	3R	y	n	-	-	273.977	298.488	268.17	273.216	272.103	283.651	289.02	280.776	246.915	303.239	288.368	262.795	309.064	272.123	247.311	295.123	278.09	263.759	254.613	285.424	257.09	266.241	274.077	293.166	274.24	290.589	274.958	322.6	275.459	262.41
FBgn0015282	Rpt2	3R	y	y	-	-	499.095	405.413	563.68	601.598	447.603	564.185	495.898	436.114	433.279	579.214	489.308	567.417	488.228	412.259	565.994	586.683	502.339	599.121	496.536	454.928	508.823	598.015	484.866	534.473	515.66	460.991	697.771	644.114	517.622	714.375
FBgn0015283	Rpn10	3L	y	n	-	-	415.855	415.966	521.935	424.677	470.378	511.6	407.323	442.986	491.648	452.319	465.675	507.221	415.13	434.187	549.53	462.026	468.089	541.637	375.2	407.436	501.016	439.964	438.953	458.271	395.828	369.388	515.249	426.53	469.189	534.046
FBgn0015286	Rala	X	y	y	-	-	536.606	430.605	439.201	615.143	441.472	482.167	433.352	414.274	402.972	498.982	463.727	445.277	578.453	414.789	425.295	512.197	511.341	489.113	527.062	383.483	426.698	534.295	497.213	364.408	443.81	338.335	402.061	514.175	400.327	437.373
FBgn0015288	RpL22	X	y	y	-	-	2843.23	3675.1	3972.58	1860.82	2398.45	2441.33	3452.71	3845.04	4107.09	2089.6	2554.02	2497.99	2583.53	3997.59	4270.38	2048.36	2360.7	2213.61	2800.55	4588.65	4161.75	1762.3	2359.64	2711.92	3149.06	4370.36	3936.31	2063.44	2708.73	2913.16
FBgn0015295	shark	2R	y	n	-	-	112.454	119.817	109.215	99.9059	112.996	95.2736	86.1804	106.645	90.5482	95.563	90.5079	83.879	115.125	121.704	108.722	76.6816	101.217	84.6217	98.432	133.284	89.8048	82.5719	93.8722	94.6687	94.1601	117.717	98.6333	93.4359	96.5994	104.483
FBgn0015296	Shc	3L	y	n	-	-	83.5872	92.6313	94.9255	87.784	96.4021	103.558	97.0104	88.5973	84.6283	75.9525	94.499	72.6982	74.6281	97.7529	82.0744	81.1484	81.2169	76.3313	73.1783	86.6886	75.6251	80.395	76.3951	81.5388	83.6911	101.253	92.085	80.2966	99.0499	90.2035
FBgn0015298	Srp19	3L	y	n	-	-	98.3361	77.389	102.167	81.1359	70.5163	109.357	87.9722	84.8857	93.5889	86.3615	91.5763	108.549	70.8789	79.5474	114.062	88.5536	94.5261	98.1611	96.7152	77.644	96.1069	78.5269	95.297	95.6319	84.5514	93.0214	85.6002	86.9482	80.478	91.2285
FBgn0015299	Ssb-c31a	2L	y	n	-	-	70.9774	64.4391	60.2215	54.2452	59.9126	58.2727	75.3186	57.4242	75.6676	81.6485	66.8446	52.5043	71.0672	60.2632	58.6246	65.8533	58.5162	72.5525	71.696	55.7725	61.5944	73.0821	63.3039	56.0932	59.5799	44.2003	64.7741	61.1103	48.4324	52.277
FBgn0015300	Ssl	2R	y	n	-	-	0	0.978648	0	1.16893	19.1387	1.7139	1.05098	0	0	0	0.942791	1.0097	0	0	0	13.1359	1.7466	0	0	0	0	1.63588	0	0	0	0.823198	0	1.1775	1.03177	0
FBgn0015316	Try29F	2L	y	n	-	-	1.64736	7.04803	6.64885	2.96505	9.15331	11.1404	3.15294	9.48073	8.97988	2.72402	9.42791	13.8313	2.68493	8.80657	10.1423	7.78416	7.15673	9.30838	4.00477	7.29452	10.2409	4.20277	11.1304	9.96513	2.78707	4.93919	4.41642	3.11869	13.413	14.9985
FBgn0015320	Ubc2	2L	y	n	-	-	224.305	240.082	233.692	192.225	270.439	215.095	217.52	205.416	206.537	196.788	228.155	203.959	229.458	221.479	293.206	203.876	213.68	235.526	212.004	193.563	223.168	219.109	218.947	208.497	207.056	197.568	231.126	191.418	215.64	238.125
FBgn0015321	Ubc4	3L	y	y	-	-	279.084	334.18	300.307	314.077	411.494	301.647	288.621	323.685	312.051	279.28	323.939	301.326	315.438	367.305	379.494	317.794	324.098	329.88	292.357	354.305	352.129	302.332	331.132	302.692	306.926	337.816	322.399	275.385	315.427	269.585
FBgn0015324	Vha26	3R	y	y	-	-	4806.69	5319.93	5522.89	4251.51	4580.88	4411.59	4889.16	5176.48	4965.19	4063.01	4762.94	4185.2	5018.23	5056.75	5521.86	4022.48	4605.87	4241.3	4967.22	4768	5204.28	4208.85	4735.9	4285.32	4867.44	4936.75	5717.79	4227.16	5053.73	5139.13
FBgn0015331	abs	3R	y	n	-	-	77.2799	56.3842	66.4885	73.6614	77.3871	65.1284	68.5301	61.0981	52.5403	70.2328	62.2242	75.7273	65.4007	64.2879	78.8767	78.1035	62.3658	57.621	72.1216	62.5245	65.1651	74.8596	66.7821	61.4058	70.8886	77.3806	61.8299	72.7257	58.8109	58.8403
FBgn0015336	CG15865	X	y	y	4	II	95.2949	45.0178	77.506	84.1612	65.1607	87.8174	111.865	90.4826	85.6239	73.2931	69.7665	83.8049	88.3232	73.0945	101.261	55.2284	47.7132	66.5065	90.6306	85.2991	89.9854	67.4588	44.1044	78.3188	67.8179	57.8813	51.5249	75.9929	44.3569	56.5329
FBgn0015338	CG5861	2L	y	y	-	-	90.5234	98.8435	100.993	90.7023	103.36	111.018	92.7172	99.021	113.371	88.8971	109.694	86.8394	84.3104	105.258	123.645	90.2272	104.429	127.779	79.9889	103.89	109.499	88.6576	99.2348	100.648	91.6845	81.4966	126.35	95.0648	112.371	123.449
FBgn0015351	CG14906	3R	y	n	-	-	22.9269	21.1441	36.4043	13.5889	28.5636	32.7766	12.6118	36.9155	30.3071	15.8308	25.7095	29.2812	15.4597	25.3105	23.9728	12.3062	19.2126	25.9294	10.9021	22.9256	25.8875	18.5551	23.7259	21.1672	13.7477	27.1655	38.2756	14.8998	31.2793	34.8513
[truncated: 15,798 more rows]
