# Supplementary material for: Drosophila melanogaster positive transcriptional elongation factors regulate metabolic and sex-biased expression in adults
Source: BMC Genomics. 2017 May 18;18:384. doi: 10.1186/s12864-017-3755-x (PMC5436443; doi:10.1186/s12864-017-3755-x)
Supplement: Supplementary file 2 — Key resources table. (XLS 55 kb) [file 12864_2017_3755_MOESM2_ESM.xls]

## Sheet: Sup.Tab.S2
Additional file 2. Key Resources
REAGENT or RESOURCE	SOURCE	IDENTIFIER
Antibodies
N/A	N/A	N/A
Biological Samples
adult whole organism without gonad (female, 0d 29oC, Cdk9DN, replicate 1)	GSE77492	GSM2053167
adult whole organism without gonad (female, 0d 29oC, Cdk9DN, replicate 2)	GSE77492	GSM2053168
adult whole organism without gonad (female, 0d 29oC, Cdk9DN, replicate 3)	GSE77492	GSM2053169
adult whole organism without gonad (female, 0d 29oC, Cdk9DN, replicate 4)	GSE77492	GSM2053170
adult whole organism without gonad (female, 0d 29oC, Cdk9DN, replicate 1)	GSE77492	GSM2053175
adult whole organism without gonad (female, 0d 29oC, Cdk9DN, replicate 2)	GSE77492	GSM2053176
adult whole organism without gonad (female, 0d 29oC, Cdk9DN, replicate 3)	GSE77492	GSM2053177
adult whole organism without gonad (female, 0d 29oC, Cdk9DN, replicate 4)	GSE77492	GSM2053178
adult whole organism without gonad (female, 0d 29oC, lilliRNAi, replicate 1)	GSE77492	GSM2053179
adult whole organism without gonad (female, 0d 29oC, lilliRNAi, replicate 2)	GSE77492	GSM2053180
adult whole organism without gonad (female, 0d 29oC, lilliRNAi, replicate 3)	GSE77492	GSM2053181
adult whole organism without gonad (female, 0d 29oC, lilliRNAi, replicate 4)	GSE77492	GSM2053182
adult whole organism without gonad (female, 0d 29oC, Su(TPl)RNAi, replicate 1)	GSE77492	GSM2053183
adult whole organism without gonad (female, 0d 29oC, Su(TPl)RNAi, replicate 2)	GSE77492	GSM2053184
adult whole organism without gonad (female, 0d 29oC, Su(TPl)RNAi, replicate 3)	GSE77492	GSM2053185
adult whole organism without gonad (female, 0d 29oC, Su(TPl)RNAi, replicate 4)	GSE77492	GSM2053186
adult whole organism without gonad (female, 0d 29oC, Su(TPl)RNAi, replicate 2)	GSE77492	GSM2053187
adult whole organism without gonad (female, 0d 29oC, Su(TPl)RNAi, replicate 3)	GSE77492	GSM2053188
adult whole organism without gonad (female, 0d 29oC, Su(TPl)RNAi, replicate 4)	GSE77492	GSM2053189
adult whole organism without gonad (female, 1d 29oC, Cdk9DN, replicate 1)	GSE77492	GSM2053192
adult whole organism without gonad (female, 1d 29oC, Cdk9DN, replicate 2)	GSE77492	GSM2053193
adult whole organism without gonad (female, 1d 29oC, Cdk9DN, replicate 3)	GSE77492	GSM2053194
adult whole organism without gonad (female, 1d 29oC, Cdk9DN, replicate 1)	GSE77492	GSM2053198
adult whole organism without gonad (female, 1d 29oC, Cdk9DN, replicate 2)	GSE77492	GSM2053199
adult whole organism without gonad (female, 1d 29oC, Cdk9DN, replicate 3)	GSE77492	GSM2053200
adult whole organism without gonad (female, 1d 29oC, lilliRNAi, replicate 1)	GSE77492	GSM2053201
adult whole organism without gonad (female, 1d 29oC, lilliRNAi, replicate 2)	GSE77492	GSM2053202
adult whole organism without gonad (female, 1d 29oC, lilliRNAi, replicate 3)	GSE77492	GSM2053203
adult whole organism without gonad (female, 1d 29oC, Su(TPl)RNAi, replicate 1)	GSE77492	GSM2053204
adult whole organism without gonad (female, 1d 29oC, Su(TPl)RNAi, replicate 2)	GSE77492	GSM2053205
adult whole organism without gonad (female, 1d 29oC, Su(TPl)RNAi, replicate 3)	GSE77492	GSM2053206
adult whole organism without gonad (female, 1d 29oC, Su(TPl)RNAi, replicate 1)	GSE77492	GSM2053207
adult whole organism without gonad (female, 1d 29oC, Su(TPl)RNAi, replicate 2)	GSE77492	GSM2053208
adult whole organism without gonad (female, 1d 29oC, Su(TPl)RNAi, replicate 3)	GSE77492	GSM2053209
adult whole organism without gonad (female, 2d 29oC, Cdk9DN, replicate 1)	GSE77492	GSM2053213
adult whole organism without gonad (female, 2d 29oC, Cdk9DN, replicate 2)	GSE77492	GSM2053214
adult whole organism without gonad (female, 2d 29oC, Cdk9DN, replicate 3)	GSE77492	GSM2053215
adult whole organism without gonad (female, 2d 29oC, Cdk9DN, replicate 1)	GSE77492	GSM2053219
adult whole organism without gonad (female, 2d 29oC, Cdk9DN, replicate 2)	GSE77492	GSM2053220
adult whole organism without gonad (female, 2d 29oC, Cdk9DN, replicate 3)	GSE77492	GSM2053221
adult whole organism without gonad (female, 2d 29oC, lilliRNAi, replicate 1)	GSE77492	GSM2053222
adult whole organism without gonad (female, 2d 29oC, lilliRNAi, replicate 2)	GSE77492	GSM2053223
adult whole organism without gonad (female, 2d 29oC, lilliRNAi, replicate 3)	GSE77492	GSM2053224
adult whole organism without gonad (female, 2d 29oC, Su(TPl)RNAi, replicate 1)	GSE77492	GSM2053225
adult whole organism without gonad (female, 2d 29oC, Su(TPl)RNAi, replicate 2)	GSE77492	GSM2053226
adult whole organism without gonad (female, 2d 29oC, Su(TPl)RNAi, replicate 3)	GSE77492	GSM2053227
adult whole organism without gonad (female, 2d 29oC, Su(TPl)RNAi, replicate 1)	GSE77492	GSM2053228
adult whole organism without gonad (female, 2d 29oC, Su(TPl)RNAi, replicate 2)	GSE77492	GSM2053229
adult whole organism without gonad (female, 2d 29oC, Su(TPl)RNAi, replicate 3)	GSE77492	GSM2053230
adult whole organism without gonad (male, 0d 29oC, Cdk9DN, replicate 1)	GSE77492	GSM2053235
adult whole organism without gonad (male, 0d 29oC, Cdk9DN, replicate 2)	GSE77492	GSM2053236
adult whole organism without gonad (male, 0d 29oC, Cdk9DN, replicate 3)	GSE77492	GSM2053237
adult whole organism without gonad (male, 0d 29oC, Cdk9DN, replicate 4)	GSE77492	GSM2053238
adult whole organism without gonad (male, 0d 29oC, Cdk9DN, replicate 1)	GSE77492	GSM2053243
adult whole organism without gonad (male, 0d 29oC, Cdk9DN, replicate 2)	GSE77492	GSM2053244
adult whole organism without gonad (male, 0d 29oC, Cdk9DN, replicate 3)	GSE77492	GSM2053245
adult whole organism without gonad (male, 0d 29oC, Cdk9DN, replicate 4)	GSE77492	GSM2053246
adult whole organism without gonad (male, 0d 29oC, lilliRNAi, replicate 1)	GSE77492	GSM2053247
adult whole organism without gonad (male, 0d 29oC, lilliRNAi, replicate 2)	GSE77492	GSM2053248
adult whole organism without gonad (male, 0d 29oC, lilliRNAi, replicate 3)	GSE77492	GSM2053249
adult whole organism without gonad (male, 0d 29oC, lilliRNAi, replicate 4)	GSE77492	GSM2053250
adult whole organism without gonad (male, 0d 29oC, Su(TPl)RNAi, replicate 1)	GSE77492	GSM2053251
adult whole organism without gonad (male, 0d 29oC, Su(TPl)RNAi, replicate 2)	GSE77492	GSM2053252
adult whole organism without gonad (male, 0d 29oC, Su(TPl)RNAi, replicate 3)	GSE77492	GSM2053253
adult whole organism without gonad (male, 0d 29oC, Su(TPl)RNAi, replicate 4)	GSE77492	GSM2053254
adult whole organism without gonad (male, 0d 29oC, Su(TPl)RNAi, replicate 1)	GSE77492	GSM2053255
adult whole organism without gonad (male, 0d 29oC, Su(TPl)RNAi, replicate 2)	GSE77492	GSM2053256
adult whole organism without gonad (male, 0d 29oC, Su(TPl)RNAi, replicate 3)	GSE77492	GSM2053257
adult whole organism without gonad (male, 0d 29oC, Su(TPl)RNAi, replicate 4)	GSE77492	GSM2053258
adult whole organism without gonad (male, 1d 29oC, Cdk9DN, replicate 1)	GSE77492	GSM2053262
adult whole organism without gonad (male, 1d 29oC, Cdk9DN, replicate 2)	GSE77492	GSM2053263
adult whole organism without gonad (male, 1d 29oC, Cdk9DN, replicate 3)	GSE77492	GSM2053264
adult whole organism without gonad (male, 1d 29oC, Cdk9DN, replicate 1)	GSE77492	GSM2053268
adult whole organism without gonad (male, 1d 29oC, Cdk9DN, replicate 2)	GSE77492	GSM2053269
adult whole organism without gonad (male, 1d 29oC, Cdk9DN, replicate 3)	GSE77492	GSM2053270
adult whole organism without gonad (male, 1d 29oC, lilliRNAi, replicate 1)	GSE77492	GSM2053271
adult whole organism without gonad (male, 1d 29oC, lilliRNAi, replicate 2)	GSE77492	GSM2053272
adult whole organism without gonad (male, 1d 29oC, lilliRNAi, replicate 3)	GSE77492	GSM2053273
adult whole organism without gonad (male, 1d 29oC, Su(TPl)RNAi, replicate 1)	GSE77492	GSM2053274
adult whole organism without gonad (male, 1d 29oC, Su(TPl)RNAi, replicate 2)	GSE77492	GSM2053275
adult whole organism without gonad (male, 1d 29oC, Su(TPl)RNAi, replicate 3)	GSE77492	GSM2053276
adult whole organism without gonad (male, 1d 29oC, Su(TPl)RNAi, replicate 1)	GSE77492	GSM2053277
adult whole organism without gonad (male, 1d 29oC, Su(TPl)RNAi, replicate 2)	GSE77492	GSM2053278
adult whole organism without gonad (male, 1d 29oC, Su(TPl)RNAi, replicate 3)	GSE77492	GSM2053279
adult whole organism without gonad (male, 2d 29oC, Cdk9DN, replicate 1)	GSE77492	GSM2053283
adult whole organism without gonad (male, 2d 29oC, Cdk9DN, replicate 2)	GSE77492	GSM2053284
adult whole organism without gonad (male, 2d 29oC, Cdk9DN, replicate 3)	GSE77492	GSM2053285
adult whole organism without gonad (male, 2d 29oC, Cdk9DN, replicate 1)	GSE77492	GSM2053289
adult whole organism without gonad (male, 2d 29oC, Cdk9DN, replicate 2)	GSE77492	GSM2053290
adult whole organism without gonad (male, 2d 29oC, Cdk9DN, replicate 3)	GSE77492	GSM2053291
adult whole organism without gonad (male, 2d 29oC, lilliRNAi, replicate 1)	GSE77492	GSM2053292
adult whole organism without gonad (male, 2d 29oC, lilliRNAi, replicate 2)	GSE77492	GSM2053293
adult whole organism without gonad (male, 2d 29oC, lilliRNAi, replicate 3)	GSE77492	GSM2053294
adult whole organism without gonad (male, 2d 29oC, Su(TPl)RNAi, replicate 1)	GSE77492	GSM2053295
adult whole organism without gonad (male, 2d 29oC, Su(TPl)RNAi, replicate 2)	GSE77492	GSM2053296
adult whole organism without gonad (male, 2d 29oC, Su(TPl)RNAi, replicate 3)	GSE77492	GSM2053297
adult whole organism without gonad (male, 2d 29oC, Su(TPl)RNAi, replicate 1)	GSE77492	GSM2053298
adult whole organism without gonad (male, 2d 29oC, Su(TPl)RNAi, replicate 2)	GSE77492	GSM2053299
adult whole organism without gonad (male, 2d 29oC, Su(TPl)RNAi, replicate 3)	GSE77492	GSM2053300
Chemicals, Peptides, and Recombinant Proteins
Dynabeads Oligo(dT)-25	Life Technologies	Cat # 61005
Sera-Mag Magnetic Carboxylate Modified beads	Thermo Scientific	Cat # 65152105050250
Uracil DNA Glycosylase	New England BioLabs	Cat # M0280S
T4 DNA ligase	Enzymatics	Cat # L6030-HC-L
HiFi HotStart DNA polymerase	KAPA biosystems	Cat # KR0370
Critical Commercial Assays
RNeasy 96 Protocol Kit for Isolation of Total RNA from Animal Cells, III Using spin technology centrifuge	Qiagen	Cat # 74181
Truseq SR cluster kit V3 cBOT HS	Illumina	Cat # GD-401-3001
TruSeq SBS kit V3 HS	Illumina	Cat # FC-401-3001
Deposited Data
Raw and processed RNA-seq data	This paper	GSE77492
Drosophila reference genome and annotation	http://flybase.org; Gramates et al. Nucl Acids Res 2016	release 6.04
FlyAtlas (tissue specificity)	http://flyatlas.org; Chintapalli et al. Nat Genetics 2007	20090519all.txt
FlyMine (GO enrichment)	http://www.flymine.org; Lyne et al. Genome Biol 2007	N/A
Experimental Models: Cell Lines
N/A	N/A	N/A
Experimental Models: Organisms/Strains
D. melanogaster: Recombined with the GAL4 allele for the maternal line: w*; +; P{tubP-GAL80ts}7	Mark VanDoren	FlyBase ID: FBti0027798
D. melanogaster: Recombined with the GAL80 allele for the maternal line: w*; +; P{tubP-GAL4}LL7	Mark VanDoren	FlyBase ID: FBti0012687
D. melanogaster: Paternal line to generate Sham1: P{UASp-lacZ}	Pernille Rørth	FlyBase ID: FBtp0010276
D. melanogaster: Paternal line to generate Sham2, also for PCR: w1118	Bloomington Drosophila Stock Center	FlyBase ID: FBst0003605
D. melanogaster: Paternal line to generate lilliRNAi: y1 sc* v1; P{TRiP.HMS01066}attP2	Bloomington Drosophila Stock Center	FlyBase ID: FBst0034592
D. melanogaster: Paternal line to generate Su(Tpl)RNAi : y1 sc* v1; P{TRiP.HMS00277}attP2	Bloomington Drosophila Stock Center	FlyBase ID: FBst0033399
D. melanogaster: Paternal line to generate Cdk9DN: P{UASp-Cdk9DN}Ifm1 (on the 3rd chromosome)	This paper	N/A
Recombinant DNA
Cdk9DN in UASp	This paper	N/A
Sequence-Based Reagents
External RNA Controls Consortium spike-ins	National Institute of Standards Technology; Lee et al., J Genomics, 2016	Pool 78A of Standard Reference Materials 2374; PMID 27512518
Indexed TruSeq v2 kit adapters	Illumina	Cat # RS-122-2001; Cat # RS-122-2002
P5 and P7 primers	Integrated DNA Technologies	5'-AATGATACGGCGACCACCGA; 5'-CAAGCAGAAGACGGCATACGAGAT
UASp	Pernille Rørth	FlyBase ID: FBtp0010350; PMID 9858703
Primers used for PCR-amplification of Cdk9 open reading frame	Microsynth	5’-AACCATGGCGCACATGTCCCAC; 5’-CTACCAAACCCGGTCAATC
mutagenic primer	Microsynth	5’-AAAGTTGGCTAACTTTGGCTTGGCC (bold indicates the mutant nucleotide)
Software and Algorithms
CASAVA	Illumina	v1.8.2
STAR	Dobin et al., Bioinfomatics, 2013	v2.4.2a; PMID 23104886
Samtools	Li et al., Bioinformatics, 2009	v0.1.19; PMID 19505943
HTSeq	Anders et al., Bioinformatics, 2015	v0.6.1p1; PMID 25260700
bedtools	Quinlan and Hall, Bioinformatics, 2010	v2.25.0; PMID 20110278
IGV	Thorvaldsdottir et al., Brief Bioinform, 2013	v2.3.80; PMID 22517427
R	http://www.R-project.org	v3.2.2
Other
N/A	N/A	N/A
